# Supplementary material for: Differential preservation of endogenous human and microbial DNA in dental calculus and dentin
Source: Sci Rep. 2018 Jun 29;8:9822. doi: 10.1038/s41598-018-28091-9 (PMC6026117; doi:10.1038/s41598-018-28091-9)
Supplement: Supplementary file 2 — Dataset 1 [file 41598_2018_28091_MOESM2_ESM.xlsx]

## Sheet: Supp. Table S1
#Supplementary Table S1
#Sample metadata, sequencing statistics, and yield statistics
Country	Site	Site description citation	Dataset	SampleID	Original Sample ID	Sample Type	Sequencing Type	Raw Reads	Reads Post Clip And Merge	Average fragment length	Avg Copies Per uL Post Library Build	Normalized avg Copies	Extractionng/ul	Extraction ng/10ul	Extraction ng/mg	Weight (mg)
Spain	Camino_del_Molino	Maurandi et al. 2009. Trabajos Prehist	Global	C214	C214	calculus	paired_end	16562372	8688438	74.38	NA	NA	NA	NA	NA	NA
Spain	Camino_del_Molino	Maurandi et al. 2009. Trabajos Prehist	Global	C53	C53	calculus	paired_end	44932086	24214108	83.26	2873902500	2.60728e+10	23.8	238	73.6082	19.4
Guadeloupe	Anse_a_la_Gourde	Hoogland et al. 1999. Proceedings of the International Congress for Caribbean Archaeology	Global	F1948	F1948	calculus	paired_end	18595784	9632823	78.97	9320500000	1.15313e+11	22.8	228	70.52	19.4
Guadeloupe	Anse_a_la_Gourde	Hoogland et al. 1999. Proceedings of the International Congress for Caribbean Archaeology	Global	F349A	F349A	calculus	paired_end	22746512	11427674	66.73	NA	NA	NA	NA	NA	NA
Mongolia	Khövsgöl	Littleton et al. 2012. J Archaeological Sci	Global	H10	2007-10; ARS008	calculus	paired_end	27888566	15530167	93.45	7962000000	5.13694e+10	44	440	70.97	37.2
Mongolia	Khövsgöl	Littleton et al. 2012. J Archaeological Sci	Global	H24	2007-24; ARS016	calculus	paired_end	23362848	12049868	80.08	2670500000	2.4181e+10	9.48	94.8	21.46	26.51
Ireland	Kilteasheen	Read. 2010. in Medieval Lough Cé : history, archaeology, and landscape	Regional	KT01	AO50	calculus	single_end	4911010	4755715	58.63	252050000	3.98494e+09	31.6	316	124.9	25.3
Ireland	Kilteasheen	Read. 2010. in Medieval Lough Cé : history, archaeology, and landscape	Regional	KT01	AO51	calculus	single_end	5702580	5501834	63.85	1479000000	1.01229e+10	23.6	236	105.83	22.3
Ireland	Kilteasheen	Read. 2010. in Medieval Lough Cé : history, archaeology, and landscape	Regional	KT02	AO52	calculus	single_end	4020488	3821086	53.19	198600000	1.51994e+11	0.338	3.38	64.67	0.52
Ireland	Kilteasheen	Read. 2010. in Medieval Lough Cé : history, archaeology, and landscape	Regional	KT03	AO53	calculus	single_end	3981083	3816316	57.98	289500000	144750000000	1.65	16.5	206.25	0.8
Ireland	Kilteasheen	Read. 2010. in Medieval Lough Cé : history, archaeology, and landscape	Regional	KT04	AO54	calculus	single_end	4553768	4374085	55.57	535250000	1.18946e+11	1.33	13.3	73.89	1.8
Ireland	Kilteasheen	Read. 2010. in Medieval Lough Cé : history, archaeology, and landscape	Regional	KT05	AO55	calculus	single_end	4667356	4379057	51.39	163200000	32640000000	0.308	3.08	15.4	2
Ireland	Kilteasheen	Read. 2010. in Medieval Lough Cé : history, archaeology, and landscape	Regional	KT06	AO56	calculus	single_end	5886164	5624929	56	213750000	3.88627e+10	1.61	16.1	73.18	2.2
Ireland	Kilteasheen	Read. 2010. in Medieval Lough Cé : history, archaeology, and landscape	Regional	KT07	AO57	calculus	single_end	5282583	5078760	56.38	154400000	2.12972e+10	2.48	24.8	85.52	2.9
Ireland	Kilteasheen	Read. 2010. in Medieval Lough Cé : history, archaeology, and landscape	Regional	KT08	AO58	calculus	single_end	4600075	4433489	61.13	174900000	2.12002e+10	4.22	42.2	127.88	3.3
Ireland	Kilteasheen	Read. 2010. in Medieval Lough Cé : history, archaeology, and landscape	Regional	KT09	AO59	calculus	single_end	4707428	4501061	54.52	1054400000	1.20493e+11	1.88	18.8	53.71	3.5
Ireland	Kilteasheen	Read. 2010. in Medieval Lough Cé : history, archaeology, and landscape	Regional	KT10	AO60	calculus	single_end	4859064	4617930	54.5	339000000	3.66471e+10	0.696	6.96	18.81	3.7
Ireland	Kilteasheen	Read. 2010. in Medieval Lough Cé : history, archaeology, and landscape	Regional	KT11	AO61	calculus	single_end	4542147	4316220	52.39	316550000	3.24615e+10	0.942	9.42	24.15	3.9
Ireland	Kilteasheen	Read. 2010. in Medieval Lough Cé : history, archaeology, and landscape	Regional	KT12	AO62	calculus	single_end	3807537	3638561	55.77	532300000	5.45859e+10	0.848	8.48	21.74	3.9
Ireland	Kilteasheen	Read. 2010. in Medieval Lough Cé : history, archaeology, and landscape	Regional	KT13	AO63	calculus	single_end	4178637	3979576	53.88	256000000	1.09021e+10	0.464	4.64	4.94	9.39
Ireland	Kilteasheen	Read. 2010. in Medieval Lough Cé : history, archaeology, and landscape	Regional	KT14	AO64	calculus	single_end	4825668	4646770	51.19	47300000	2.05683e+09	2.64	26.4	28.7	9.2
Ireland	Kilteasheen	Read. 2010. in Medieval Lough Cé : history, archaeology, and landscape	Regional	KT15	AO65	calculus	single_end	7618554	7301967	57.32	156700000	8.70542e+09	5.3	53	73.61	7.2
Ireland	Kilteasheen	Read. 2010. in Medieval Lough Cé : history, archaeology, and landscape	Regional	KT16	AO66	calculus	single_end	4005185	3818784	52.76	680600000	3.78129e+10	1.72	17.2	23.89	7.2
Ireland	Kilteasheen	Read. 2010. in Medieval Lough Cé : history, archaeology, and landscape	Regional	KT17	AO67	calculus	single_end	3659112	3495140	55.17	260150000	1.50818e+10	3.02	30.2	43.77	6.9
Ireland	Kilteasheen	Read. 2010. in Medieval Lough Cé : history, archaeology, and landscape	Regional	KT18	AO68	calculus	single_end	5737309	5494880	58.08	751500000	6.26211e+10	2.56	25.6	53.33	4.8
Ireland	Kilteasheen	Read. 2010. in Medieval Lough Cé : history, archaeology, and landscape	Regional	KT19	AO69	calculus	single_end	7054607	6799826	58.94	301800000	26244025000	4.8	48	104.35	4.6
Ireland	Kilteasheen	Read. 2010. in Medieval Lough Cé : history, archaeology, and landscape	Regional	KT20	AO70	calculus	single_end	7403326	7082748	56.54	96870000	8.80669e+09	4.34	43.4	98.64	4.4
Ireland	Kilteasheen	Read. 2010. in Medieval Lough Cé : history, archaeology, and landscape	Regional	KT21	AO71	calculus	single_end	3936817	3772624	55.07	792300000	7.54545e+10	2.3	23	54.76	4.2
Ireland	Kilteasheen	Read. 2010. in Medieval Lough Cé : history, archaeology, and landscape	Regional	KT22	AO72	calculus	single_end	4605691	4410357	55.99	99950000	9995000000	0.824	8.24	20.6	4
Ireland	Kilteasheen	Read. 2010. in Medieval Lough Cé : history, archaeology, and landscape	Regional	KT23	AO73	calculus	single_end	6802200	6461176	55.11	103445000	10344500000	0.968	9.68	24.2	4
Ireland	Kilteasheen	Read. 2010. in Medieval Lough Cé : history, archaeology, and landscape	Regional	KT24	AO74	calculus	single_end	6478560	6196160	55.12	294450000	2.73909e+10	9.22	92.2	214.42	4.3
Ireland	Kilteasheen	Read. 2010. in Medieval Lough Cé : history, archaeology, and landscape	Regional	KT25	AO75	calculus	single_end	5428976	5219375	62.63	743700000	6.85495e+09	57.6	576	132.73	43.4
Ireland	Kilteasheen	Read. 2010. in Medieval Lough Cé : history, archaeology, and landscape	Regional	KT26	AO76	calculus	single_end	5775371	5561060	57.25	78805000	1.24108e+09	19.1	191	75.2	25.4
Ireland	Kilteasheen	Read. 2010. in Medieval Lough Cé : history, archaeology, and landscape	Regional	KT27	AO77	calculus	single_end	4142968	3996320	61.21	448950000	1.21337e+10	22.4	224	151.35	14.8
Ireland	Kilteasheen	Read. 2010. in Medieval Lough Cé : history, archaeology, and landscape	Regional	KT28	AO78	calculus	single_end	5201864	5012681	56.36	119700000	2.4427e+09	11.7	117	59.69	19.6
Ireland	Kilteasheen	Read. 2010. in Medieval Lough Cé : history, archaeology, and landscape	Regional	KT29	AO79	calculus	single_end	6061552	5836482	59.3	1112900000	4.40758e+10	17.9	179	177.23	10.1
Ireland	Kilteasheen	Read. 2010. in Medieval Lough Cé : history, archaeology, and landscape	Regional	KT30	AO80	calculus	single_end	4897216	4726141	58.52	90630000	2.09541e+09	15.1	151	87.28	17.3
Ireland	Kilteasheen	Read. 2010. in Medieval Lough Cé : history, archaeology, and landscape	Regional	KT31	AO81	calculus	single_end	9355963	9011366	60.37	931600000	2.21815e+10	15.8	158	94.05	16.8
Ireland	Kilteasheen	Read. 2010. in Medieval Lough Cé : history, archaeology, and landscape	Regional	KT32	AO82	calculus	single_end	5405125	5200487	57.31	634050000	1.70221e+10	8.74	87.4	58.66	14.9
Ireland	Kilteasheen	Read. 2010. in Medieval Lough Cé : history, archaeology, and landscape	Regional	KT33	AO83	calculus	single_end	6653276	6429041	59.74	1576000000	4.47078e+10	16.2	162	114.89	14.1
Ireland	Kilteasheen	Read. 2010. in Medieval Lough Cé : history, archaeology, and landscape	Regional	KT34	AO84	calculus	single_end	5923944	5697691	57.99	361500000	1.19504e+10	6.58	65.8	54.38	12.1
Ireland	Kilteasheen	Read. 2010. in Medieval Lough Cé : history, archaeology, and landscape	Regional	KT35	AO85	calculus	single_end	4302295	4134490	59.7	301850000	1.04091e+10	13.3	133	114.66	11.6
Ireland	Kilteasheen	Read. 2010. in Medieval Lough Cé : history, archaeology, and landscape	Regional	KT36	AO86	calculus	single_end	5469103	5224291	58.13	178700000	6.87299e+09	13.1	131	125.96	10.4
United_States	Norris_Farms	Stone & Stoneking. 1993. American Journal of Physical Anthropology	Global	NF217	NF217	calculus	paired_end	11561738	6141258	NA	NA	NA	NA	NA	NA	NA
United_States	Norris_Farms	Stone & Stoneking. 1993. American Journal of Physical Anthropology	Global	NF47	NF47	calculus	paired_end	11945018	6363413	NA	NA	NA	NA	NA	NA	NA
Netherlands	Middenbeemster	Waters-Rist & Hoogland. 2013. International Journal of Paleopathology	Global	S108	S108	calculus	paired_end	13923962	7124982	75.52	NA	NA	NA	NA	NA	NA
Nepal	Samdzong	Aldenderfer. 2013. J Internat Assoc Bon Res	Global	S40	S40	calculus	paired_end	17293694	8837686	72.37	NA	NA	NA	NA	NA	NA
Nepal	Samdzong	Aldenderfer. 2013. J Internat Assoc Bon Res	Global	S41	S41	calculus	paired_end	19199306	11089749	94.44	9013000000	1.31895e+11	36.6	366	133.9	16.4
Netherlands	Middenbeemster	Waters-Rist & Hoogland. 2013. International Journal of Paleopathology	Global	S454	S454	calculus	paired_end	14907918	7803710	76.72	NA	NA	NA	NA	NA	NA
Spain	Camino_del_Molino	Maurandi et al. 2009. Trabajos Prehist	Global	C214	C214	dentin	paired_end	31732062	16090474	63.48	NA	NA	NA	NA	NA	NA
Spain	Camino_del_Molino	Maurandi et al. 2009. Trabajos Prehist	Global	C53	C53	dentin	paired_end	131971688	74127692	79.99	99327500	8.56586e+07	4.36	43.6	2.56974	101.8
Guadeloupe	Anse_a_la_Gourde	Hoogland et al. 1999. Proceedings of the International Congress for Caribbean Archaeology	Global	F1948	F1948	dentin	paired_end	61151808	31757589	70.18	920275000	2.24359e+09	2.74	27.4	1.67	98.44
Guadeloupe	Anse_a_la_Gourde	Hoogland et al. 1999. Proceedings of the International Congress for Caribbean Archaeology	Global	F349A	F349A	dentin	paired_end	30558738	16566928	76.66	NA	NA	NA	NA	NA	NA
Mongolia	Khövsgöl	Littleton et al. 2012. J Archaeological Sci	Global	H10	2007-10; ARS008	dentin	paired_end	61149106	34834067	90.85	2299021250	6.30705e+09	0.452	4.52	0.31	87.48
Mongolia	Khövsgöl	Littleton et al. 2012. J Archaeological Sci	Global	H24	2007-24; ARS016	dentin	paired_end	66607316	37629597	86.79	269375000	7.01265e+08	4.84	48.4	3.15	92.19
Ireland	Kilteasheen	Read. 2010. in Medieval Lough Cé : history, archaeology, and landscape	Regional	KT01	AO15	dentin	single_end	5979713	5771580	58.9	NA	NA	1.35	13.5	2.31	58.5
Ireland	Kilteasheen	Read. 2010. in Medieval Lough Cé : history, archaeology, and landscape	Regional	KT02	AO43	dentin	single_end	4153951	4029632	59.13	68782500	5.19358e+08	2.76	27.6	5.21	52.98
Ireland	Kilteasheen	Read. 2010. in Medieval Lough Cé : history, archaeology, and landscape	Regional	KT03	AO20	dentin	single_end	3670693	3553557	54.4	191275000	9.6876e+08	2.78	27.8	3.52	78.98
Ireland	Kilteasheen	Read. 2010. in Medieval Lough Cé : history, archaeology, and landscape	Regional	KT04	AO49	dentin	single_end	4671204	4517813	56.4	192750000	1.3004e+09	4.34	43.4	7.32	59.29
Ireland	Kilteasheen	Read. 2010. in Medieval Lough Cé : history, archaeology, and landscape	Regional	KT05	AO37	dentin	single_end	3944620	3820087	49.95	50402500	575959448	12.5	125	35.71	35
Ireland	Kilteasheen	Read. 2010. in Medieval Lough Cé : history, archaeology, and landscape	Regional	KT06	AO30	dentin	single_end	5674209	5542331	54.42	203975000	1.3797e+09	1.78	17.8	3.01	59.14
Ireland	Kilteasheen	Read. 2010. in Medieval Lough Cé : history, archaeology, and landscape	Regional	KT07	AO21	dentin	single_end	4078202	3939964	62.54	293775000	1.69691e+09	2.86	28.6	4.13	69.25
Ireland	Kilteasheen	Read. 2010. in Medieval Lough Cé : history, archaeology, and landscape	Regional	KT08	AO10	dentin	single_end	4830306	4656617	54.55	438950000	3.36188e+09	1.29	12.9	2.47	52.23
Ireland	Kilteasheen	Read. 2010. in Medieval Lough Cé : history, archaeology, and landscape	Regional	KT09	AO44	dentin	single_end	6612577	6429918	57.55	191375000	1.04729e+09	5.08	50.8	6.95	73.09
Ireland	Kilteasheen	Read. 2010. in Medieval Lough Cé : history, archaeology, and landscape	Regional	KT10	AO2	dentin	single_end	3238307	3122323	52.68	73140000	5.17163e+08	2.54	25.4	4.49	56.57
Ireland	Kilteasheen	Read. 2010. in Medieval Lough Cé : history, archaeology, and landscape	Regional	KT11	AO36	dentin	single_end	4874064	4714739	44.99	222200000	2.59916e+09	3.04	30.4	8.89	34.2
Ireland	Kilteasheen	Read. 2010. in Medieval Lough Cé : history, archaeology, and landscape	Regional	KT12	AO1	dentin	single_end	4888032	4749761	58.59	120400000	9.00163e+08	7.64	76.4	14.28	53.5
Ireland	Kilteasheen	Read. 2010. in Medieval Lough Cé : history, archaeology, and landscape	Regional	KT13	AO9	dentin	single_end	5947000	5738015	57.26	119802500	9.54896e+08	5.44	54.4	10.84	50.18
Ireland	Kilteasheen	Read. 2010. in Medieval Lough Cé : history, archaeology, and landscape	Regional	KT14	AO25	dentin	single_end	6173417	5905330	49.11	449375000	2.56536e+09	1.03	10.3	1.47	70.07
Ireland	Kilteasheen	Read. 2010. in Medieval Lough Cé : history, archaeology, and landscape	Regional	KT15	AO4	dentin	single_end	4507142	4349804	NF	609350000	6.10745e+09	5.24	52.4	13.13	39.91
Ireland	Kilteasheen	Read. 2010. in Medieval Lough Cé : history, archaeology, and landscape	Regional	KT16	AO23	dentin	single_end	4937769	4780420	58.4	502025000	4382678250	4	40	8.73	45.82
Ireland	Kilteasheen	Read. 2010. in Medieval Lough Cé : history, archaeology, and landscape	Regional	KT17	AO46	dentin	single_end	6213480	6063041	55.68	635200000	3.58182e+09	1.44	14.4	2.03	70.94
Ireland	Kilteasheen	Read. 2010. in Medieval Lough Cé : history, archaeology, and landscape	Regional	KT18	AO6	dentin	single_end	4729610	4590927	54.48	264700000	1.4065e+09	4.72	47.2	6.27	75.28
Ireland	Kilteasheen	Read. 2010. in Medieval Lough Cé : history, archaeology, and landscape	Regional	KT20	AO19	dentin	single_end	4631119	4485429	62.3	574650000	3.77943e+09	1.04	10.4	1.71	60.82
Ireland	Kilteasheen	Read. 2010. in Medieval Lough Cé : history, archaeology, and landscape	Regional	KT21	AO17	dentin	single_end	4808710	4648332	57.95	402275000	2.74657e+09	2.9	29	4.95	58.59
Ireland	Kilteasheen	Read. 2010. in Medieval Lough Cé : history, archaeology, and landscape	Regional	KT22	AO47	dentin	single_end	3762440	3656881	53.44	229375000	1.65965e+09	5.18	51.8	9.37	55.28
Ireland	Kilteasheen	Read. 2010. in Medieval Lough Cé : history, archaeology, and landscape	Regional	KT23	AO48	dentin	single_end	4507686	4374541	52.15	206700000	1.46155e+09	2.54	25.4	4.49	56.57
Ireland	Kilteasheen	Read. 2010. in Medieval Lough Cé : history, archaeology, and landscape	Regional	KT24	AO31	dentin	single_end	5748119	5600847	57.76	1510000000	12080000000	1.2	12	2.4	50
Ireland	Kilteasheen	Read. 2010. in Medieval Lough Cé : history, archaeology, and landscape	Regional	KT25	AO11	dentin	single_end	4429591	4272549	49.69	2887500000	2.37607e+10	4.72	47.2	9.71	48.61
Ireland	Kilteasheen	Read. 2010. in Medieval Lough Cé : history, archaeology, and landscape	Regional	KT26	AO45	dentin	single_end	5034345	4872126	NF	1181225000	7.3368e+09	0.966	9.66	1.5	64.4
Ireland	Kilteasheen	Read. 2010. in Medieval Lough Cé : history, archaeology, and landscape	Regional	KT27	AO41	dentin	single_end	5703823	5519751	57.09	1772750000	1.40343e+10	2.4	24	4.75	50.53
Ireland	Kilteasheen	Read. 2010. in Medieval Lough Cé : history, archaeology, and landscape	Regional	KT28	AO33	dentin	single_end	5387360	5235938	57.47	1683000000	1.30182e+10	1.51	15.1	2.92	51.71
Ireland	Kilteasheen	Read. 2010. in Medieval Lough Cé : history, archaeology, and landscape	Regional	KT29	AO24	dentin	single_end	6729054	6545793	NF	1441250000	8.02562e+09	6.86	68.6	9.55	71.83
Ireland	Kilteasheen	Read. 2010. in Medieval Lough Cé : history, archaeology, and landscape	Regional	KT30	AO28	dentin	single_end	5027319	4878335	59.09	1385750000	1.33814e+10	3.26	32.6	7.87	41.42
Ireland	Kilteasheen	Read. 2010. in Medieval Lough Cé : history, archaeology, and landscape	Regional	KT31	AO18	dentin	single_end	5168663	5017943	56.02	1396750000	1.10388e+10	2.48	24.8	4.9	50.61
Ireland	Kilteasheen	Read. 2010. in Medieval Lough Cé : history, archaeology, and landscape	Regional	KT32	AO7	dentin	single_end	7313342	7119676	57.79	1052300000	6.48745e+09	6.06	60.6	9.34	64.88
Ireland	Kilteasheen	Read. 2010. in Medieval Lough Cé : history, archaeology, and landscape	Regional	KT33	AO22	dentin	single_end	6549519	6372460	61.6	1578500000	1.0088e+10	6.14	61.4	9.81	62.59
Ireland	Kilteasheen	Read. 2010. in Medieval Lough Cé : history, archaeology, and landscape	Regional	KT34	AO16	dentin	single_end	4745793	4552565	NF	610125000	3630243750	2.4	24	3.57	67.23
Ireland	Kilteasheen	Read. 2010. in Medieval Lough Cé : history, archaeology, and landscape	Regional	KT35	AO5	dentin	single_end	5431255	5227859	54.09	1586500000	1.8604e+10	4.24	42.4	12.43	34.11
Ireland	Kilteasheen	Read. 2010. in Medieval Lough Cé : history, archaeology, and landscape	Regional	KT36	AO29	dentin	single_end	5978692	5771519	63.28	1030300000	1.03741e+10	2.32	23.2	5.84	39.73
United_States	Norris_Farms	Stone & Stoneking. 1993. American Journal of Physical Anthropology	Global	NF217	NF217	dentin	paired_end	11248574	5803813	NA	NA	NA	NA	NA	NA	NA
United_States	Norris_Farms	Stone & Stoneking. 1993. American Journal of Physical Anthropology	Global	NF47	NF47	dentin	paired_end	15232364	7730991	NA	NA	NA	NA	NA	NA	NA
Netherlands	Middenbeemster	Waters-Rist & Hoogland. 2013. International Journal of Paleopathology	Global	S108	S108	dentin	paired_end	54239912	32185296	97.76	NA	NA	NA	NA	NA	NA
Nepal	Samdzong	Aldenderfer. 2013. J Internat Assoc Bon Res	Global	S40	S37	dentin	paired_end	103351972	55597338	72.37	NA	NA	NA	NA	NA	NA
Nepal	Samdzong	Aldenderfer. 2013. J Internat Assoc Bon Res	Global	S41b	S41	dentin	paired_end	32332152	20055715	109.9	19997500	5.58754e+07	0.272	2.72	0.19	85.89
Netherlands	Middenbeemster	Waters-Rist & Hoogland. 2013. International Journal of Paleopathology	Global	S454	S454	dentin	paired_end	43246346	25547745	93.08	NA	NA	NA	NA	NA	NA

## Sheet: Supp. Table S2
#Supplementary Table S2
#MALT generated taxonomy table (normalized-assigned count)
Species	KT12dent	KT12calc	KT13dent	S454calc	KT21dent	KT23calc	KT04calc	KT08calc	KT01calc	KT24calc	S41broot	KT32calc	KT19calc	KT28dent	F1948root	KT36dent	KT27dent	KT15dent	KT34dent	KT33dent	KT08dent	KT06dent	KT13calc	KT36calc	H24broot	KT17dent	KT25calc	KT03calc	F349Acalc	KT07dent	KT11calc	NF47root	KT18dent	NF217calc	KT24dent	KT01dent	KT26dent	cmol53root	KT07calc	NF217root	KT21calc	KT29calc	H24bcalc	NF47calc	KT28calc	KT03dent	KT35dent	KT35calc	KT34calc
uncultured_Acidobacteriaceae_bacterium	0	0	0	0	0	0	0	0	0	0	0	0	0	0	0	0	0	0	0	0	0	0	0	0	0	0	0	0	0	0	0	0	0	0	0	0	0	0	0	0	0	0	0	0	0	0	0	0	0
uncultured_Acidobacteria_bacterium_A12	34	0	0	0	0	0	0	0	0	0	0	0	0	0	33	18	0	0	0	0	16	0	0	0	0	0	0	0	0	0	0	0	0	0	0	0	0	0	0	0	0	0	0	0	0	0	0	0	0
uncultured_Acidobacteria_bacterium_cosmid_p2H8	18	0	0	0	0	0	0	0	0	0	0	0	0	0	22	16	0	0	0	0	0	0	0	0	0	0	0	0	0	0	0	0	0	0	0	0	0	0	0	0	0	0	0	0	0	0	0	0	0
uncultured_Acidobacteria_bacterium_Rifle_16ft_4_minimus_2650	0	0	0	0	0	0	0	0	0	0	0	0	0	0	0	0	0	0	0	0	0	0	0	0	0	0	0	0	0	0	0	0	0	0	0	0	0	0	0	0	0	0	0	0	0	0	0	0	0
uncultured_Acidobacteria_bacterium_Rifle_16ft_4_minimus_33681	0	0	0	0	0	0	0	0	0	0	0	0	0	0	0	0	0	0	0	0	0	0	0	0	0	0	0	0	0	0	0	0	0	0	0	0	0	0	0	0	0	0	0	0	0	0	0	0	0
uncultured_Acidobacteria_bacterium_Rifle_16ft_4_minimus_38982	64	0	0	0	0	0	0	0	0	0	0	0	0	17	40	22	21	0	0	0	16	0	0	0	0	0	0	0	0	105	0	0	0	0	0	0	0	0	0	0	0	0	0	0	0	0	0	0	0
Geothrix_fermentans	0	0	0	0	0	0	0	0	0	0	0	0	0	0	0	0	0	0	0	0	0	0	0	0	0	0	0	0	0	0	0	0	0	0	0	0	0	0	0	0	0	0	0	0	0	0	0	0	0
Holophaga_foetida	0	0	0	0	0	0	0	0	0	0	0	0	0	0	0	0	0	0	0	0	0	0	0	0	0	0	0	0	0	0	0	0	0	0	0	0	0	0	0	0	0	0	0	0	0	0	0	0	0
Sulfurihydrogenibium_sp._YO3AOP1	0	0	0	0	0	0	0	0	0	0	0	0	0	0	0	0	0	0	0	0	0	0	0	0	0	0	0	0	0	0	0	0	0	0	0	0	0	0	0	0	0	0	0	0	0	0	0	0	0
uncultured_bacterium_1114	0	0	0	0	0	0	0	0	0	0	0	0	0	0	0	0	0	0	0	0	0	0	0	0	0	0	0	0	0	0	0	0	0	0	0	0	0	0	0	0	0	0	0	0	0	0	0	0	0
uncultured_bacterium_1116	49	0	0	0	0	0	0	0	0	0	0	0	0	0	0	0	0	0	0	0	0	0	0	0	0	0	0	0	0	0	0	0	0	0	0	0	0	0	0	0	0	0	0	0	0	0	0	0	0
uncultured_bacterium_14	0	0	0	0	0	0	0	0	0	0	0	0	0	0	0	0	21	0	0	0	17	0	0	0	0	0	0	0	0	34	0	0	0	0	0	0	0	0	0	0	0	0	0	0	0	0	0	0	0
uncultured_bacterium_164	0	0	0	0	0	0	0	0	0	0	0	0	0	0	0	0	0	0	0	0	0	0	0	0	0	0	0	0	0	0	0	0	0	0	0	0	0	0	0	0	0	0	0	0	0	0	0	0	0
uncultured_bacterium_182_10_L09	0	0	0	0	0	0	0	0	0	0	0	0	0	0	0	0	0	0	0	0	0	0	0	0	0	0	0	0	0	15	0	0	0	0	0	0	0	0	0	0	0	0	0	0	0	0	0	0	0
uncultured_bacterium_293	64	0	0	0	0	0	0	0	0	0	0	0	0	19	96	0	19	0	0	0	0	0	0	0	0	0	0	0	0	99	0	0	0	0	0	0	0	0	0	0	0	0	0	0	0	0	0	0	0
uncultured_bacterium_A1Q1_fos_1870	0	0	0	0	0	0	0	0	0	0	0	0	0	0	0	0	0	0	0	0	27	0	0	0	0	0	0	0	0	0	0	0	0	0	0	0	0	0	0	0	0	0	0	0	0	0	0	0	0
uncultured_bacterium_A1Q1_fos_2037	0	0	0	0	0	0	0	0	0	0	0	0	0	0	0	0	0	0	0	0	0	0	0	0	0	0	0	0	0	0	0	0	0	0	0	0	0	46	0	0	0	0	0	0	0	0	0	0	0
uncultured_bacterium_A1Q1_fos_517	0	0	0	0	0	0	0	0	0	0	0	0	0	0	0	0	0	0	0	0	0	0	0	0	0	0	0	0	0	0	0	0	0	0	0	0	0	0	0	0	0	0	0	0	0	0	0	0	0
uncultured_bacterium_AR_412	0	0	0	0	0	0	0	0	0	0	0	0	0	0	0	0	0	0	0	0	0	0	0	0	16	0	0	0	0	0	0	0	0	0	0	0	0	0	0	0	0	0	0	0	0	0	0	0	0
uncultured_bacterium_AR_456	0	0	0	0	0	0	0	0	0	0	0	0	0	0	0	0	0	0	0	0	0	0	0	0	0	0	0	0	0	0	0	0	0	0	0	0	0	0	0	0	0	0	0	0	0	0	0	0	0
uncultured_bacterium_AZ_40	0	0	0	0	0	0	0	0	0	0	0	0	0	0	0	0	0	0	0	0	0	0	0	0	0	0	0	0	0	17	0	0	0	0	0	0	0	0	0	0	0	0	0	0	0	0	0	0	0
uncultured_bacterium_BAC10-4	19	0	0	0	0	0	0	0	0	0	0	0	0	0	0	0	0	0	0	0	0	0	0	0	0	0	0	0	0	122	0	0	0	0	0	0	0	0	0	0	0	0	0	0	0	0	0	0	0
uncultured_bacterium_BLR19	0	0	0	0	0	0	0	0	0	0	0	0	0	0	0	0	0	0	0	0	0	0	0	0	0	0	0	0	0	0	0	0	0	0	0	0	0	0	0	0	0	0	0	0	0	0	0	0	0
uncultured_bacterium_BLR8	16	0	0	0	0	0	0	0	0	0	0	0	0	0	0	0	0	0	0	0	0	0	0	0	0	0	0	0	0	0	0	0	0	0	0	0	0	0	0	0	0	0	0	0	0	0	0	0	0
uncultured_bacterium_contig00001	0	0	0	0	0	0	0	0	0	0	0	0	0	0	0	0	0	0	0	0	0	0	0	0	0	0	0	0	0	17	0	0	0	0	0	0	0	0	0	0	0	0	0	0	0	0	0	0	0
uncultured_bacterium_contig00005	0	0	27	0	0	0	0	0	0	0	0	0	0	0	0	0	0	0	0	0	26	0	0	0	0	0	0	0	0	0	0	0	0	0	0	0	0	0	0	0	0	0	0	0	0	0	0	0	0
uncultured_bacterium_contig00010	0	0	0	0	0	0	0	0	0	0	0	0	0	0	0	0	0	0	0	0	0	0	0	0	36	0	0	0	0	0	0	0	0	0	0	0	0	0	0	0	0	0	0	0	0	0	0	0	0
uncultured_bacterium_contig00012	0	0	0	0	0	0	0	0	0	0	0	0	0	42	36	29	23	0	24	0	45	0	0	0	0	0	0	0	0	57	0	0	0	0	0	0	0	0	0	0	0	0	0	0	0	0	0	0	0
uncultured_bacterium_contig00013	0	0	0	0	0	0	0	0	0	0	0	0	0	0	0	0	0	0	0	0	0	0	0	0	18	0	0	0	0	0	0	0	0	0	0	0	0	0	0	0	0	0	0	0	0	0	0	0	0
uncultured_bacterium_contig00016	0	0	0	0	0	0	0	0	0	0	0	0	0	0	0	0	0	0	0	0	0	0	0	0	0	0	0	0	0	45	0	0	0	0	0	0	0	0	0	0	0	0	0	0	0	0	0	0	0
uncultured_bacterium_contig00021	0	0	0	0	0	0	0	0	0	0	0	0	0	0	0	0	0	0	0	0	0	0	0	0	44	0	0	0	0	0	0	0	0	0	0	0	0	0	0	0	0	0	0	0	0	0	0	0	0
uncultured_bacterium_contig00022	0	0	0	0	0	0	0	0	0	0	0	0	0	0	0	0	0	0	0	0	0	0	0	0	0	0	0	0	0	20	0	0	0	0	0	0	0	0	0	0	0	0	0	0	0	0	0	0	0
uncultured_bacterium_contig00026	32	0	0	0	0	0	0	0	0	0	0	0	0	0	0	0	0	0	0	0	0	0	0	0	0	0	0	0	0	133	0	0	0	0	0	0	0	0	0	0	0	0	0	0	0	0	0	0	0
uncultured_bacterium_contig00027	0	0	0	0	0	0	0	0	0	0	0	0	0	0	0	0	0	0	0	0	0	0	0	0	29	0	0	0	0	0	0	0	0	0	0	0	0	0	0	0	0	0	0	0	0	0	0	0	0
uncultured_bacterium_contig00030	0	0	0	0	0	0	0	0	0	0	0	0	0	0	0	0	0	0	0	0	18	0	0	0	0	0	0	0	0	0	0	0	0	0	0	0	0	0	0	0	0	0	0	0	0	0	0	0	0
uncultured_bacterium_contig00032	0	0	0	0	0	0	0	0	0	0	0	0	0	16	0	0	16	0	15	0	30	0	0	0	0	0	0	0	0	25	0	0	0	0	0	0	0	0	0	0	0	0	0	0	0	0	0	0	0
uncultured_bacterium_contig00033	0	0	0	0	0	0	0	0	0	0	0	0	0	0	0	15	0	0	0	0	0	0	0	0	0	0	0	0	0	0	0	0	0	0	0	0	0	0	0	0	0	0	0	0	0	0	0	0	0
uncultured_bacterium_contig00035	0	0	0	0	0	0	0	0	0	0	0	0	0	0	0	0	0	0	0	0	19	0	0	0	0	0	0	0	0	17	0	0	0	0	0	0	0	0	0	0	0	0	0	0	0	0	0	0	0
uncultured_bacterium_contig00038	0	0	0	0	0	0	0	0	0	0	0	0	0	0	0	35	0	0	0	0	0	0	0	0	0	0	0	0	0	0	0	0	0	0	0	0	0	16	0	0	0	0	0	0	0	0	0	0	0
uncultured_bacterium_contig00043	193	0	0	0	0	0	0	0	0	0	0	0	0	87	43	87	33	16	80	0	123	20	0	0	0	0	0	0	0	622	0	0	19	0	0	47	18	25	0	0	0	0	0	0	0	26	18	0	0
uncultured_bacterium_contig00044	0	0	0	0	0	0	0	0	0	0	0	0	0	0	0	0	0	0	0	0	0	0	0	0	0	0	0	0	0	20	0	0	0	0	0	0	0	0	0	0	0	0	0	0	0	0	0	0	0
uncultured_bacterium_contig00047	0	0	0	0	0	0	0	0	0	0	0	0	0	0	19	0	0	0	0	0	0	0	0	0	0	0	0	0	0	0	0	0	0	0	0	0	0	0	0	0	0	0	0	0	0	0	0	0	0
uncultured_bacterium_contig00049	126	0	0	0	0	0	0	0	0	0	0	0	0	0	0	0	0	0	0	0	0	0	0	0	0	0	0	0	0	0	0	0	0	0	0	0	0	0	0	0	0	0	0	0	0	0	0	0	0
uncultured_bacterium_contig00050	0	0	0	0	0	0	0	0	0	0	0	0	0	43	24	25	32	0	20	0	63	0	0	0	0	0	0	0	0	60	0	0	0	0	0	0	0	0	0	0	0	0	0	0	0	0	0	0	0
uncultured_bacterium_contig00057	0	0	0	0	0	0	0	0	0	0	0	0	0	0	0	0	0	0	0	0	0	0	0	0	0	0	0	0	0	0	0	0	0	0	0	0	0	0	0	0	0	0	0	0	0	0	0	0	0
uncultured_bacterium_contig00071	0	0	0	0	0	0	0	0	0	0	0	0	0	0	0	40	0	0	0	0	0	0	0	0	0	0	0	0	0	27	0	0	0	0	0	0	0	0	0	0	0	0	0	0	0	0	0	0	0
uncultured_bacterium_contig00095	0	0	0	0	0	0	0	0	0	0	0	0	0	0	0	44	0	0	0	0	0	0	0	0	0	0	0	0	0	0	0	0	0	0	0	0	0	17	0	0	0	0	0	0	0	0	0	0	0
uncultured_bacterium_contig00116	0	0	0	0	0	0	0	0	0	0	0	0	0	0	0	0	0	0	0	0	0	0	0	0	0	0	0	0	0	0	0	0	0	0	0	0	0	0	0	0	0	0	0	0	0	0	0	0	0
uncultured_bacterium_contig00121	0	0	0	0	0	0	0	0	0	0	0	0	0	0	0	31	0	0	0	0	0	0	0	0	0	0	0	0	0	0	0	0	0	0	0	0	0	0	0	0	0	0	0	0	0	0	0	0	0
uncultured_bacterium_contig00129	0	0	0	0	0	0	0	0	0	0	0	0	0	0	0	20	0	0	0	0	0	0	0	0	0	0	0	0	0	0	0	0	0	0	0	0	0	0	0	0	0	0	0	0	0	0	0	0	0
uncultured_bacterium_contig00131	0	0	0	0	0	0	0	0	0	0	0	0	0	0	35	0	0	0	0	0	0	0	0	0	0	0	0	0	0	0	0	0	0	0	0	0	0	0	0	0	0	0	0	0	0	0	0	0	0
uncultured_bacterium_contig00151	0	0	0	0	0	0	0	0	0	0	0	0	0	0	0	0	0	0	0	0	0	0	0	0	0	0	0	0	0	0	0	0	0	0	0	0	0	0	0	0	0	0	0	0	0	0	0	0	0
uncultured_bacterium_contig00156	0	0	0	0	0	0	0	0	0	0	0	0	0	0	0	25	0	0	0	0	0	0	0	0	0	0	0	0	0	0	0	0	0	0	0	0	0	0	0	0	0	0	0	0	0	0	0	0	0
uncultured_bacterium_contig00159	0	0	0	0	0	0	0	0	0	0	0	0	0	0	0	22	0	0	0	0	0	0	0	0	0	0	0	0	0	22	0	0	0	0	0	0	0	0	0	0	0	0	0	0	0	0	0	0	0
uncultured_bacterium_contig00170	0	0	0	0	0	0	0	0	0	0	0	0	0	0	0	16	0	0	0	0	0	0	0	0	0	0	0	0	0	0	0	0	0	0	0	0	0	0	0	0	0	0	0	0	0	0	0	0	0
uncultured_bacterium_contig00173	0	0	0	0	0	0	0	0	0	0	0	0	0	0	0	24	0	0	0	0	0	0	0	0	16	0	0	0	0	0	0	0	0	0	0	0	0	18	0	0	0	0	0	0	0	0	0	0	0
uncultured_bacterium_contig00174	16	0	0	0	0	0	0	0	0	0	0	0	0	0	0	0	0	0	0	0	0	0	0	0	0	0	0	0	0	0	0	0	0	0	0	0	0	0	0	0	0	0	0	0	0	0	0	0	0
uncultured_bacterium_contig00179	0	0	0	0	0	0	0	0	0	0	0	0	0	0	0	30	0	0	0	0	0	0	0	0	18	0	0	0	0	16	0	0	0	0	0	0	0	34	0	0	0	0	0	0	0	0	0	0	0
uncultured_bacterium_contig00180	16	0	0	0	0	0	0	0	0	0	0	0	0	0	16	0	0	0	0	0	0	0	0	0	0	0	0	0	0	0	0	0	0	0	0	0	0	0	0	0	0	0	0	0	0	0	0	0	0
uncultured_bacterium_contig00182	0	0	0	0	0	0	0	0	0	0	0	0	0	0	0	35	0	0	0	0	0	0	0	0	0	0	0	0	0	18	0	0	0	0	0	0	0	0	0	0	0	0	0	0	0	0	0	0	0
uncultured_bacterium_contig00248	75	0	0	0	0	0	0	0	0	0	0	0	0	0	0	0	0	0	0	0	0	0	0	0	0	0	0	0	0	0	0	0	0	0	0	0	0	19	0	0	0	0	0	0	0	0	0	0	0
uncultured_bacterium_contig00270	39	0	0	0	0	0	0	0	0	0	0	0	0	0	0	0	0	0	0	0	0	0	0	0	0	0	0	0	0	0	0	0	0	0	0	0	0	0	0	0	0	0	0	0	0	0	0	0	0
uncultured_bacterium_Contig11	0	0	0	0	0	0	0	0	0	0	0	0	0	0	0	0	0	0	0	0	0	0	0	0	0	0	0	0	0	0	0	0	0	0	0	0	0	0	0	0	0	0	24	0	0	0	0	0	0
uncultured_bacterium_Contig1625	0	0	0	0	0	0	0	0	0	0	0	0	0	0	0	0	0	0	0	0	0	0	0	0	0	0	0	0	0	0	0	0	0	0	0	0	0	0	0	0	0	0	0	0	0	0	0	0	0
uncultured_bacterium_Contigcl_1542	0	0	0	0	0	0	0	0	0	0	0	0	0	0	0	0	0	0	0	0	0	0	0	0	0	0	0	0	0	0	0	0	0	0	0	0	0	0	0	0	0	0	0	0	0	0	0	0	0
uncultured_bacterium_ctg7180000000730	0	0	0	0	0	0	0	0	0	0	0	0	0	0	0	0	0	0	0	0	0	0	0	0	0	0	0	0	0	36	0	0	0	0	0	0	0	0	0	0	0	0	0	0	0	0	0	0	0
uncultured_bacterium_ctg7180000000734	0	0	0	0	0	0	0	0	0	0	0	0	0	0	0	16	0	0	0	0	0	0	0	0	0	0	0	0	0	31	0	0	0	0	0	0	0	0	0	0	0	0	0	0	0	0	0	0	0
uncultured_bacterium_ctg7180000000737	0	0	0	0	0	0	0	0	0	0	0	0	0	0	0	28	0	0	0	0	0	0	0	0	0	0	0	0	0	42	0	0	0	0	0	0	0	0	0	0	0	0	0	0	0	0	0	0	0
uncultured_bacterium_ctg7180000000741	0	0	0	0	0	0	0	0	0	0	0	0	0	0	0	0	0	0	0	0	0	0	0	0	0	0	0	0	0	0	0	0	0	0	0	0	0	0	0	0	0	0	0	0	0	0	0	0	0
uncultured_bacterium_ctg7180000000742	0	0	0	0	0	0	0	0	0	0	0	0	0	0	0	0	0	0	0	0	0	0	0	0	0	0	0	0	0	16	0	0	0	0	0	0	0	0	0	0	0	0	0	0	0	0	0	0	0
uncultured_bacterium_ctg7180000000749	0	0	0	0	0	0	0	0	0	0	0	0	0	0	0	0	0	0	0	0	0	0	0	0	0	0	0	0	0	16	0	0	0	0	0	0	0	0	0	0	0	0	0	0	0	0	0	0	0
uncultured_bacterium_ctg7180000000754	0	0	0	0	0	0	0	0	0	0	0	0	0	0	16	34	0	0	0	0	0	0	0	0	0	0	0	0	0	22	0	0	0	0	0	0	0	0	0	0	0	0	0	0	0	0	0	0	0
uncultured_bacterium_ctg7180000000755	0	0	0	0	0	0	0	0	0	0	0	0	0	0	0	24	0	0	0	0	0	0	0	0	0	0	0	0	0	23	0	0	0	0	0	0	0	0	0	0	0	0	0	0	0	0	0	0	0
uncultured_bacterium_ctg7180000000757	0	0	0	0	0	0	0	0	0	0	0	0	0	0	0	0	0	0	0	0	0	0	0	0	0	0	0	0	0	18	0	0	0	0	0	0	0	0	0	0	0	0	0	0	0	0	0	0	0
uncultured_bacterium_ctg7180000000758	0	0	0	0	0	0	0	0	0	0	0	0	0	0	0	0	0	0	0	0	0	0	0	0	0	0	0	0	0	21	0	0	0	0	0	0	0	0	0	0	0	0	0	0	0	0	0	0	0
uncultured_bacterium_ctg7180000000760	0	0	0	0	0	0	0	0	0	0	0	0	0	0	0	0	0	0	0	0	0	0	0	0	0	0	0	0	0	18	0	0	0	0	0	0	0	0	0	0	0	0	0	0	0	0	0	0	0
uncultured_bacterium_ctg7180000000767	0	0	0	0	0	0	0	0	0	0	0	0	0	0	0	15	0	0	0	0	0	0	0	0	0	0	0	0	0	23	0	0	0	0	0	0	0	0	0	0	0	0	0	0	0	0	0	0	0
uncultured_bacterium_ctg7180000000785	0	0	0	0	0	0	0	0	0	0	0	0	0	0	0	15	0	0	0	0	0	0	0	0	0	0	0	0	0	0	0	0	0	0	0	0	0	0	0	0	0	0	0	0	0	0	0	0	0
uncultured_bacterium_ctg7180000000787	0	0	0	0	0	0	0	0	0	0	0	0	0	0	0	0	0	0	0	0	0	0	0	0	0	0	0	0	0	17	0	0	0	0	0	0	0	0	0	0	0	0	0	0	0	0	0	0	0
uncultured_bacterium_ctg7180000000788	0	0	0	0	0	0	0	0	0	0	0	0	0	0	0	0	0	0	0	0	0	0	0	0	0	0	0	0	0	15	0	0	0	0	0	0	0	0	0	0	0	0	0	0	0	0	0	0	0
uncultured_bacterium_ctg7180000000791	0	0	0	0	0	0	0	0	0	0	0	0	0	0	0	22	0	0	0	0	0	0	0	0	0	0	0	0	0	22	0	0	0	0	0	0	0	0	0	0	0	0	0	0	0	0	0	0	0
uncultured_bacterium_ctg7180000000805	0	0	0	0	0	0	0	0	0	0	0	0	0	0	0	16	0	0	0	0	0	0	0	0	0	0	0	0	0	0	0	0	0	0	0	0	0	0	0	0	0	0	0	0	0	0	0	0	0
uncultured_bacterium_ctg7180000000807	0	0	0	0	0	0	0	0	0	0	0	0	0	0	0	20	0	0	0	0	0	0	0	0	0	0	0	0	0	15	0	0	0	0	0	0	0	0	0	0	0	0	0	0	0	0	0	0	0
uncultured_bacterium_ctg7180000000844	0	0	0	0	0	0	0	0	0	0	0	0	0	0	0	17	0	0	0	0	0	0	0	0	0	0	0	0	0	0	0	0	0	0	0	0	0	0	0	0	0	0	0	0	0	0	0	0	0
uncultured_bacterium_ctg7180000000852	0	0	0	0	0	0	0	0	0	0	0	0	0	0	0	21	0	0	0	0	0	0	0	0	0	0	0	0	0	26	0	0	0	0	0	0	0	0	0	0	0	0	0	0	0	0	0	0	0
uncultured_bacterium_ctg7180000000864	0	0	0	0	0	0	0	0	0	0	0	0	0	0	0	16	0	0	0	0	0	0	0	0	0	0	0	0	0	20	0	0	0	0	0	0	0	0	0	0	0	0	0	0	0	0	0	0	0
uncultured_bacterium_ctg7180000000880	0	0	0	0	0	0	0	0	0	0	0	0	0	0	0	0	0	0	0	0	0	0	0	0	0	0	0	0	0	21	0	0	0	0	0	0	0	0	0	0	0	0	0	0	0	0	0	0	0
uncultured_bacterium_ctg7180000000927	0	0	0	0	0	0	0	0	0	0	0	0	0	0	0	30	0	0	0	0	0	0	0	0	0	0	0	0	0	34	0	0	0	0	0	0	0	0	0	0	0	0	0	0	0	0	0	0	0
uncultured_bacterium_ctg7180000000948	0	0	0	0	0	0	0	0	0	0	0	0	0	0	0	0	0	0	0	0	0	0	0	0	0	0	0	0	0	18	0	0	0	0	0	0	0	0	0	0	0	0	0	0	0	0	0	0	0
uncultured_bacterium_ctg7180000001011	0	0	0	0	0	0	0	0	0	0	0	0	0	0	0	20	0	0	0	0	0	0	0	0	0	0	0	0	0	23	0	0	0	0	0	0	0	0	0	0	0	0	0	0	0	0	0	0	0
uncultured_bacterium_ctg7180000001022	0	0	0	0	0	0	0	0	0	0	0	0	0	0	0	0	0	0	0	0	0	0	0	0	0	0	0	0	0	0	0	0	0	0	0	0	0	0	0	0	0	0	0	0	0	0	0	0	0
uncultured_bacterium_ctg7180000001094	0	0	0	0	0	0	0	0	0	0	0	0	0	0	0	32	0	0	0	0	0	0	0	0	0	0	0	0	0	33	0	0	0	0	0	0	0	0	0	0	0	0	0	0	0	0	0	0	0
uncultured_bacterium_ctg7180000001429	0	0	0	0	0	0	0	0	0	0	0	0	0	0	0	22	0	0	0	0	0	0	0	0	0	0	0	0	0	21	0	0	0	0	0	0	0	0	0	0	0	0	0	0	0	0	0	0	0
uncultured_bacterium_ctg7180000001434	0	0	0	0	0	0	0	0	0	0	0	0	0	0	0	20	0	0	0	0	0	0	0	0	0	0	0	0	0	18	0	0	0	0	0	0	0	0	0	0	0	0	0	0	0	0	0	0	0
uncultured_bacterium_ctg7180000001435	0	0	0	0	0	0	0	0	0	0	0	0	0	0	0	31	0	0	0	0	0	0	0	0	0	0	0	0	0	31	0	0	0	0	0	0	0	0	0	0	0	0	0	0	0	0	0	0	0
uncultured_bacterium_ctg7180000001448	0	0	0	0	0	0	0	0	0	0	0	0	0	0	0	18	0	0	0	0	0	0	0	0	0	0	0	0	0	0	0	0	0	0	0	0	0	0	0	0	0	0	0	0	0	0	0	0	0
uncultured_bacterium_ctg7180000001454	0	0	0	0	0	0	0	0	0	0	0	0	0	0	0	22	0	0	0	0	0	0	0	0	0	0	0	0	0	24	0	0	0	0	0	0	0	0	0	0	0	0	0	0	0	0	0	0	0
uncultured_bacterium_esnapd1.2	0	0	0	0	32	0	0	0	0	0	0	0	0	0	0	0	0	0	0	0	0	0	0	0	0	0	0	0	0	0	0	0	84	0	0	0	0	0	0	0	0	0	0	0	0	0	16	0	0
uncultured_bacterium_esnapd15	0	0	0	0	0	0	0	0	0	0	0	0	0	0	0	0	0	0	0	0	0	0	0	0	0	0	0	0	0	0	0	0	0	0	0	0	0	0	0	0	0	0	0	0	0	0	0	0	0
uncultured_bacterium_esnapd26	0	0	0	0	0	0	0	0	0	0	0	0	0	0	0	0	0	0	0	0	0	0	0	0	0	0	0	0	0	0	0	0	0	0	0	0	0	0	0	0	0	0	0	0	0	0	0	0	0
uncultured_bacterium_F42-01	0	0	0	0	0	0	0	0	0	0	0	0	0	0	0	0	0	0	0	0	0	0	0	0	0	0	0	0	0	0	0	0	0	0	0	0	0	0	0	0	0	0	0	0	0	0	0	0	0
uncultured_bacterium_lac153	0	0	0	0	0	0	0	0	0	0	0	0	0	0	0	0	0	0	0	0	0	0	0	0	0	0	0	0	0	0	0	0	0	0	0	0	0	0	0	0	0	0	0	0	0	0	0	0	0
uncultured_bacterium_lac160	0	0	0	0	0	0	0	0	0	0	0	0	0	0	0	0	0	0	0	0	0	0	0	0	0	0	0	0	0	0	0	0	0	0	0	0	0	0	0	0	0	0	0	0	0	0	0	0	0
uncultured_bacterium_Lac36W	0	0	0	0	0	0	0	0	0	0	0	0	0	0	0	0	0	0	0	0	0	0	0	0	0	0	0	0	0	0	0	0	0	0	0	0	0	0	0	0	0	0	0	0	0	0	0	0	0
uncultured_bacterium_Rifle_16ft_4_minimus_19379	23	0	0	0	0	0	0	0	0	0	0	0	0	0	0	15	0	0	0	0	17	0	0	0	0	0	0	0	0	69	0	0	0	0	0	0	0	0	0	0	0	0	0	0	0	0	0	0	0
uncultured_bacterium_Rifle_16ft_4_minimus_37862	50	0	0	0	0	0	0	0	0	0	0	0	0	28	57	93	20	0	25	0	31	0	0	0	0	0	0	0	0	164	0	0	0	0	0	0	0	0	0	0	0	0	0	0	0	0	22	0	0
uncultured_bacterium_Rifle_16ft_4_minimus_752	0	0	0	0	0	0	0	0	0	0	0	0	0	0	0	0	0	0	0	0	0	0	0	0	0	0	0	0	0	0	0	0	0	0	0	0	0	0	0	0	0	0	0	0	0	0	0	0	0
uncultured_bacterium_W5-51b	0	0	0	0	0	0	0	0	0	0	0	0	0	0	31	0	0	0	0	0	23	0	0	0	0	0	0	0	0	0	0	0	0	0	0	0	0	0	0	0	0	0	0	0	0	0	15	0	0
Bacteroides_cellulosilyticus	0	0	0	0	0	0	0	0	0	0	0	0	0	0	0	0	0	0	0	0	0	0	0	18	0	0	0	0	0	0	0	0	0	0	0	0	0	0	0	0	0	0	0	0	0	0	0	0	0
Bacteroides_ovatus	0	0	0	0	0	0	0	0	0	0	0	0	0	0	0	0	0	0	0	0	0	0	0	0	0	0	0	0	0	0	0	0	0	0	0	0	0	0	0	0	0	0	0	0	0	0	19	0	0
Draconibacterium_orientale	0	0	0	0	0	0	0	0	0	0	0	0	0	0	0	0	0	0	0	0	0	0	0	0	0	0	0	0	0	0	0	0	0	0	0	0	0	0	0	0	0	0	0	0	0	0	0	0	0
Algoriphagus_sp._M8-2	0	0	0	0	0	0	0	0	0	0	0	0	0	0	0	0	21	0	0	0	15	0	0	0	0	0	0	0	0	0	0	0	0	0	0	0	0	0	0	0	0	0	0	0	0	0	0	0	0
Cyclobacterium_amurskyense	0	0	0	0	0	0	0	0	0	0	0	0	0	0	0	0	0	0	0	0	15	0	0	0	0	0	0	0	0	0	0	0	0	0	0	0	0	0	0	0	0	0	0	0	0	0	0	0	0
Spirosoma_radiotolerans	16	0	0	0	0	0	0	0	0	0	0	0	0	0	0	17	30	0	0	0	20	0	0	0	0	0	0	0	0	0	0	0	0	0	0	0	0	0	0	0	0	0	0	0	0	0	0	0	0
Hymenobacter_sp._DG25A	0	0	0	0	0	0	0	0	0	0	0	0	0	0	0	0	0	0	0	0	0	0	0	0	0	0	0	0	0	0	0	0	0	0	0	0	0	0	0	0	0	0	0	0	0	0	0	0	0
Hymenobacter_sp._DG25B	0	0	0	0	0	0	0	0	0	0	0	0	0	0	0	0	19	0	0	0	0	0	0	0	0	0	0	0	0	0	0	0	0	0	0	0	0	0	0	0	0	0	0	0	0	0	0	0	0
Hymenobacter_sp._DG5B	29	0	24	0	0	0	0	0	0	0	0	0	0	0	0	19	29	0	0	0	32	0	0	0	0	0	0	0	0	19	0	0	0	0	0	0	0	0	0	0	0	0	0	0	0	0	18	0	0
Hymenobacter_swuensis	19	0	0	0	0	0	0	0	0	0	0	0	0	0	0	0	24	0	0	0	18	0	0	0	0	0	0	0	0	15	0	0	0	0	0	0	0	0	0	0	0	0	0	0	0	0	0	0	0
Pontibacter_akesuensis	22	0	0	0	0	0	0	0	0	0	0	0	0	0	0	0	33	0	0	0	17	0	0	0	0	0	0	0	0	0	0	0	0	0	0	0	0	0	0	0	0	0	0	0	0	0	0	0	0
Pontibacter_korlensis	0	0	0	0	0	0	0	0	0	0	0	0	0	0	0	0	21	0	0	0	19	0	0	0	0	0	0	0	0	0	0	0	0	0	0	0	0	0	0	0	0	0	0	0	0	0	0	0	0
Rufibacter_sp._DG15C	0	0	0	0	0	0	0	0	0	0	0	0	0	0	0	0	22	0	0	0	0	0	0	0	0	0	0	0	0	0	0	0	0	0	0	0	0	0	0	0	0	0	0	0	0	0	0	0	0
Rufibacter_sp._DG31D	0	0	0	0	0	0	0	0	0	0	0	0	0	0	0	0	25	0	0	0	20	0	0	0	0	0	0	0	0	0	0	0	0	0	0	0	0	0	0	0	0	0	0	0	0	0	0	0	0
Rufibacter_tibetensis	0	0	0	0	0	0	0	0	0	0	0	0	0	0	0	0	18	0	0	0	18	0	0	0	0	0	0	0	0	0	0	0	0	0	0	0	0	0	0	0	0	0	0	0	0	0	0	0	0
Persicobacter_sp._JZB09	0	0	0	0	0	0	0	0	0	0	0	0	0	0	0	0	0	0	0	0	0	0	0	0	0	0	0	0	0	0	0	0	0	0	0	0	0	0	0	0	0	0	0	0	0	0	0	0	0
Chryseobacterium_sp._IHB_B_17019	0	0	0	0	0	0	0	0	0	0	0	0	0	0	0	0	0	0	0	0	0	0	0	0	0	0	0	0	0	0	0	0	0	0	0	0	0	0	0	0	0	0	0	0	0	0	0	0	0
Chryseobacterium_sp._StRB126	0	0	0	0	0	0	0	0	0	0	0	0	0	0	0	0	0	0	0	0	0	0	0	0	0	0	0	0	0	0	0	0	0	0	0	0	0	0	0	0	0	0	0	0	0	0	0	0	0
Muricauda_lutaonensis	0	0	0	0	0	0	0	0	0	0	0	0	0	0	0	0	0	0	0	0	0	0	0	0	0	0	0	0	0	0	0	0	0	0	0	0	0	0	0	0	0	0	0	0	0	0	0	0	0
Mucilaginibacter_sp._PAMC_26640	0	0	0	0	0	0	0	0	0	0	0	0	0	0	0	17	0	0	0	0	36	0	0	0	0	0	0	0	0	0	0	0	16	0	0	0	0	0	0	0	0	0	0	0	0	0	0	0	0
Pedobacter_cryoconitis	0	0	0	0	0	0	0	0	0	0	0	0	0	0	0	0	0	0	0	0	25	0	0	0	0	0	0	0	0	0	0	0	0	0	0	0	0	0	0	0	0	0	0	0	0	0	17	0	0
Pedobacter_sp._PACM_27299	0	0	0	0	0	0	0	0	0	0	0	0	0	0	0	0	0	0	0	0	33	0	0	0	0	0	0	0	0	0	0	0	0	0	0	0	0	0	0	0	0	0	0	0	0	0	0	0	0
Pseudopedobacter_saltans	0	0	0	0	0	0	0	0	0	0	0	0	0	0	0	0	0	0	0	0	0	0	0	0	0	0	0	0	0	0	0	0	0	0	0	0	0	0	0	0	0	0	0	0	0	0	0	0	0
Sphingobacterium_sp._ML3W	0	0	0	0	0	0	0	0	0	0	0	0	0	0	0	0	0	0	37	0	16	0	0	0	0	0	0	0	0	0	0	0	0	0	0	0	0	0	0	0	0	0	0	0	0	0	0	0	0
Sphingobacterium_sp._PM2-P1-29	0	0	0	0	0	0	0	0	0	0	0	0	0	0	0	0	0	0	0	0	0	0	0	0	0	0	0	0	0	0	0	0	0	0	0	0	0	0	0	0	0	0	0	0	0	0	0	0	0
Bacteroidetes_bacterium_UKL13-3	0	0	0	0	0	0	0	0	0	0	0	0	0	0	0	0	0	0	0	0	22	0	0	0	0	0	0	0	0	0	0	0	0	0	0	0	0	0	0	0	0	0	0	0	0	0	0	0	0
uncultured_Latescibacteria_bacterium	0	0	0	0	0	0	0	0	0	0	0	0	0	0	0	0	0	0	0	0	0	0	0	0	0	0	0	0	0	0	0	0	0	0	0	0	0	0	0	0	0	0	0	0	0	0	0	0	0
Komagataeibacter_medellinensis	0	0	0	0	0	0	0	0	0	0	0	0	0	0	0	0	0	0	0	0	0	0	0	0	0	0	0	0	0	0	0	0	0	0	0	0	0	0	0	0	0	0	0	0	0	0	0	0	0
Haematospirillum_jordaniae	0	0	0	0	0	0	0	0	0	0	0	0	0	0	0	0	0	0	0	0	0	0	0	0	0	0	0	0	0	0	0	0	0	0	0	0	0	0	0	0	0	0	0	0	0	0	0	0	0
Sphingorhabdus_sp._M41	18	0	0	0	0	0	0	0	0	0	0	0	0	0	0	0	0	0	0	0	0	0	0	0	0	0	0	0	0	0	0	0	0	0	0	0	0	0	0	0	0	0	0	0	0	0	0	0	0
Achromobacter_denitrificans	28	0	0	0	0	0	0	0	0	0	0	0	0	0	0	0	0	0	0	0	17	0	0	0	0	0	0	0	0	27	0	0	0	0	0	0	0	0	0	0	0	0	0	0	0	0	0	0	0
Burkholderia_plantarii	16	0	0	0	0	0	0	0	0	0	0	0	0	0	0	0	0	0	0	0	18	0	0	0	0	0	0	0	0	26	0	0	0	0	0	0	0	0	0	0	0	0	0	0	0	0	0	0	0
Burkholderia_sp._PAMC_28687	16	0	0	0	0	0	0	0	0	0	0	0	0	0	0	0	0	0	0	0	0	0	0	0	0	0	0	0	0	23	0	0	0	0	0	0	0	0	0	0	0	0	0	0	0	0	0	0	0
Paraburkholderia_phenoliruptrix	39	0	0	0	0	0	0	0	0	0	0	0	0	0	0	19	0	0	0	0	21	0	0	0	0	0	0	0	0	29	0	0	0	0	0	0	0	0	0	0	0	0	0	0	0	0	0	0	0
Ralstonia_syzygii	31	0	0	0	0	0	0	0	0	0	0	0	0	0	0	16	0	0	0	0	16	0	0	0	0	0	0	0	0	29	0	0	0	0	0	0	0	0	0	0	0	0	0	0	0	0	0	0	0
blood_disease_bacterium_R229	0	0	0	0	0	0	0	0	0	0	0	0	0	0	0	0	0	0	0	0	0	0	0	0	0	0	0	0	0	0	0	0	0	0	0	0	0	0	0	0	0	0	0	0	0	0	0	0	0
Candidatus_Symbiobacter_mobilis	21	0	0	0	0	0	0	0	0	0	0	0	0	0	0	0	0	0	0	0	19	0	0	0	0	0	0	0	0	28	0	0	0	0	0	0	0	0	0	0	0	0	0	0	0	0	0	0	0
Limnohabitans_sp._103DPR2	0	0	0	0	0	0	16	0	0	0	0	17	0	0	0	0	0	0	0	0	0	0	0	0	0	0	0	0	0	0	0	0	0	0	0	0	0	0	0	0	0	0	0	0	0	0	0	0	0
Thiomonas_sp._CB2	49	0	0	0	0	0	0	0	0	0	0	0	0	0	0	0	0	0	0	0	32	0	0	0	0	0	0	0	0	51	0	0	0	0	0	0	0	0	0	0	0	0	0	0	0	0	0	0	0
uncultured_beta_proteobacterium	27	0	0	0	0	0	0	0	0	0	0	0	0	0	0	0	0	0	0	0	21	0	0	0	0	0	0	0	0	59	0	0	0	0	0	0	0	0	0	0	0	0	0	0	0	0	0	0	0
Chitiniphilus_shinanonensis	0	0	0	0	0	0	0	0	0	0	0	0	0	0	0	0	0	0	0	0	0	0	0	0	0	0	0	0	0	22	0	0	0	0	0	0	0	0	0	0	0	0	0	0	0	0	0	0	0
Neisseria_mucosa	0	0	0	0	0	0	0	18	0	0	0	0	0	0	0	0	0	0	0	0	0	0	0	0	0	0	0	0	0	0	0	0	0	0	0	0	0	0	0	0	0	0	0	0	0	0	0	0	0
Neisseria_sicca	0	0	0	0	0	0	0	24	0	0	0	0	0	0	0	0	0	0	0	0	0	0	0	0	0	0	0	0	0	0	0	0	0	0	0	0	0	0	0	0	0	0	0	0	0	0	0	0	0
Neisseria_subflava	0	0	0	0	0	0	0	37	0	0	0	0	0	0	0	0	0	0	0	0	0	0	0	0	0	0	0	0	0	0	0	0	0	0	0	0	0	0	0	20	0	0	0	0	0	0	0	0	0
uncultured_beta_proteobacterium_Rifle_16ft_4_minimus_10522	0	0	0	0	0	0	0	0	0	0	0	0	0	41	41	30	24	0	44	0	61	0	0	0	0	0	0	0	0	64	0	0	0	0	0	0	0	0	0	0	0	0	0	0	0	0	0	0	0
uncultured_beta_proteobacterium_Rifle_16ft_4_minimus_3054	0	0	0	0	0	0	0	0	0	0	0	0	0	0	0	0	0	0	0	0	0	0	0	0	0	0	0	0	0	29	0	0	0	0	0	0	0	0	0	0	0	0	0	0	0	0	0	0	0
Betaproteobacteria_bacterium_UKL13-2	96	0	0	0	0	0	0	0	0	0	0	0	0	17	0	16	0	0	16	0	28	0	0	0	0	0	0	0	0	183	0	0	0	0	0	0	0	0	0	0	0	0	0	0	0	0	0	0	0
uncultured_Desulfobacterium_sp.	16	0	0	0	0	0	0	0	0	0	0	0	0	0	0	0	0	0	0	0	0	0	0	0	0	0	0	0	0	0	0	0	0	0	0	0	0	0	0	0	0	0	0	0	0	0	0	0	0
Desulfovibrio_sp._J2	37	0	19	0	0	0	0	0	0	0	0	0	0	0	0	22	0	0	0	0	22	0	0	0	0	0	0	0	0	38	0	0	0	0	0	0	0	0	0	0	0	0	0	0	0	0	0	0	0
environmental_samples_<delta_subdivision>	16	0	0	0	0	0	0	0	0	0	0	0	0	0	0	0	0	0	0	0	0	0	0	0	0	0	0	0	0	0	0	0	0	0	0	0	0	0	0	0	0	0	0	0	0	0	0	0	0
Campylobacter_iguaniorum	0	0	0	0	0	0	0	0	0	0	0	0	0	0	0	0	0	0	0	0	0	0	0	0	0	0	0	0	0	0	0	0	0	0	0	0	0	0	0	0	0	0	0	0	0	0	0	0	0
uncultured_proteobacterium	31	0	0	0	0	0	0	0	0	0	0	0	0	0	0	0	0	0	0	0	0	0	0	0	0	0	0	0	0	17	0	0	0	0	0	0	0	0	0	0	0	0	0	0	0	0	0	0	0
uncultured_proteobacterium_Rifle_16ft_4_minimus_1560	0	0	0	0	0	0	0	0	0	0	0	0	0	0	0	0	0	0	0	0	0	0	0	0	0	0	0	0	0	33	0	0	0	0	0	0	0	0	0	0	0	0	0	0	0	0	0	0	0
Aeromonas_media	25	0	0	0	0	0	0	0	0	0	0	0	0	0	0	0	0	0	0	0	17	0	0	0	0	0	0	0	0	0	0	0	0	0	0	0	0	0	0	0	0	0	0	0	0	0	0	0	0
Marinobacter_similis	34	0	0	0	0	0	0	0	0	0	0	0	0	0	0	0	0	0	0	0	0	0	0	0	0	0	0	0	0	0	0	0	0	0	0	0	0	0	0	0	0	0	0	0	0	0	0	0	0
Marinobacter_sp._CP1	18	0	0	0	0	0	0	0	0	0	0	0	0	0	0	0	0	0	0	0	0	0	0	0	0	0	0	0	0	0	0	0	0	0	0	0	0	0	0	0	0	0	0	0	0	0	0	0	0
Marinobacter_sp._LQ44	19	0	0	0	0	0	0	0	0	0	0	0	0	0	0	0	0	0	0	0	0	0	0	0	0	0	0	0	0	0	0	0	0	0	0	0	0	0	0	0	0	0	0	0	0	0	0	0	0
Microbulbifer_thermotolerans	28	0	0	0	0	0	0	0	0	0	0	0	0	0	0	0	0	0	0	0	0	0	0	0	0	0	0	0	0	15	0	0	0	0	0	0	0	0	0	0	0	0	0	0	0	0	0	0	0
Citrobacter_amalonaticus	0	0	0	0	0	0	0	0	0	0	0	0	0	0	0	0	0	0	0	0	0	0	0	0	0	0	0	0	0	0	0	0	0	0	0	0	0	0	0	0	0	0	0	0	0	0	0	0	0
Citrobacter_freundii	0	0	0	0	0	0	0	0	0	0	0	0	0	0	0	0	0	0	0	0	0	0	0	0	0	0	0	0	0	0	0	0	0	0	0	0	0	0	0	0	0	0	0	0	0	0	0	0	0
Citrobacter_sp._FDAARGOS_156	0	0	0	0	0	0	0	0	0	0	0	0	0	0	0	0	0	0	0	0	0	0	0	0	0	0	0	0	0	0	0	0	0	0	0	0	0	0	0	0	0	0	0	0	0	0	0	0	0
Pluralibacter_gergoviae	30	0	0	0	0	0	0	0	0	0	0	0	0	0	0	0	0	0	0	0	27	0	0	0	0	0	0	0	0	19	0	0	0	0	0	0	0	0	0	0	0	0	0	0	0	0	0	0	0
Pantoea_sp._PSNIH2	19	0	0	0	0	0	0	0	0	0	0	0	0	0	0	0	0	0	0	0	0	0	0	0	0	0	0	0	0	19	0	0	0	0	0	0	0	0	0	0	0	0	0	0	0	0	0	0	0
Hafnia_alvei	0	0	0	0	0	0	0	0	0	0	0	0	0	0	0	0	0	0	0	0	0	0	0	0	0	31	0	0	0	0	0	0	0	0	0	0	0	0	0	0	0	0	0	0	0	0	0	0	0
Obesumbacterium_proteus	0	0	0	0	0	0	0	0	0	0	0	0	0	0	0	0	0	0	0	0	0	0	0	0	0	217	0	0	0	0	0	0	0	0	0	0	0	0	0	0	0	0	0	0	0	0	0	0	0
Serratia_symbiotica	0	0	0	0	0	0	0	0	0	0	0	0	0	0	0	0	0	0	0	0	0	0	0	0	0	0	0	0	0	0	0	0	0	0	0	0	0	0	0	0	0	0	0	0	0	0	33	0	0
Yersinia_pseudotuberculosis	0	0	0	0	0	0	0	0	0	0	0	0	0	0	0	0	0	0	0	0	0	0	0	0	0	0	0	0	0	0	0	0	0	0	0	0	0	0	0	0	0	0	0	0	0	0	0	0	0
uncultured_gamma_proteobacterium_Rifle_16ft_4_minimus_1061	36	0	0	0	0	0	0	0	0	0	0	0	0	0	0	0	0	0	0	0	0	0	0	0	0	0	0	0	0	0	0	0	0	0	0	0	0	0	0	0	0	0	0	0	0	0	0	0	0
Methylomonas_denitrificans	32	0	0	0	0	0	0	0	0	0	0	0	0	0	0	0	0	0	0	0	17	0	0	0	0	0	0	0	0	20	0	0	0	0	0	0	0	0	0	0	0	0	0	0	0	0	0	0	0
Halomonas_sp._R57-5	0	0	0	0	0	0	0	0	0	0	0	0	0	0	0	0	0	0	0	0	0	0	0	0	0	0	0	0	0	0	0	0	0	0	0	0	0	0	0	0	0	0	0	0	0	0	0	0	0
Oleispira_antarctica	0	0	0	0	20	0	0	0	0	0	0	0	0	0	0	0	0	0	22	0	0	0	0	0	0	0	0	0	0	0	0	0	0	0	0	0	0	0	0	0	0	0	0	0	0	0	0	0	0
Mannheimia_varigena	0	0	0	0	0	0	0	0	0	0	0	0	0	0	0	0	0	0	0	0	0	0	0	0	0	0	0	0	0	0	0	0	0	0	0	0	0	0	0	0	0	0	0	0	0	0	0	0	0
Psychrobacter_alimentarius	0	0	0	0	0	0	0	0	0	0	0	0	0	0	0	0	0	0	16	0	0	0	0	0	0	0	0	0	0	0	0	0	0	0	0	0	0	0	0	0	0	0	0	0	0	0	0	0	0
Oblitimonas_alkaliphila	0	0	0	0	23	0	0	0	0	0	0	0	0	0	0	0	0	0	30	0	0	0	0	0	0	0	0	0	0	0	0	0	0	0	0	0	0	0	0	0	0	0	0	0	0	0	0	0	0
Pseudomonas_pseudoalcaligenes	45	0	0	0	0	0	0	0	0	0	0	0	0	0	0	0	0	0	28	0	21	0	0	0	0	0	0	0	0	27	0	0	0	0	0	0	0	0	0	0	0	0	0	0	0	0	0	0	0
Pseudomonas_agarici	22	0	0	0	0	0	0	0	0	0	0	0	0	0	0	0	0	0	17	0	0	0	0	0	0	0	0	0	0	25	0	0	0	0	0	0	0	0	0	0	0	0	0	0	0	0	0	0	0
Pseudomonas_alkylphenolia	35	0	0	0	0	0	0	0	0	0	0	0	0	0	0	0	0	0	21	0	20	0	0	0	0	0	0	0	0	16	0	0	0	0	0	0	0	0	0	0	0	0	0	0	0	0	0	0	0
Pseudomonas_fragi	20	0	0	0	0	0	0	0	0	0	0	0	0	0	0	0	0	0	23	0	0	0	0	0	0	0	0	0	0	0	0	0	0	0	0	0	0	0	0	0	0	0	0	0	0	0	0	0	0
Pseudomonas_azotoformans	16	0	0	0	0	0	0	0	0	0	0	0	0	0	0	0	0	0	0	0	0	0	0	0	0	0	0	0	0	0	0	0	0	0	0	0	0	0	0	0	0	0	0	0	0	0	0	0	0
Pseudomonas_trivialis	0	0	0	0	0	0	0	0	0	0	0	0	0	0	0	0	0	0	17	0	0	0	0	0	0	0	0	0	0	0	0	0	0	0	0	0	0	0	0	0	0	0	0	0	0	0	0	0	0
Pseudomonas_mosselii	22	0	0	0	0	0	0	0	0	0	0	0	0	0	0	0	0	0	0	0	0	0	0	0	0	0	0	0	0	18	0	0	0	0	0	0	0	0	0	0	0	0	0	0	0	0	0	0	0
Pseudomonas_sp._12M76_air	79	0	28	0	16	0	0	0	0	0	0	0	0	0	19	26	0	0	35	0	45	0	0	0	0	0	0	0	0	42	0	0	16	0	0	0	0	0	0	0	0	0	0	0	0	0	18	0	0
Pseudomonas_sp._CCOS_191	36	0	0	0	0	0	0	0	0	0	0	0	0	0	0	0	0	0	0	0	17	0	0	0	0	0	0	0	0	32	0	0	0	0	0	0	0	0	0	0	0	0	0	0	0	0	18	0	0
Pseudomonas_sp._FGI182	19	0	0	0	0	0	0	0	0	0	0	0	0	0	0	0	0	0	0	0	0	0	0	0	0	0	0	0	0	0	0	0	0	0	0	0	0	0	0	0	0	0	0	0	0	0	0	0	0
Pseudomonas_sp._L10.10	0	0	0	0	0	0	0	0	0	0	0	0	0	0	0	0	0	0	18	0	0	0	0	0	0	0	0	0	0	0	0	0	0	0	0	0	0	0	0	0	0	0	0	0	0	0	0	0	0
Pseudomonas_sp._MRSN12121	0	0	0	0	0	0	0	0	0	0	0	0	0	0	0	0	0	0	0	0	0	0	0	0	0	0	0	0	0	0	0	0	0	0	0	0	0	0	0	0	0	0	0	0	0	0	0	0	0
Pseudomonas_sp._MS586	19	0	0	0	0	0	0	0	0	0	0	0	0	0	0	0	0	0	0	0	0	0	0	0	0	0	0	0	0	0	0	0	0	0	0	0	0	0	0	0	0	0	0	0	0	0	0	0	0
Pseudomonas_cichorii	27	0	0	0	0	0	0	0	0	0	0	0	0	0	0	0	0	0	18	0	0	0	0	0	0	0	0	0	0	17	0	0	0	0	0	0	0	0	0	0	0	0	0	0	0	0	0	0	0
Pseudomonas_savastanoi	19	0	0	0	0	0	0	0	0	0	0	0	0	0	0	0	0	0	0	0	0	0	0	0	0	0	0	0	0	0	0	0	0	0	0	0	0	0	0	0	0	0	0	0	0	0	0	0	0
Pseudohongiella_spirulinae	0	0	0	0	0	0	0	0	0	0	0	0	0	0	0	0	0	0	0	0	0	0	0	0	0	0	0	0	0	0	0	0	0	0	0	0	0	0	0	0	0	0	0	0	0	0	0	0	0
Candidatus_Endoriftia_persephone	27	0	0	0	0	0	0	0	0	0	0	0	0	0	0	0	0	0	0	0	0	0	0	0	0	0	0	0	0	0	0	0	0	0	0	0	0	0	0	0	0	0	0	0	0	0	0	0	0
Thiolapillus_brandeum	43	0	0	0	0	0	0	0	0	0	0	0	0	0	0	0	0	0	0	0	16	0	0	0	0	0	0	0	0	22	0	0	0	0	0	0	0	0	0	0	0	0	0	0	0	0	0	0	0
uncultured_Stenotrophomonas_sp.	0	0	0	0	0	0	0	0	0	0	0	0	0	0	0	0	0	0	0	0	0	0	0	0	0	0	0	0	0	0	0	0	0	0	0	0	0	0	0	0	0	0	0	0	0	0	0	0	0
uncultured_Xanthomonas_sp.	0	0	0	0	0	0	0	0	0	0	0	0	0	0	0	0	0	0	0	0	0	0	0	0	0	0	0	0	0	0	0	0	0	0	0	0	0	0	0	0	0	0	0	0	0	0	0	0	0
Verrucomicrobia_bacterium_IMCC26134	45	0	23	0	0	0	0	0	0	0	0	0	0	0	0	60	0	0	21	0	32	0	0	0	0	0	0	0	0	26	0	0	0	0	0	0	0	0	0	0	0	0	0	0	0	0	36	0	0
Verrucomicrobia_bacterium_L21-Fru-AB	28	0	18	0	0	0	0	0	0	0	0	0	0	0	17	31	0	0	0	0	22	0	0	0	0	0	0	0	0	27	0	0	0	0	0	0	0	0	0	0	0	0	0	0	0	0	0	0	0
Treponema_maltophilum	0	0	0	0	0	0	0	0	0	0	0	0	0	0	0	0	0	0	0	0	0	0	0	26	0	0	0	0	0	0	0	0	0	0	0	0	0	0	0	0	20	0	0	0	0	0	0	19	0
Treponema_socranskii	0	0	0	0	0	0	0	0	0	0	0	0	0	0	0	0	0	0	0	0	0	0	0	20	0	0	0	0	0	0	0	0	0	0	0	0	0	0	0	0	0	0	0	0	0	0	0	0	0
Actinomyces_sp._GTC3949	0	0	0	0	0	0	0	0	0	0	0	0	0	0	0	0	0	0	0	0	0	0	0	0	0	0	0	0	0	0	0	0	0	0	0	0	0	0	0	0	0	0	0	0	0	0	0	0	0
Bifidobacterium_scardovii	0	0	0	0	0	0	0	0	0	0	0	0	0	0	0	0	0	0	0	0	0	0	0	0	0	0	0	0	0	0	0	0	0	0	0	0	0	0	0	0	0	0	0	0	0	0	0	0	0
Parascardovia_denticolens	0	0	0	0	0	0	0	0	0	0	0	0	0	86	0	0	0	0	0	0	0	0	0	0	0	0	0	0	0	0	0	0	0	0	0	0	0	0	0	0	0	0	0	0	0	0	0	0	0
Corynebacterium_atypicum	0	0	0	0	0	0	0	0	0	0	0	0	0	0	19	0	0	0	0	0	0	0	0	0	0	0	0	18	0	0	0	0	0	0	0	0	0	0	0	0	0	0	0	0	0	0	0	0	0
Corynebacterium_casei	0	0	0	0	0	0	0	0	0	0	0	0	0	0	0	0	0	0	0	0	0	0	0	0	0	0	0	0	0	0	0	0	0	0	0	0	0	0	0	0	0	0	0	0	0	0	0	0	0
Corynebacterium_falsenii	0	0	0	0	0	0	0	0	0	0	0	0	0	0	22	0	0	0	0	0	0	0	0	0	0	0	0	22	0	0	0	0	0	0	0	0	0	0	0	18	0	0	0	0	0	0	0	0	0
Corynebacterium_glyciniphilum	0	0	0	0	0	0	0	0	0	0	0	0	0	0	0	0	0	0	0	0	0	0	0	0	0	0	0	0	0	0	0	0	0	0	0	0	0	0	0	44	0	0	0	0	0	0	0	0	0
Corynebacterium_imitans	0	0	0	0	0	0	0	0	0	0	0	0	0	0	18	0	0	0	0	0	0	0	0	0	0	0	0	16	0	0	0	0	0	0	0	0	0	0	0	0	0	0	0	0	0	0	0	0	0
Corynebacterium_kutscheri	0	0	0	0	0	0	0	0	0	0	0	0	0	0	18	0	0	0	0	0	0	0	0	0	0	0	0	16	0	0	0	0	0	0	0	0	0	0	0	0	0	0	0	0	0	0	0	0	0
Corynebacterium_simulans	0	0	0	0	0	0	0	0	0	0	0	0	0	0	0	0	0	0	0	0	0	0	0	0	0	0	0	0	0	0	0	0	0	0	0	0	0	0	0	22	0	0	0	0	0	0	0	0	0
Corynebacterium_ureicelerivorans	0	0	0	0	0	0	0	0	0	0	0	0	0	0	0	0	0	0	0	0	0	0	0	0	0	0	0	16	0	0	0	0	0	0	0	0	0	0	0	0	0	0	0	0	0	0	0	0	0
Corynebacterium_uterequi	0	0	0	0	0	0	0	0	0	0	0	0	0	0	28	0	0	0	0	0	0	0	0	0	0	0	0	29	0	0	0	16	0	0	0	0	0	0	0	19	0	0	0	0	0	0	0	0	0
Mycobacterium_chelonae	0	0	0	0	0	0	0	0	0	0	0	0	0	0	0	0	0	0	0	0	0	0	0	0	0	0	0	0	0	0	0	0	0	0	0	0	0	0	0	0	0	0	0	0	0	0	0	0	0
Mycobacterium_fortuitum	0	0	0	0	0	0	0	0	0	0	0	0	0	0	0	0	0	0	0	0	0	0	0	0	0	0	0	0	0	0	0	0	0	0	0	0	0	0	0	0	0	0	0	0	0	0	0	0	0
Mycobacterium_sp._QIA-37	0	0	0	0	0	0	0	0	0	0	0	0	0	0	0	0	0	0	0	0	0	0	0	0	0	0	0	0	0	0	0	0	0	0	0	0	0	0	0	0	0	0	0	0	0	0	0	0	0
Rhodococcus_sp._PBTS_2	0	0	0	0	0	0	0	0	0	0	0	0	0	0	0	19	0	0	0	0	0	0	0	0	0	0	0	0	0	0	0	0	0	0	0	0	0	0	0	0	0	0	0	0	0	0	0	0	0
uncultured_actinobacterium	0	0	0	0	0	0	0	0	0	0	0	0	0	0	0	0	0	0	0	0	0	0	0	0	0	0	0	0	0	0	0	0	23	0	0	0	0	0	0	0	0	0	0	0	0	0	18	0	0
Brevibacterium_linens	0	0	0	0	0	0	0	0	0	0	0	0	0	0	0	0	0	0	0	0	0	0	0	0	0	0	0	0	0	0	0	0	0	0	0	0	0	0	0	0	0	0	0	0	0	0	0	0	0
Arthrobacter_sp._11W110_air	17	0	21	0	17	0	0	0	0	0	0	0	0	0	18	32	0	0	47	0	0	0	0	0	24	0	0	0	0	21	0	0	21	0	0	0	0	0	0	0	0	0	0	0	0	0	20	0	0
Arthrobacter_sp._A3	0	0	0	0	0	0	0	0	0	0	0	0	0	0	0	0	0	0	24	0	0	0	0	0	0	0	0	0	0	0	0	0	0	0	0	0	0	0	0	0	0	0	0	0	0	0	0	0	0
Arthrobacter_sp._Hiyo4	0	0	0	0	0	0	0	0	0	0	0	0	0	0	0	34	0	0	72	0	0	0	0	0	0	0	0	0	0	0	0	0	0	0	0	0	0	0	0	0	0	0	0	0	0	0	0	0	0
Tropheryma_whipplei	0	0	0	0	0	0	0	0	0	0	0	0	0	0	0	0	0	0	0	0	0	0	0	0	0	0	0	0	0	0	0	0	0	0	0	0	0	0	0	0	0	0	0	0	0	0	0	0	0
Actinoplanes_teichomyceticus	0	0	0	0	0	0	0	0	0	0	0	0	0	0	0	0	0	0	0	0	0	0	0	0	0	0	0	0	0	0	0	0	0	0	0	0	0	0	0	0	0	0	0	0	0	0	0	0	0
Amycolatopsis_benzoatilytica	0	0	0	0	0	0	0	0	0	0	0	0	0	0	0	0	0	0	0	0	0	0	0	0	0	0	0	0	0	0	0	0	0	0	0	0	0	0	0	0	0	0	0	0	0	0	0	0	0
Streptoalloteichus_hindustanus	0	0	0	0	189	0	0	0	0	0	0	0	0	0	0	0	0	0	75	0	0	0	0	0	0	0	0	0	0	0	0	0	538	0	0	0	0	0	0	0	0	0	0	0	0	0	185	0	34
Streptoalloteichus_sp._ATCC_53650	0	0	0	0	0	0	0	0	0	0	0	0	0	0	0	0	0	0	0	0	0	0	0	0	0	0	0	0	0	0	0	0	0	0	0	0	0	0	0	0	0	0	0	0	0	0	0	0	0
Streptomyces_aureofaciens	0	0	0	0	0	0	0	0	0	0	0	0	0	0	0	0	0	0	42	0	0	0	0	0	0	0	0	0	0	0	0	0	0	0	0	0	0	0	0	0	0	0	0	0	0	0	0	0	0
Streptomyces_carzinostaticus	0	0	0	0	23	0	0	0	0	0	0	0	0	0	0	0	0	0	0	0	0	0	0	0	0	0	0	0	0	0	0	0	0	0	0	0	0	0	0	0	0	0	0	0	0	0	18	0	0
Streptomyces_clavuligerus	0	0	0	0	0	0	0	0	0	0	0	0	0	0	0	0	0	0	0	0	0	0	0	0	0	0	0	0	0	0	0	0	0	0	0	0	0	0	0	0	0	0	0	0	0	0	0	0	0
Streptomyces_exfoliatus	0	0	0	0	0	0	0	0	0	0	0	0	0	0	0	0	0	0	0	0	0	0	0	0	0	0	0	0	0	0	0	0	0	0	0	0	0	0	0	0	0	0	0	0	0	0	0	0	0
Streptomyces_fradiae	0	0	0	0	0	0	0	0	0	0	0	0	0	0	0	0	0	0	0	0	0	0	0	0	0	0	0	0	0	0	0	0	0	0	0	0	0	0	0	0	0	0	0	0	0	0	0	0	0
Streptomyces_griseoviridis	0	0	0	0	0	0	0	0	0	0	0	0	0	0	0	0	0	0	0	0	0	0	0	0	0	0	0	0	0	0	0	0	0	0	0	0	0	0	0	0	0	0	0	0	0	0	0	0	0
Streptomyces_argenteolus	0	0	0	0	0	0	0	0	0	0	0	0	0	0	0	0	0	0	0	0	0	0	0	0	0	0	0	0	0	0	0	0	17	0	0	0	0	0	0	0	0	0	0	0	0	0	0	0	0
Streptomyces_lavendulae	0	0	0	0	0	0	0	0	0	0	0	0	0	0	0	0	0	0	0	0	0	0	0	0	0	0	0	0	0	0	0	0	0	0	0	0	0	0	0	0	0	0	0	0	0	0	0	0	0
Streptomyces_nogalater	0	0	0	0	0	0	0	0	0	0	0	0	0	0	0	0	0	0	0	0	0	0	0	0	0	0	0	0	0	0	0	0	0	0	0	0	0	0	0	0	0	0	0	0	0	0	0	0	0
Streptomyces_rochei	0	0	0	0	0	0	0	0	0	0	0	0	0	0	0	0	0	0	0	0	0	0	0	0	0	0	0	0	0	0	0	0	0	0	0	0	0	0	0	0	0	0	0	0	0	0	0	0	0
Streptomyces_sp._14R-10	0	0	0	0	0	0	0	0	0	0	0	0	0	0	0	0	0	0	0	0	0	0	0	0	0	0	0	0	0	0	0	0	0	0	0	0	0	0	0	0	0	0	0	0	0	0	0	0	0
Streptomyces_sp._44414	0	0	0	0	0	0	0	0	0	0	0	0	0	0	0	0	0	0	0	0	25	0	0	0	0	0	0	0	0	0	0	0	0	0	0	0	0	0	0	0	0	0	0	0	0	26	0	0	0
Streptomyces_sp._CNQ-617	0	0	0	0	0	0	0	0	0	0	0	0	0	0	0	0	0	0	0	0	0	0	0	0	0	0	0	0	0	0	0	0	0	0	0	0	0	0	0	0	0	0	0	0	0	0	0	0	0
Streptomyces_sp._CS40	0	0	0	0	0	0	0	0	0	0	0	0	0	0	0	0	0	0	0	0	0	0	0	0	0	0	0	0	0	0	0	0	0	0	0	0	0	0	0	0	0	0	0	0	0	0	0	0	0
Streptomyces_sp._F11	0	0	0	0	0	0	0	0	0	0	0	0	0	0	0	0	0	0	0	0	0	0	0	0	0	0	0	0	0	0	0	0	30	0	0	0	0	0	0	0	0	0	0	0	0	0	0	0	0
Streptomyces_sp._F12	0	0	0	0	0	0	0	0	0	0	0	0	0	0	0	0	0	0	0	0	0	0	0	0	0	0	0	0	0	0	0	0	0	0	0	0	0	0	0	0	0	0	0	0	0	0	0	0	0
Streptomyces_sp._F2	0	0	0	0	0	0	0	0	0	0	0	0	0	0	0	0	0	0	0	0	0	0	0	0	0	0	0	0	0	0	0	0	0	0	0	0	0	0	0	0	0	0	0	0	0	0	0	0	0
Streptomyces_sp._F8	0	0	0	0	0	0	0	0	0	0	0	0	0	0	0	0	0	0	0	0	0	0	0	0	0	0	0	0	0	0	0	0	0	0	0	0	0	0	0	0	0	0	0	0	0	0	0	0	0
Streptomyces_sp._FR1	0	0	0	0	0	0	0	0	0	0	0	0	0	0	0	0	0	0	0	0	0	0	0	0	0	0	0	0	0	0	0	0	0	0	0	0	0	0	0	0	0	0	0	0	0	0	0	0	0
Streptomyces_sp._LRS1323	0	0	0	0	0	0	0	0	0	0	0	0	0	0	0	0	0	0	0	0	0	0	0	0	0	0	0	0	0	0	0	0	0	0	0	0	0	0	0	0	0	0	0	0	0	0	0	0	0
Streptomyces_sp._WAC5292	0	0	0	0	0	0	0	0	0	0	0	0	0	0	0	0	0	0	21	0	0	0	0	0	0	0	0	0	0	0	0	0	0	0	0	0	0	0	0	0	0	0	0	0	0	0	0	0	0
Streptomyces_sp._WM6368	0	0	0	0	0	0	0	0	0	0	0	0	0	0	0	0	0	0	0	0	0	0	0	0	0	0	0	0	0	0	0	0	0	0	0	0	0	0	0	0	0	0	0	0	0	0	0	0	0
Streptomyces_sp._ZL12	0	0	0	0	0	0	0	0	0	0	0	0	0	0	0	0	0	0	0	0	0	0	0	0	0	0	0	0	0	0	0	0	0	0	0	0	0	0	0	0	0	0	0	0	0	0	0	0	0
Streptomyces_sparsogenes	0	0	0	0	0	0	0	0	0	0	0	0	0	0	0	0	0	0	0	0	0	0	0	0	0	0	0	0	0	0	0	0	0	0	0	0	0	0	0	0	0	0	0	0	0	0	0	0	0
Streptomyces_tenjimariensis	0	0	0	0	0	0	0	0	0	0	0	0	0	0	0	0	0	0	0	0	0	0	0	0	0	0	0	0	0	0	0	0	0	0	0	0	0	0	0	0	0	0	0	0	0	0	0	0	0
Streptomyces_thioluteus	0	0	0	0	0	0	0	0	0	0	0	0	0	0	0	0	0	0	0	0	0	0	0	0	0	0	0	0	0	0	0	0	0	0	0	0	0	0	0	0	0	0	0	0	0	0	0	0	0
Streptomyces_tsukubensis	0	0	0	0	0	0	0	0	0	0	0	0	0	0	0	0	0	0	0	0	0	0	0	0	0	0	0	0	0	0	0	0	0	0	0	0	0	0	0	0	0	0	0	0	0	0	0	0	0
Streptomyces_turgidiscabies	0	0	0	0	0	0	0	0	0	0	0	0	0	0	0	0	0	0	0	0	0	0	0	0	0	0	0	0	0	0	0	0	0	0	0	0	0	0	0	0	0	0	0	0	0	0	0	0	0
Streptomyces_verticillus	0	0	0	0	0	0	0	0	0	0	0	0	0	0	0	0	0	0	0	0	0	0	0	0	0	0	0	0	0	0	0	0	32	0	0	0	0	0	0	0	0	0	0	0	0	0	0	0	0
Streptomyces_violaceoruber	0	0	0	0	0	0	0	0	0	0	0	0	0	0	0	17	0	0	0	0	0	0	0	0	0	0	0	0	0	0	0	0	0	0	0	0	0	0	0	0	0	0	0	0	0	0	0	0	0
Streptomyces_virginiae	0	0	0	0	0	0	0	0	0	0	0	0	0	0	0	0	0	0	0	0	0	0	0	0	0	0	0	0	0	0	0	0	0	0	0	0	0	0	0	0	0	0	0	0	0	0	0	0	0
Streptomyces_viridochromogenes	0	0	0	0	0	0	0	0	0	0	0	0	0	0	0	0	0	0	0	0	0	0	0	0	0	0	0	0	0	0	0	0	19	0	0	0	0	0	0	0	0	0	0	0	0	0	0	0	0
Nonomuraea_sp._ATCC_39727	0	0	0	0	0	0	0	0	0	0	0	0	0	0	0	0	0	0	0	0	0	0	0	0	0	0	0	0	0	0	0	0	34	0	0	0	0	0	0	0	0	0	0	0	0	0	17	0	0
Planobispora_rosea	0	0	0	0	99	0	0	0	0	0	0	0	0	0	0	0	0	0	32	0	0	0	0	0	0	0	0	0	0	0	0	0	234	0	0	0	0	0	0	0	0	0	0	0	0	0	104	0	0
Streptosporangium_amethystogenes	0	0	0	0	25	0	0	0	0	0	0	0	0	0	0	0	0	0	0	0	0	0	0	0	0	0	0	0	0	0	0	0	54	0	0	0	0	0	0	0	0	0	0	0	0	0	27	0	0
Streptosporangium_carneum	0	0	0	0	0	0	0	0	0	0	0	0	0	0	0	0	0	0	0	0	0	0	0	0	0	0	0	0	0	0	0	0	0	0	0	0	0	0	0	0	0	0	0	0	0	0	0	0	0
Streptosporangium_nondiastaticum	0	0	0	0	0	0	0	0	0	0	0	0	0	0	0	0	0	0	0	0	0	0	0	0	0	0	0	0	0	0	0	0	24	0	0	0	0	0	0	0	0	0	0	0	0	0	0	0	0
Streptosporangium_sp._YIM_48783	0	0	0	0	0	0	0	0	0	0	0	0	0	0	0	0	0	0	0	0	0	0	0	0	0	0	0	0	0	0	0	0	16	0	0	0	0	0	0	0	0	0	0	0	0	0	0	0	0
Actinomadura_kijaniata	0	0	0	0	0	0	0	0	0	0	0	0	0	0	0	0	0	0	0	0	0	0	0	0	0	0	0	0	0	0	0	0	0	0	0	0	0	0	0	0	0	0	0	0	0	0	0	0	0
Actinomadura_madurae	0	0	0	0	0	0	0	0	0	0	0	0	0	0	0	0	0	0	0	0	0	0	0	0	0	0	0	0	0	0	0	0	22	0	0	0	0	0	0	0	0	0	0	0	0	0	0	0	0
Thermomonospora_chromogena	0	0	0	0	0	0	0	0	0	0	0	0	0	0	0	0	0	0	0	0	0	0	0	0	0	0	0	0	0	0	0	0	36	0	0	0	0	0	0	0	0	0	0	0	0	0	20	0	0
uncultured_actinobacterium_Rifle_16ft_4_minimus_12599	0	0	0	0	0	0	0	0	0	0	0	0	0	0	0	0	0	0	0	0	0	0	0	0	0	0	0	0	0	17	0	0	0	0	0	0	0	0	0	0	0	0	0	0	0	0	0	0	0
uncultured_actinobacterium_Rifle_16ft_4_minimus_15811	0	0	0	0	0	0	0	0	0	0	0	0	0	0	0	32	0	0	0	0	0	0	0	0	0	0	0	0	0	23	0	0	0	0	0	0	0	0	0	0	0	0	0	0	0	0	0	0	0
uncultured_actinobacterium_Rifle_16ft_4_minimus_38826	0	0	0	0	0	0	0	0	0	0	0	0	0	19	0	0	0	0	0	0	0	0	0	0	0	0	0	0	0	81	0	0	0	0	0	0	0	0	0	0	0	0	0	0	0	0	0	0	0
Actinobacteria_bacterium_IMCC26256	0	0	0	0	0	0	0	0	0	0	0	0	0	0	0	16	0	0	0	0	0	0	0	0	0	0	0	0	0	0	0	0	0	0	0	0	0	0	0	0	0	0	0	0	0	0	0	0	0
Rubrobacter_radiotolerans	32	0	0	0	0	0	0	0	0	0	0	0	0	27	30	74	0	0	24	0	29	0	0	0	0	0	0	0	0	74	0	0	0	0	0	0	0	19	0	0	0	0	0	0	0	0	18	0	0
Chloroflexus_aurantiacus	0	0	0	0	0	0	0	0	0	0	0	0	0	0	0	0	0	0	0	0	0	0	0	0	0	0	0	0	0	0	0	0	0	0	0	0	0	0	0	0	0	0	0	0	0	0	0	0	0
uncultured_Chloroflexi_bacterium	0	0	0	0	0	0	0	0	0	0	0	0	0	0	0	0	0	0	0	0	0	0	0	0	0	0	0	0	0	0	0	0	0	0	0	0	0	0	0	0	0	0	0	0	0	0	0	0	0
Leptolyngbya_sp._O-77	0	0	0	0	0	0	0	0	0	0	0	0	0	0	0	0	0	0	0	0	0	0	0	0	0	0	0	0	0	0	0	0	0	0	0	0	0	0	0	0	0	0	0	0	0	0	0	0	0
Thermosynechococcus_sp._NK55a	0	0	0	0	0	0	0	0	0	0	0	0	0	0	0	0	0	0	0	0	0	0	0	0	0	0	0	0	0	0	0	0	0	0	0	0	0	0	0	0	0	0	0	0	0	0	0	0	0
'Deinococcus_soli'_Cha_et_al._2014	0	0	0	0	0	0	0	0	0	0	0	0	0	0	0	15	0	0	0	0	0	0	0	0	0	0	0	0	0	26	0	0	0	0	0	0	0	0	0	0	0	0	0	0	0	0	0	0	0
Deinococcus_actinosclerus	19	0	0	0	0	0	0	0	0	0	0	0	0	0	0	18	0	0	0	0	0	0	0	0	0	0	0	0	0	25	0	0	0	0	0	0	0	0	0	0	0	0	0	0	0	0	0	0	0
Thermus_aquaticus	0	0	0	0	0	0	0	0	0	0	0	0	0	0	0	0	0	0	0	0	0	0	0	0	0	0	0	0	0	16	0	0	0	0	0	0	0	0	0	0	0	0	0	0	0	0	0	0	0
Bacillus_simplex	0	0	0	0	0	0	0	0	0	0	0	0	0	0	0	0	0	0	63	0	0	0	0	0	0	0	0	0	0	0	148	0	0	0	0	0	0	0	0	0	53	0	0	0	0	0	0	0	60
Bacillus_sp._FJAT-18017	0	0	0	0	0	0	0	0	0	0	0	0	0	0	0	0	0	0	0	0	0	0	0	0	0	0	0	0	0	0	0	0	0	0	0	0	0	0	0	0	0	0	0	0	0	0	0	0	0
Bacillus_sp._X1(2014)	0	0	0	0	0	0	0	0	0	0	0	0	0	0	0	0	0	0	0	0	0	0	0	0	0	0	0	0	0	0	0	0	0	0	0	0	0	0	0	0	0	0	0	0	0	0	0	0	0
Brevibacillus_laterosporus	0	0	0	0	0	0	0	0	0	0	0	0	0	0	0	0	0	0	0	0	0	0	0	0	0	0	0	0	0	0	0	0	0	0	0	0	0	0	0	0	0	0	0	0	0	0	0	0	0
Paenibacillus_beijingensis	0	0	0	0	0	0	0	0	0	0	0	0	0	0	0	18	0	0	0	0	0	0	0	0	0	0	0	0	0	0	0	0	0	0	0	0	0	0	0	0	0	0	0	0	0	0	0	0	0
Paenibacillus_durus	0	0	0	0	0	0	0	0	0	0	0	0	0	0	0	0	0	0	0	0	0	0	0	0	0	0	0	0	0	0	0	0	0	0	0	0	0	0	0	0	0	0	0	0	0	0	0	0	0
Paenibacillus_sp._32O-W	18	0	0	0	0	0	0	0	0	0	0	0	0	0	0	23	0	0	0	0	0	0	0	0	0	0	0	0	0	0	0	0	0	0	0	0	0	0	0	0	0	0	0	0	0	0	0	0	0
Paenibacillus_sp._IHB_B_3084	0	0	0	0	0	0	0	0	0	0	0	0	0	0	0	0	0	0	0	0	0	0	0	0	0	0	0	0	0	0	0	0	0	0	0	0	0	0	0	0	0	0	0	0	0	0	0	0	0
Paenibacillus_stellifer	0	0	0	0	0	0	0	0	0	0	0	0	0	0	0	0	0	0	0	0	0	0	0	0	0	0	0	0	0	0	0	0	0	0	0	0	0	0	0	0	0	0	0	0	0	0	0	0	0
Lactococcus_piscium	0	0	0	0	0	0	0	0	0	0	0	0	0	0	0	0	0	0	0	0	0	0	0	0	0	0	0	0	0	0	0	0	0	0	0	0	0	0	0	0	0	0	0	0	0	0	0	0	0
Clostridium_baratii	0	0	0	0	0	0	0	0	0	0	0	0	0	0	0	0	0	0	0	0	0	0	0	0	0	20	0	0	0	0	0	0	0	0	0	0	0	0	0	0	0	0	0	0	0	22	0	0	0
Clostridium_bornimense	0	0	0	0	0	0	0	0	0	0	0	0	0	0	0	0	0	0	0	0	0	0	0	0	0	0	0	0	0	0	0	0	0	0	0	0	0	0	0	0	0	0	0	0	0	16	0	0	0
Clostridium_butyricum	0	0	0	0	0	0	0	0	0	0	0	0	0	0	0	0	0	0	0	0	0	0	0	0	0	0	0	0	0	0	0	0	0	0	0	0	0	0	0	0	0	0	0	0	0	18	0	0	0
Clostridium_carboxidivorans	0	0	0	0	0	0	0	0	0	0	0	0	0	0	0	0	0	20	0	0	0	0	0	0	0	33	0	0	0	0	0	0	0	0	0	0	0	0	0	0	0	0	0	0	0	42	0	0	0
Clostridium_scatologenes	0	0	0	0	16	0	0	0	0	0	0	0	0	0	0	0	0	19	0	0	0	0	0	0	0	33	0	0	0	0	0	0	0	0	0	0	0	0	0	0	0	0	0	0	0	40	0	0	0
Herbinix_luporum	0	0	0	0	0	0	0	0	0	0	0	0	0	0	0	0	0	0	0	0	0	0	0	0	0	0	0	0	0	20	0	0	0	0	0	0	0	0	0	0	0	0	0	0	0	0	0	0	0
[Clostridium]_propionicum	0	0	0	0	0	0	0	0	0	0	0	0	0	0	0	0	0	25	0	0	0	0	0	0	0	0	0	0	0	0	0	0	0	0	0	0	0	0	0	0	0	0	0	0	0	0	0	0	0
Peptoclostridium_acidaminophilum	0	0	0	0	0	0	0	0	0	18	0	0	0	0	0	0	0	0	0	0	0	0	0	0	0	0	0	0	33	0	0	0	0	0	0	0	0	0	0	0	0	0	0	0	16	0	0	0	0
Ruminiclostridium_thermocellum	0	0	0	0	0	0	0	0	0	0	0	0	0	0	0	0	0	0	0	0	0	0	0	0	0	0	0	0	18	0	0	0	0	0	0	0	0	0	0	0	0	0	0	0	0	0	0	0	0
Gottschalkia_acidurici	0	0	0	0	0	0	0	0	0	0	0	0	0	0	0	0	19	0	0	0	0	0	0	0	0	0	0	0	26	0	0	0	0	0	0	0	0	0	0	0	0	0	0	0	0	20	0	0	0
Pelosinus_sp._UFO1	0	0	0	0	0	0	0	0	0	0	0	0	0	0	0	0	0	0	0	0	0	0	0	0	0	0	0	0	0	0	0	0	0	0	0	0	0	0	0	0	0	0	0	0	0	0	0	0	0
Mycoplasma_canis	0	0	0	0	0	0	0	0	0	0	0	0	0	0	0	0	0	0	0	0	0	0	0	0	0	0	0	0	17	0	0	0	0	0	0	0	0	0	0	0	0	0	0	0	0	0	0	0	0
uncultured_bacterium_pTW2	0	0	0	0	0	0	0	0	0	0	0	0	0	0	0	0	0	0	0	0	0	0	0	0	0	0	0	0	0	0	0	0	0	0	0	0	0	0	0	0	0	0	0	0	0	0	0	0	0
uncultured_bacterium_pTW3	0	0	0	0	0	0	0	0	0	0	0	0	0	0	0	0	0	0	0	0	0	0	0	0	0	0	0	0	0	0	0	0	0	0	0	0	0	0	0	0	0	0	0	0	0	0	0	0	0
Candidatus_Peribacter_riflensis	0	0	0	0	0	0	0	0	0	0	0	0	0	0	0	0	0	0	0	0	19	0	0	0	0	0	0	0	0	0	0	0	19	0	0	0	0	0	0	0	0	0	0	0	0	0	0	0	0
Candidatus_Campbellbacteria_bacterium_GW2011_OD1_34_28	0	0	0	0	0	0	0	0	0	0	0	0	0	0	0	0	0	0	0	0	0	0	0	0	0	0	0	0	0	0	0	0	0	0	0	0	0	0	0	0	0	0	0	0	0	0	0	0	0
Candidatus_Wolfebacteria_bacterium_GW2011_GWB1_47_1	0	0	0	0	0	0	0	0	0	0	0	0	0	0	0	0	0	0	16	0	97	0	0	0	0	0	0	0	0	0	0	0	0	0	0	0	0	0	0	0	0	0	0	0	0	0	0	0	0
uncultured_archaeon_Rifle_16ft_4_minimus_37913	0	0	0	0	0	0	0	0	0	0	0	0	0	0	0	0	0	0	0	0	0	0	0	0	0	0	0	0	0	0	0	0	0	0	0	0	0	0	0	0	0	0	0	0	0	0	0	0	0
uncultured_archaeon_W4-93a	0	0	0	0	0	0	0	0	0	0	0	0	0	0	0	0	0	0	0	0	0	0	0	0	0	0	0	0	0	0	0	0	0	0	0	0	0	0	0	0	0	0	0	0	0	0	0	0	0
uncultured_rumen_archaeon	0	0	0	0	0	0	0	0	0	0	0	0	0	0	0	0	0	0	0	0	0	0	0	0	0	0	0	0	0	0	0	0	0	0	0	0	0	0	0	0	0	0	0	0	0	0	0	0	0
uncultured_euryarchaeote_Rifle_16ft_4_minimus_37884	0	0	0	0	0	0	0	0	0	0	0	0	0	0	0	0	0	0	0	0	0	0	0	0	0	0	0	0	0	0	0	0	0	0	0	0	0	0	0	0	0	0	0	0	0	0	0	0	0
Halobacterium_sp._DL1	0	0	0	0	0	0	0	0	0	0	0	0	0	0	0	0	0	0	0	0	0	0	0	0	0	0	0	0	0	22	0	0	0	0	0	0	0	0	0	0	0	0	0	0	0	0	0	0	0
Haloferax_gibbonsii	0	0	0	0	0	0	0	0	0	0	0	0	0	0	0	0	0	0	0	0	0	0	0	0	0	0	0	0	0	16	0	0	0	0	0	0	0	0	0	0	0	0	0	0	0	0	0	0	0
uncultured_crenarchaeote_29d5	0	0	0	0	0	0	0	0	0	0	0	0	0	0	0	23	0	0	0	0	0	0	0	0	0	0	0	0	0	97	0	0	0	0	0	0	0	0	0	0	0	0	0	0	0	0	0	0	0
uncultured_crenarchaeote_76h13	0	0	0	0	0	0	0	0	0	0	0	0	0	0	0	0	0	0	0	0	0	0	0	0	0	0	0	0	0	19	0	0	0	0	0	0	0	0	0	0	0	0	0	0	0	0	0	0	0
uncultured_marine_thaumarchaeote_AD1000_07_E11	0	0	0	0	0	0	0	0	0	0	0	0	0	0	0	0	0	0	0	0	0	0	0	0	0	0	0	0	0	0	0	0	0	0	0	0	0	0	0	0	0	0	0	0	0	0	0	0	0
uncultured_marine_thaumarchaeote_AD1000_26_G12	0	0	0	0	0	0	0	0	0	0	0	0	0	0	0	0	0	0	0	0	0	0	0	0	0	0	0	0	0	0	0	0	0	0	0	0	0	0	0	0	0	0	0	0	0	0	0	0	0
uncultured_marine_thaumarchaeote_AD1000_54_F06	0	0	0	0	0	0	0	0	0	0	0	0	0	0	0	0	0	0	0	0	0	0	0	0	0	0	0	0	0	0	0	0	0	0	0	0	0	0	0	0	0	0	0	0	0	0	0	0	0
uncultured_marine_thaumarchaeote_KM3_12_C10	0	0	0	0	0	0	0	0	0	0	0	0	0	0	0	0	0	0	0	0	0	0	0	0	0	0	0	0	0	0	0	0	0	0	0	0	0	0	0	0	0	0	0	0	0	0	0	0	0
uncultured_marine_thaumarchaeote_KM3_16_G02	0	0	0	0	0	0	0	0	0	0	0	0	0	0	0	0	0	0	0	0	0	0	0	0	0	0	0	0	0	0	0	0	0	0	0	0	0	0	0	0	0	0	0	0	0	0	0	0	0
uncultured_marine_thaumarchaeote_KM3_170_G11	0	0	0	0	0	0	0	0	0	0	0	0	0	0	0	0	0	0	0	0	0	0	0	0	0	0	0	0	0	0	0	0	0	0	0	0	0	0	0	0	0	0	0	0	0	0	0	0	0
uncultured_marine_thaumarchaeote_KM3_201_H03	0	0	0	0	0	0	0	0	0	0	0	0	0	0	0	0	0	0	0	0	0	0	0	0	0	0	0	0	0	0	0	0	0	0	0	0	0	0	0	0	0	0	0	0	0	0	0	0	0
uncultured_marine_thaumarchaeote_KM3_203_A01	0	0	0	0	0	0	0	0	0	0	0	0	0	0	0	0	0	0	0	0	0	0	0	0	0	0	0	0	0	0	0	0	0	0	0	0	0	0	0	0	0	0	0	0	0	0	0	0	0
uncultured_marine_thaumarchaeote_KM3_24_H04	0	0	0	0	0	0	0	0	0	0	0	0	0	0	0	0	0	0	0	0	0	0	0	0	0	0	0	0	0	0	0	0	0	0	0	0	0	0	0	0	0	0	0	0	0	0	0	0	0
uncultured_marine_thaumarchaeote_KM3_24_H11	0	0	0	0	0	0	0	0	0	0	0	0	0	0	0	0	0	0	0	0	0	0	0	0	0	0	0	0	0	0	0	0	0	0	0	0	0	0	0	0	0	0	0	0	0	0	0	0	0
uncultured_marine_thaumarchaeote_KM3_25_B05	0	0	0	0	0	0	0	0	0	0	0	0	0	0	0	0	0	0	0	0	0	0	0	0	0	0	0	0	0	0	0	0	0	0	0	0	0	0	0	0	0	0	0	0	0	0	0	0	0
uncultured_marine_thaumarchaeote_KM3_28_B05	0	0	0	0	0	0	0	0	0	0	0	0	0	0	0	0	0	0	0	0	0	0	0	0	0	0	0	0	0	0	0	0	0	0	0	0	0	0	0	0	0	0	0	0	0	0	0	0	0
uncultured_marine_thaumarchaeote_KM3_31_G08	0	0	0	0	0	0	0	0	0	0	0	0	0	0	0	0	0	0	0	0	0	0	0	0	0	0	0	0	0	0	0	0	0	0	0	0	0	0	0	0	0	0	0	0	0	0	0	0	0
uncultured_marine_thaumarchaeote_KM3_37_D10	0	0	0	0	0	0	0	0	0	0	0	0	0	0	0	0	0	0	0	0	0	0	0	0	0	0	0	0	0	0	0	0	0	0	0	0	0	0	0	0	0	0	0	0	0	0	0	0	0
uncultured_marine_thaumarchaeote_KM3_41_H02	0	0	0	0	0	0	0	0	0	0	0	0	0	0	0	0	0	0	0	0	0	0	0	0	0	0	0	0	0	0	0	0	0	0	0	0	0	0	0	0	0	0	0	0	0	0	0	0	0
uncultured_marine_thaumarchaeote_KM3_42_E08	0	0	0	0	0	0	0	0	0	0	0	0	0	0	0	0	0	0	0	0	0	0	0	0	0	0	0	0	0	0	0	0	0	0	0	0	0	0	0	0	0	0	0	0	0	0	0	0	0
uncultured_marine_thaumarchaeote_KM3_45_E05	0	0	0	0	0	0	0	0	0	0	0	0	0	0	0	0	0	0	0	0	0	0	0	0	0	0	0	0	0	0	0	0	0	0	0	0	0	0	0	0	0	0	0	0	0	0	0	0	0
uncultured_marine_thaumarchaeote_KM3_46_F12	0	0	0	0	0	0	0	0	0	0	0	0	0	0	0	0	0	0	0	0	0	0	0	0	0	0	0	0	0	0	0	0	0	0	0	0	0	0	0	0	0	0	0	0	0	0	0	0	0
uncultured_marine_thaumarchaeote_KM3_46_G10	0	0	0	0	0	0	0	0	0	0	0	0	0	0	0	0	0	0	0	0	0	0	0	0	0	0	0	0	0	0	0	0	0	0	0	0	0	0	0	0	0	0	0	0	0	0	0	0	0
uncultured_marine_thaumarchaeote_KM3_51_A05	0	0	0	0	0	0	0	0	0	0	0	0	0	0	0	0	0	0	0	0	0	0	0	0	0	0	0	0	0	0	0	0	0	0	0	0	0	0	0	0	0	0	0	0	0	0	0	0	0
uncultured_marine_thaumarchaeote_KM3_53_F06	0	0	0	0	0	0	0	0	0	0	0	0	0	0	0	0	0	0	0	0	0	0	0	0	0	0	0	0	0	0	0	0	0	0	0	0	0	0	0	0	0	0	0	0	0	0	0	0	0
uncultured_marine_thaumarchaeote_KM3_62_E02	0	0	0	0	0	0	0	0	0	0	0	0	0	0	0	0	0	0	0	0	0	0	0	0	0	0	0	0	0	0	0	0	0	0	0	0	0	0	0	0	0	0	0	0	0	0	0	0	0
uncultured_marine_thaumarchaeote_KM3_78_D03	0	0	0	0	0	0	0	0	0	0	0	0	0	0	0	0	0	0	0	0	0	0	0	0	0	0	0	0	0	0	0	0	0	0	0	0	0	0	0	0	0	0	0	0	0	0	0	0	0
uncultured_marine_thaumarchaeote_KM3_79_H09	0	0	0	0	0	0	0	0	0	0	0	0	0	0	0	0	0	0	0	0	0	0	0	0	0	0	0	0	0	0	0	0	0	0	0	0	0	0	0	0	0	0	0	0	0	0	0	0	0
uncultured_marine_thaumarchaeote_KM3_87_A02	0	0	0	0	0	0	0	0	0	0	0	0	0	0	0	0	0	0	0	0	0	0	0	0	0	0	0	0	0	0	0	0	0	0	0	0	0	0	0	0	0	0	0	0	0	0	0	0	0
uncultured_marine_thaumarchaeote_KM3_88_E12	0	0	0	0	0	0	0	0	0	0	0	0	0	0	0	0	0	0	0	0	0	0	0	0	0	0	0	0	0	0	0	0	0	0	0	0	0	0	0	0	0	0	0	0	0	0	0	0	0
uncultured_marine_thaumarchaeote_SAT1000_10_G09	0	0	0	0	0	0	0	0	0	0	0	0	0	0	0	0	0	0	0	0	0	0	0	0	0	0	0	0	0	0	0	0	0	0	0	0	0	0	0	0	0	0	0	0	0	0	0	0	0
uncultured_thaumarchaeote	0	0	0	0	0	0	0	0	0	0	0	0	0	0	0	0	0	0	0	0	0	0	0	0	0	0	0	0	0	0	0	0	0	0	0	0	0	0	0	0	0	0	0	0	0	0	0	0	0
uncultured_marine_crenarchaeote_HF4000_APKG6D9	0	0	0	0	0	0	0	0	0	0	0	0	0	0	0	0	0	0	0	0	0	0	0	0	0	0	0	0	0	0	0	0	0	0	0	0	0	0	0	0	0	0	0	0	0	0	0	0	0
Candidatus_Nitrosopumilus_adriaticus	0	0	0	0	0	0	0	0	0	0	0	0	0	0	0	82	0	0	0	0	0	0	0	0	0	0	0	0	0	0	0	0	0	0	0	0	0	0	0	0	0	0	0	0	0	0	0	0	0
Candidatus_Nitrosopumilus_piranensis	0	0	0	0	0	0	0	0	0	0	0	0	0	0	0	51	0	0	0	0	0	0	0	0	0	0	0	0	0	0	0	0	0	0	0	0	0	0	0	0	0	0	0	0	0	0	0	0	0
Candidatus_Nitrosopelagicus_brevis	0	0	0	0	0	0	0	0	0	0	0	0	0	0	0	0	0	0	0	0	0	0	0	0	0	0	0	0	0	0	0	0	0	0	0	0	0	0	0	0	0	0	0	0	0	0	0	0	0
Candidatus_Nitrosotalea_devanaterra	0	0	0	0	0	0	0	0	0	0	0	0	0	0	0	0	0	0	0	0	0	0	0	0	0	0	0	0	0	0	0	0	0	0	0	0	0	0	0	0	0	0	0	0	0	0	0	0	0
Candidatus_Nitrosotenuis_cloacae	0	0	0	0	0	0	0	0	0	0	0	0	0	16	0	0	0	0	0	0	0	0	0	0	0	0	0	0	0	0	0	0	0	0	0	0	0	0	0	0	0	0	0	0	0	0	0	0	0
Acinetobacter_baumannii	0	0	0	0	35	0	0	0	0	0	0	0	0	0	0	0	0	0	21	0	0	0	0	0	0	0	0	0	0	0	0	0	0	0	0	0	0	0	0	0	0	0	0	0	0	0	0	0	0
Aeromonas_hydrophila	166	0	60	0	0	0	0	0	0	0	0	0	0	23	44	55	40	0	46	0	91	0	0	0	0	0	0	0	0	103	0	20	27	0	0	0	0	19	0	0	0	0	0	0	0	0	32	0	0
Aeromonas_veronii	35	0	0	0	0	0	0	0	0	0	0	0	0	0	0	16	0	0	0	0	17	0	0	0	0	0	0	0	0	21	0	0	0	0	0	0	0	0	0	0	0	0	0	0	0	0	0	0	0
Aeromonas_schubertii	39	0	16	0	0	0	0	0	0	0	0	0	0	0	0	0	0	0	0	0	0	0	0	0	0	0	0	0	0	29	0	0	0	0	0	0	0	0	0	0	0	0	0	0	0	0	0	0	0
Aureimonas_altamirensis	23	0	33	0	0	0	0	0	0	0	0	0	0	0	0	0	0	0	0	0	18	0	0	0	0	0	0	0	0	22	0	0	0	0	0	0	0	0	0	0	0	0	0	0	0	0	0	0	0
Bordetella_bronchiseptica	66	0	25	0	0	0	0	0	0	0	0	0	0	24	35	35	22	0	32	0	57	0	0	0	0	0	0	0	0	106	0	39	0	0	0	0	0	0	0	0	0	0	0	0	0	0	0	0	0
Bordetella_petrii	172	0	61	0	22	0	0	0	0	0	0	17	0	63	54	89	62	0	78	0	141	21	0	0	0	0	0	0	0	233	0	153	36	0	0	22	0	0	0	0	0	0	0	0	0	0	30	0	0
Bordetella_trematum	87	0	33	0	0	0	0	0	0	0	0	0	0	36	36	54	33	0	49	0	78	0	0	0	0	0	0	0	0	128	0	71	26	0	0	0	0	0	0	0	0	0	0	0	0	0	19	0	0
Burkholderia_ambifaria	91	0	43	0	0	0	0	0	0	0	0	0	0	34	44	55	41	0	36	0	76	0	0	0	0	0	0	0	0	145	0	0	25	0	0	0	0	0	0	0	0	0	0	0	0	0	21	0	0
Burkholderia_cenocepacia	266	0	111	0	27	0	0	0	0	0	0	0	0	80	119	145	103	23	102	0	201	30	0	0	25	19	0	0	0	346	0	28	52	0	0	29	0	42	0	0	0	0	0	0	0	28	78	0	0
Burkholderia_cepacia	175	0	87	0	16	0	0	0	0	0	0	0	0	50	65	97	59	0	59	0	121	21	0	0	0	0	0	0	0	199	0	0	36	0	0	17	0	28	0	0	0	0	0	0	0	19	47	0	0
Burkholderia_gladioli	286	0	103	0	25	0	0	0	0	0	0	0	0	111	113	158	98	22	101	0	203	33	0	0	20	17	0	0	0	462	0	31	65	0	0	34	0	36	0	0	0	0	0	0	0	34	54	0	0
Burkholderia_multivorans	188	0	80	0	19	0	0	0	0	0	0	0	0	61	83	99	58	0	60	0	126	21	0	0	0	0	0	0	0	251	0	0	42	0	0	19	0	26	0	0	0	0	0	0	0	21	39	0	0
Burkholderia_pseudomallei	73	0	40	0	0	0	0	0	0	0	0	0	0	18	53	38	22	0	27	0	46	0	0	0	0	0	0	0	0	62	0	0	24	0	0	0	0	0	0	0	0	0	0	0	0	0	31	0	0
Burkholderia_vietnamiensis	45	0	16	0	0	0	0	0	0	0	0	0	0	0	17	23	0	0	0	0	24	0	0	0	0	0	0	0	0	46	0	0	0	0	0	0	0	0	0	0	0	0	0	0	0	0	0	0	0
Burkholderia_contaminans	43	0	19	0	0	0	0	0	0	0	0	0	0	0	20	27	0	0	0	0	34	0	0	0	0	0	0	0	0	50	0	0	0	0	0	0	0	0	0	0	0	0	0	0	0	0	0	0	0
Burkholderia_lata	48	0	25	0	0	0	0	0	0	0	0	0	0	0	19	30	18	0	19	0	38	0	0	0	0	0	0	0	0	57	0	0	0	0	0	0	0	0	0	0	0	0	0	0	0	0	15	0	0
Campylobacter_fetus	0	0	0	0	0	0	0	0	0	0	0	0	0	0	0	0	0	0	0	0	0	0	0	0	0	0	0	0	0	0	0	0	0	0	0	0	0	0	0	0	0	0	0	0	0	0	0	0	0
Capnocytophaga_canimorsus	0	0	0	0	0	0	18	31	21	0	0	0	27	0	0	0	0	0	0	0	0	0	0	0	0	0	0	0	0	0	0	0	0	0	0	0	0	0	0	0	0	0	20	0	0	0	0	0	0
Clostridioides_difficile	0	30	0	35	0	82	53	41	55	72	0	54	48	0	0	0	0	0	0	0	0	0	48	135	0	0	180	0	315	0	51	40	0	68	0	0	0	0	57	59	35	40	306	56	85	0	35	46	34
Clostridium_botulinum	0	0	0	0	105	0	18	0	0	20	0	0	0	44	0	28	67	120	65	26	18	27	0	19	0	179	0	0	50	44	0	0	0	0	31	0	0	0	0	0	0	0	34	0	22	191	0	0	0
Clostridium_novyi	0	0	0	0	0	0	0	0	0	0	0	0	0	0	0	0	0	0	0	0	0	0	0	0	0	17	0	0	0	0	0	0	0	0	0	0	0	0	0	0	0	0	0	0	0	20	0	0	0
Clostridium_tetani	0	0	0	0	139	0	0	0	0	0	0	0	0	154	0	0	817	221	61	46	16	40	0	0	0	464	0	0	0	32	0	0	0	0	87	0	0	0	0	0	0	0	0	0	0	159	0	0	0
Corynebacterium_pseudotuberculosis	0	0	0	0	0	0	0	0	0	0	0	0	0	0	0	0	0	0	0	0	0	0	0	0	0	0	0	18	0	0	0	0	0	0	0	0	0	0	0	0	0	0	0	0	0	0	0	0	0
Corynebacterium_ulcerans	0	0	0	0	0	0	0	0	0	0	0	0	0	0	23	0	0	0	0	0	0	0	0	0	0	0	0	23	0	0	0	0	0	0	0	0	0	0	0	16	0	0	0	0	0	0	0	0	0
Cronobacter_sakazakii	23	0	0	0	0	0	0	0	0	0	0	0	0	0	0	0	0	0	0	0	0	0	0	0	0	0	0	0	0	0	0	0	0	0	0	0	0	0	0	0	0	0	0	0	0	0	0	0	0
Delftia_acidovorans	46	0	18	0	0	0	0	0	0	0	0	19	0	0	21	30	17	0	16	0	48	0	0	0	0	0	0	0	0	62	0	20	18	0	0	0	0	0	0	0	0	0	17	0	0	0	15	0	0
Enterobacter_cloacae	47	0	25	0	0	0	0	0	0	0	0	0	0	0	30	21	0	0	26	0	33	0	0	0	0	0	0	0	0	43	0	0	16	0	0	0	0	0	0	0	0	0	0	0	0	0	19	0	0
Erysipelothrix_rhusiopathiae	0	0	0	0	0	0	0	0	0	0	51	0	0	0	0	0	0	0	0	0	0	0	0	0	0	0	0	0	0	0	0	0	0	0	0	0	0	0	0	0	0	0	0	0	0	0	0	0	0
Gemella_morbillorum	0	0	0	0	0	0	36	0	34	0	0	0	0	0	0	0	0	0	0	0	0	0	0	0	0	0	0	0	0	0	0	0	0	0	0	0	0	0	0	0	0	0	58	0	0	0	0	0	0
Klebsiella_oxytoca	32	0	0	0	0	0	0	0	0	0	0	0	0	0	0	0	0	0	0	0	0	0	0	0	0	0	0	0	0	21	0	0	0	0	0	0	0	0	0	0	0	0	0	0	0	0	0	0	0
Kytococcus_sedentarius	0	0	19	0	0	0	0	0	0	0	0	0	0	0	20	24	0	0	22	0	0	0	0	0	20	0	0	0	0	25	0	0	17	0	0	0	0	0	0	0	0	0	0	0	0	0	16	0	0
Laribacter_hongkongensis	85	0	26	0	0	0	0	20	0	0	0	17	0	27	29	47	30	0	34	0	75	0	0	0	0	0	0	0	0	157	0	17	20	0	0	0	0	0	0	0	0	0	0	0	0	0	24	0	0
Morganella_morganii	0	0	0	0	0	0	0	0	0	0	0	0	0	0	0	0	0	0	0	0	0	0	0	0	0	0	0	0	0	0	0	0	0	0	0	0	0	0	0	0	0	0	0	0	0	0	0	0	0
Mycobacterium_avium	38	0	105	0	17	0	0	0	0	0	0	0	0	18	39	62	17	0	25	0	98	0	0	0	134	0	0	0	0	64	0	0	35	0	0	0	0	44	0	0	0	0	0	0	0	69	24	0	0
Mycobacterium_marinum	0	0	0	0	0	0	0	0	0	0	0	0	0	0	0	0	0	0	0	0	0	0	0	0	16	0	0	0	0	0	0	0	0	0	0	0	0	0	0	0	0	0	0	0	0	0	0	0	0
Mycobacterium_rhodesiae	57	0	831	0	0	0	0	0	0	0	0	0	0	0	17	144	0	30	29	0	1310	0	0	0	117	0	0	0	0	41	0	0	62	0	56	241	0	0	0	0	0	0	0	0	0	1258	62	0	0
Mycobacterium_sinense	29	0	43	0	0	0	0	0	0	0	0	0	0	0	0	35	0	0	18	0	32	0	0	0	35	0	0	0	0	28	0	0	17	0	0	0	0	23	0	0	0	0	0	0	0	16	22	0	0
Mycobacterium_goodii	33	0	67	0	0	0	0	0	0	0	0	0	0	16	22	50	0	0	24	0	67	0	0	0	73	0	0	0	0	59	0	0	32	0	0	0	0	21	0	0	0	0	0	0	0	43	27	0	0
Mycobacterium_immunogenum	0	0	17	0	0	0	0	0	0	0	0	0	0	0	0	0	0	0	0	0	17	0	0	0	0	0	0	0	0	0	0	0	0	0	0	0	0	0	0	0	0	0	0	0	0	0	0	0	0
Mycobacterium_simiae	19	0	33	0	0	0	0	0	0	0	0	0	0	0	0	28	0	0	16	0	37	0	0	0	45	0	0	0	0	20	0	0	0	0	0	0	0	0	0	0	0	0	0	0	0	24	16	0	0
Nocardia_brasiliensis	78	0	2498	0	28	0	0	0	0	0	0	0	0	0	35	1692	16	0	35	0	791	48	0	0	98	0	0	0	0	50	0	0	92	0	0	61	0	58	0	0	0	0	0	0	0	502	41	0	0
Nocardia_cyriacigeorgica	37	0	1127	0	17	0	0	0	0	0	0	0	0	0	22	717	0	0	22	0	345	18	0	0	54	0	0	0	0	21	0	0	49	0	0	26	0	38	0	0	0	0	0	0	0	216	22	0	0
Nocardia_farcinica	59	0	1234	0	34	0	0	0	0	0	0	0	0	18	49	840	18	0	55	0	383	27	0	0	105	0	0	0	0	57	0	17	83	0	0	34	0	78	0	0	0	0	0	0	0	240	39	0	0
Nocardia_asteroides	0	0	72	0	0	0	0	0	0	0	0	0	0	0	0	41	0	0	0	0	23	0	0	0	0	0	0	0	0	0	0	0	0	0	0	0	0	0	0	0	0	0	0	0	0	0	0	0	0
Nocardia_pseudovaccinii	0	0	35	0	0	0	0	0	0	0	0	0	0	0	0	0	0	0	0	0	0	0	0	0	0	0	0	0	0	0	0	0	0	0	0	0	0	0	0	0	0	0	0	0	0	0	0	0	0
Nocardia_vinacea	0	0	20	0	0	0	0	0	0	0	0	0	0	0	0	0	0	0	0	0	0	0	0	0	0	0	0	0	0	0	0	0	0	0	0	0	0	0	0	0	0	0	0	0	0	0	0	0	0
Ochrobactrum_anthropi	51	0	77	0	0	0	0	0	0	0	0	0	0	0	0	20	19	0	25	0	32	0	0	0	0	0	0	0	0	26	0	0	20	0	0	0	0	0	0	0	0	0	0	0	0	0	0	0	0
Pandoraea_pnomenusa	30	0	0	0	0	0	0	0	0	0	0	0	0	0	0	22	0	0	17	0	27	0	0	0	0	0	0	0	0	43	0	0	0	0	0	0	0	0	0	0	0	0	0	0	0	0	0	0	0
Pandoraea_apista	60	0	36	0	0	0	0	0	0	0	0	0	0	19	17	27	18	0	25	0	49	0	0	0	0	0	0	0	0	78	0	0	16	0	0	0	0	0	0	0	0	0	0	0	0	0	15	0	0
Pandoraea_pulmonicola	106	0	43	0	0	0	0	0	0	0	0	0	0	41	47	61	39	0	47	0	83	0	0	0	0	0	0	0	0	168	0	0	26	0	0	0	0	0	0	0	0	0	0	0	0	0	24	0	0
Pandoraea_sputorum	56	0	27	0	0	0	0	0	0	0	0	0	0	0	0	26	0	0	20	0	28	0	0	0	0	0	0	0	0	68	0	0	0	0	0	0	0	0	0	0	0	0	0	0	0	0	0	0	0
Proteus_mirabilis	0	0	0	0	0	0	0	0	0	0	0	0	0	0	0	0	0	0	0	0	0	0	0	0	0	0	0	0	0	0	0	0	0	0	0	0	0	0	0	0	0	0	0	0	0	0	0	0	0
Providencia_stuartii	0	0	0	0	0	0	0	0	0	0	0	0	0	0	0	0	0	0	42	0	0	0	0	0	0	0	0	0	0	0	0	0	0	0	0	0	0	0	0	0	0	0	0	0	0	0	0	0	0
Pseudomonas_aeruginosa	361	0	135	42	51	0	19	21	54	0	0	37	22	63	112	139	90	27	125	0	175	35	16	17	21	16	0	0	0	253	0	62	67	58	0	24	0	51	0	37	0	0	24	40	0	28	68	0	0
Pseudomonas_mendocina	133	0	58	0	29	0	0	0	0	0	0	0	0	30	47	60	49	0	68	0	93	0	0	0	0	0	0	0	0	132	0	0	38	0	0	0	0	18	0	0	0	0	0	0	0	0	43	0	0
Pseudomonas_oryzihabitans	75	0	33	0	0	0	0	0	0	0	0	0	0	0	22	30	0	0	25	0	46	0	0	0	0	0	0	0	0	64	0	0	20	0	0	0	0	0	0	0	0	0	0	0	0	0	17	0	0
Raoultella_ornithinolytica	21	0	0	0	0	0	0	0	0	0	0	0	0	0	0	0	0	0	0	0	0	0	0	0	0	0	0	0	0	0	0	0	0	0	0	0	0	0	0	0	0	0	0	0	0	0	0	0	0
Rhodococcus_equi	34	0	71	0	19	0	0	0	0	0	0	0	0	0	20	78	0	0	44	0	48	0	0	0	43	0	0	0	0	39	0	0	28	0	0	0	0	27	0	0	0	0	0	0	0	18	20	0	0
Rhodococcus_erythropolis	18	0	41	0	0	0	0	0	0	0	0	0	0	0	0	51	0	0	30	0	33	0	0	0	0	0	0	0	0	18	0	0	22	0	0	0	0	0	0	0	0	0	0	0	0	0	0	0	0
Saccharomonospora_viridis	19	0	41	0	17	0	0	0	0	0	0	0	0	0	27	28	0	0	17	0	18	0	0	0	73	0	0	0	0	28	0	0	40	0	0	0	0	80	0	0	0	0	0	0	0	0	16	0	0
Serratia_marcescens	98	0	49	0	0	0	0	0	0	0	0	0	0	0	31	35	23	0	29	0	52	0	0	0	0	0	0	0	0	71	0	0	21	0	0	0	0	0	0	0	0	0	0	0	0	35	20	0	0
Stenotrophomonas_maltophilia	495	0	209	0	44	0	0	28	25	0	0	28	31	61	263	191	92	33	127	0	367	64	0	0	21	0	0	0	0	232	0	115	108	23	19	36	0	62	0	24	0	0	0	20	0	35	94	0	0
Streptococcus_dysgalactiae	0	59	0	20	0	64	51	39	84	131	0	53	27	0	0	0	0	0	0	0	0	0	94	116	0	0	109	0	318	0	32	47	0	26	0	0	0	0	36	20	54	36	288	38	122	0	15	49	48
Streptococcus_suis	0	0	0	20	0	0	27	40	60	21	0	28	18	0	0	0	0	0	0	0	0	0	0	0	0	0	17	0	48	0	0	0	0	23	0	0	0	0	0	23	0	23	120	0	0	0	0	0	0
Yersinia_enterocolitica	0	0	0	0	0	0	0	0	0	0	0	0	0	0	0	0	0	0	0	0	15	0	0	0	0	0	0	0	0	0	0	0	0	0	0	0	0	0	0	0	0	0	0	0	0	0	20	0	0
Mycobacterium_haemophilum	0	0	0	0	0	0	0	0	0	0	0	0	0	0	0	0	0	0	0	0	16	0	0	0	50	0	0	0	0	0	0	0	0	0	0	0	0	0	0	0	0	0	0	0	0	0	0	0	0
[Ruminococcus]_torques	0	0	0	0	0	0	0	0	0	0	0	0	0	0	0	0	0	0	0	0	0	0	0	0	0	0	0	0	18	0	0	0	0	0	0	0	0	0	0	0	0	0	24	0	0	0	0	0	0
Clostridium_perfringens	0	0	0	0	18	0	0	0	0	0	0	0	0	0	0	0	0	23	0	0	0	0	0	0	0	38	0	0	0	0	0	0	0	0	0	0	0	0	0	0	0	0	0	0	0	47	0	0	0
Escherichia_coli	25	0	0	0	0	0	0	0	0	0	0	0	0	0	0	0	0	0	0	0	0	0	0	0	0	0	0	0	0	0	0	0	0	0	0	0	0	0	0	0	0	0	0	0	0	0	0	0	0
Odoribacter_splanchnicus	0	0	0	0	0	0	0	0	0	0	0	0	0	0	0	0	0	0	0	0	0	0	0	0	0	0	20	0	17	0	0	0	0	0	0	0	0	0	0	0	0	0	0	0	0	0	0	0	0
Streptococcus_agalactiae	0	0	0	0	0	0	0	16	30	0	0	0	0	0	0	0	0	0	0	0	0	0	0	0	0	0	0	0	75	0	0	0	0	0	0	0	0	0	0	0	0	0	86	0	0	0	0	0	0
Streptococcus_gallolyticus	0	0	0	0	0	0	0	0	23	0	0	0	0	0	0	0	0	0	0	0	0	0	0	0	0	0	0	0	0	0	0	0	0	0	0	0	0	0	0	16	0	0	0	0	0	0	0	0	0
Actinomyces_viscosus	0	0	0	0	0	0	0	0	0	0	0	0	0	0	0	0	0	0	0	0	0	0	0	0	0	0	0	0	0	0	0	20	0	0	0	0	0	0	0	0	0	0	0	0	0	0	0	0	0
Actinotignum_schaalii	0	0	0	0	0	0	0	0	0	0	0	17	0	0	22	0	0	0	0	0	0	0	0	0	0	0	0	0	0	0	0	19	0	0	0	0	0	0	0	0	0	0	0	0	0	0	0	0	0
Bordetella_holmesii	40	0	0	0	0	0	0	0	0	0	0	0	0	0	0	18	0	0	22	0	26	0	0	0	0	0	0	0	0	31	0	29	0	0	0	0	0	0	0	0	0	0	0	0	0	0	0	0	0
Corynebacterium_aurimucosum	0	0	0	0	0	0	0	0	0	0	0	0	0	0	0	0	0	0	0	0	0	0	0	0	0	0	0	16	0	0	0	0	0	0	0	0	0	0	0	17	0	0	0	0	0	0	0	0	0
Mycobacterium_indicus_pranii	0	0	0	0	0	0	0	0	0	0	0	0	0	0	0	0	0	0	0	0	0	0	0	0	0	0	0	0	0	0	0	0	0	0	0	0	0	0	0	0	0	0	0	0	0	0	0	0	0
Streptococcus_mitis	0	55	0	34	0	69	507	716	611	115	0	154	263	0	32	0	0	0	0	0	20	0	34	51	0	0	76	20	156	0	65	25	0	158	0	0	0	0	96	232	0	256	764	62	0	0	0	75	0
Streptococcus_pseudopneumoniae	0	0	0	0	0	0	91	135	116	22	0	29	46	0	0	0	0	0	0	0	0	0	0	0	0	0	0	0	27	0	0	0	0	33	0	0	0	0	17	41	0	49	148	0	0	0	0	0	0
Abiotrophia_defectiva	0	0	0	0	0	0	19	74	18	0	0	27	18	0	0	0	0	0	0	0	0	0	0	0	0	0	0	0	0	0	0	0	0	0	0	0	0	0	0	0	0	0	18	0	0	0	0	0	0
Aggregatibacter_aphrophilus	0	110	0	61	0	2218	10419	4727	3317	230	0	5503	1378	0	523	36	0	0	0	0	470	0	33	101	0	0	136	187	71	0	106	559	0	699	0	57	0	0	374	2642	50	572	2782	613	34	0	0	75	61
Anaerococcus_prevotii	0	0	0	0	0	0	0	0	0	0	0	0	0	0	0	0	0	0	0	0	0	0	0	0	0	0	0	0	0	0	0	0	0	0	0	0	0	0	0	0	0	0	0	0	0	0	0	0	0
Campylobacter_concisus	0	71	0	113	0	47	172	83	306	115	0	169	354	0	17	0	0	0	0	0	16	0	48	152	0	0	80	152	88	0	90	158	0	137	0	0	0	0	166	106	58	275	453	107	25	0	0	100	60
Campylobacter_curvus	0	47	0	79	0	27	118	39	178	65	0	104	151	0	43	0	0	0	0	0	0	0	24	129	0	0	42	101	60	0	44	185	0	106	0	0	0	0	120	71	32	125	253	95	19	0	0	74	31
Campylobacter_rectus	0	0	0	0	0	0	17	0	20	0	0	16	0	0	0	0	0	0	0	0	0	0	0	43	0	0	0	25	0	0	0	36	0	0	0	0	0	0	23	0	0	0	27	16	0	0	0	20	0
Capnocytophaga_ochracea	0	300	0	108	0	211	181	801	1008	306	0	726	894	0	160	0	0	0	0	0	113	0	146	140	0	0	354	410	39	0	212	169	0	195	0	0	192	0	419	1143	235	746	600	302	0	0	0	262	311
Klebsiella_pneumoniae	21	0	16	0	0	0	0	0	0	0	0	0	0	0	0	0	0	0	0	0	0	0	0	0	0	0	0	0	0	0	0	0	0	0	0	0	0	0	0	0	0	0	0	0	0	0	0	0	0
Rothia_mucilaginosa	0	0	0	0	25	108	37	272	24	0	0	0	110	0	18	96	36	0	0	0	46	0	0	0	0	0	0	0	0	0	0	91	0	50	0	0	16	0	0	80	0	0	43	28	0	0	0	0	0
Streptococcus_constellatus	0	120	0	118	0	130	129	61	210	357	0	122	125	0	0	0	0	0	0	0	0	0	189	432	0	0	280	46	814	0	125	89	0	86	0	51	0	0	88	46	147	106	471	111	231	0	38	119	118
Streptococcus_mutans	0	0	0	0	0	0	0	45	43	0	0	17	20	0	0	0	0	0	0	0	0	0	0	0	0	0	0	26	25	0	0	142	0	0	0	0	0	0	0	195	0	0	34	0	0	0	0	0	0
Streptococcus_parasanguinis	0	20	0	0	0	0	39	86	107	0	0	35	37	0	0	0	0	0	0	0	0	0	0	0	0	0	19	0	39	0	18	0	0	23	0	0	0	0	17	31	0	35	115	0	0	0	0	0	0
Treponema_denticola	0	1098	0	728	18	1164	1266	144	866	1805	0	1208	838	29	18	0	0	54	0	0	0	0	1153	6362	0	0	1917	2466	1585	0	1236	961	0	801	0	0	0	0	1432	531	2004	961	1429	1380	1381	0	109	2528	1971
Veillonella_parvula	0	0	0	0	0	358	0	1569	199	69	0	194	682	0	80	0	0	0	0	0	0	0	0	0	0	0	22	20	78	0	87	19	0	0	0	0	0	0	56	138	25	337	592	0	0	0	0	90	0
Corynebacterium_argentoratense	0	31	0	0	0	0	0	36	70	0	0	0	18	0	32	0	0	0	0	0	0	0	0	0	0	0	21	34	0	0	27	31	0	0	0	0	0	0	0	28	0	60	25	0	0	0	0	0	0
Corynebacterium_diphtheriae	0	0	0	0	0	0	0	19	0	0	0	0	0	0	37	0	0	0	0	0	0	0	0	0	0	0	0	36	0	0	0	27	0	0	0	0	0	0	0	33	0	18	0	0	0	0	0	0	0
Corynebacterium_jeikeium	0	0	0	0	0	0	0	0	0	0	0	0	0	0	22	0	0	0	0	0	0	0	0	0	0	0	0	18	0	0	0	17	0	0	0	0	0	0	0	20	0	0	0	0	0	0	0	0	0
Bordetella_parapertussis	18	0	0	0	0	0	0	0	0	0	0	0	0	0	0	0	0	0	0	0	0	0	0	0	0	0	0	0	0	0	0	0	0	0	0	0	0	0	0	0	0	0	0	16	0	0	0	0	0
Corynebacterium_kroppenstedtii	0	0	0	0	0	0	0	0	0	0	0	0	0	0	0	0	0	0	0	0	0	0	0	0	0	0	0	0	0	0	0	0	0	0	0	0	0	0	0	0	0	0	66	0	0	0	0	0	0
Corynebacterium_urealyticum	0	0	0	0	0	0	0	0	0	0	0	0	0	0	16	0	0	0	0	0	0	0	0	0	0	0	0	0	0	0	0	0	0	0	0	0	0	0	0	17	0	0	0	0	0	0	0	0	0
Coxiella_burnetii	0	0	0	0	0	0	0	0	0	0	0	0	0	0	0	0	0	0	0	0	0	0	0	0	0	0	0	0	0	0	0	0	0	0	0	0	0	0	0	0	0	0	0	0	0	0	0	0	0
Gordonia_bronchialis	0	0	24	0	0	0	0	0	0	0	0	0	0	0	0	33	0	0	0	0	19	0	0	0	19	0	0	0	0	27	0	0	0	0	0	0	0	0	0	0	0	0	0	0	0	0	0	0	0
Mycobacterium_abscessus	21	0	41	0	0	0	0	0	0	0	0	0	0	0	0	27	0	0	0	0	24	0	0	0	16	0	0	0	0	28	0	0	16	0	0	0	0	0	0	0	0	0	0	0	0	17	0	0	0
Mycobacterium_canettii	0	0	20	0	0	0	0	0	0	0	0	0	0	0	0	0	0	0	0	0	16	0	0	0	49	0	0	0	0	0	0	0	0	0	0	0	0	17	0	0	0	0	0	0	0	0	0	0	0
Mycobacterium_kansasii	22	0	39	0	0	0	0	0	0	0	0	0	0	0	0	38	0	0	0	0	35	0	0	0	81	0	0	0	0	27	0	0	0	0	0	0	0	0	0	0	0	0	0	0	0	19	0	0	0
Mycobacterium_neoaurum	22	0	44	0	0	0	0	0	0	0	0	0	0	0	0	31	0	0	18	0	51	0	0	0	31	0	0	0	0	24	0	0	0	0	0	0	0	0	0	0	0	0	0	0	0	26	0	0	0
Neisseria_meningitidis	0	30	0	134	0	975	1243	3617	923	185	0	506	2420	0	235	19	0	0	22	0	417	0	0	26	0	0	66	89	67	16	106	470	0	1044	0	37	0	0	168	1835	24	276	717	638	0	0	0	36	41
[Clostridium]_saccharolyticum	0	34	0	0	0	36	29	0	29	27	0	45	0	0	0	0	0	0	0	0	0	0	18	50	0	0	24	48	38	0	41	0	0	0	0	0	0	0	24	0	19	35	42	0	19	0	0	69	20
[Eubacterium]_rectale	0	0	0	0	0	0	0	0	17	0	0	17	0	0	0	0	0	0	0	0	0	0	0	21	0	0	0	0	23	0	0	0	0	0	0	0	0	0	0	0	0	0	42	0	0	0	0	0	0
[Mannheimia]_succiniciproducens	0	0	0	0	0	0	19	0	18	0	0	0	0	0	0	0	0	0	0	0	0	0	0	0	0	0	0	0	0	0	0	0	0	0	0	0	0	0	0	0	0	0	0	0	0	0	0	0	0
[Polyangium]_brachysporum	307	0	124	0	31	0	17	0	0	0	0	24	0	142	114	182	185	22	136	21	415	40	0	0	0	27	0	0	0	614	0	35	78	0	0	35	22	34	0	0	0	0	19	0	0	33	69	0	0
Achromobacter_xylosoxidans	514	0	237	20	67	33	25	40	40	0	0	52	34	215	228	309	228	45	267	32	488	76	0	16	32	34	0	0	0	839	0	309	143	45	19	75	25	53	0	47	0	0	36	33	0	65	114	0	0
Acidimicrobium_ferrooxidans	31	0	24	0	0	0	0	0	0	0	0	0	0	16	18	54	0	0	16	0	19	0	0	0	0	0	0	0	0	37	0	0	0	0	0	0	0	0	0	0	0	0	0	0	0	0	0	0	0
Acidiphilium_cryptum	19	0	26	0	0	0	0	0	0	0	0	0	0	0	0	16	0	0	0	0	18	0	0	0	0	0	0	0	0	15	0	0	0	0	0	0	0	0	0	0	0	0	0	0	0	0	0	0	0
Acidiphilium_multivorum	29	0	25	0	0	0	0	0	0	0	0	0	0	0	18	16	0	0	0	0	30	0	0	0	0	0	0	0	0	34	0	0	0	0	0	0	0	0	0	0	0	0	0	0	0	0	0	0	0
Acidithiobacillus_caldus	23	0	0	0	0	0	0	0	0	0	0	0	0	0	0	16	0	0	0	0	20	0	0	0	0	0	0	0	0	44	0	0	0	0	0	0	0	0	0	0	0	0	0	0	0	0	0	0	0
Acidithiobacillus_ferrivorans	26	0	0	0	0	0	0	0	0	0	0	0	0	0	0	0	0	0	0	0	15	0	0	0	0	0	0	0	0	25	0	0	0	0	0	0	0	0	0	0	0	0	0	0	0	0	0	0	0
Acidithiobacillus_ferrooxidans	33	0	16	0	0	0	0	0	0	0	0	0	0	0	0	0	0	0	0	0	0	0	0	0	0	0	0	0	0	20	0	0	0	0	0	0	0	0	0	0	0	0	0	0	0	0	0	0	0
Acidobacterium_capsulatum	78	0	62	0	0	0	0	0	0	0	0	0	0	25	59	57	23	0	37	0	50	0	0	0	0	0	0	0	0	72	0	0	16	0	0	0	0	29	0	0	0	0	0	0	0	0	27	0	0
Acidothermus_cellulolyticus	16	0	17	0	0	0	0	0	0	0	0	0	0	0	0	22	0	0	0	0	0	0	0	0	0	0	0	0	0	29	0	0	19	0	0	0	0	0	0	0	0	0	0	0	0	0	18	0	0
Acidovorax_avenae	122	0	39	0	0	0	17	0	0	0	0	20	0	46	45	73	41	0	49	0	114	0	0	0	0	0	0	0	0	239	0	25	36	23	0	0	0	0	0	17	0	0	21	0	0	0	31	0	0
Acidovorax_citrulli	110	0	36	0	0	0	19	0	0	0	0	23	0	45	48	73	48	0	52	0	109	18	0	0	0	0	0	0	0	220	0	22	35	20	0	0	0	0	0	17	0	0	22	0	0	0	25	0	0
Acidovorax_ebreus	26	0	0	0	0	0	0	24	24	0	0	23	130	0	20	0	0	0	0	0	34	0	0	0	0	0	0	0	0	56	0	0	0	30	0	0	0	0	0	17	0	0	21	0	0	0	0	0	0
Acidovorax_sp._JS42	36	0	16	0	0	0	17	0	0	0	0	21	18	0	24	22	16	0	17	0	32	0	0	0	0	0	0	0	0	59	0	16	0	18	0	0	0	0	0	16	0	0	27	0	0	0	18	0	0
Acidovorax_sp._KKS102	93	0	37	0	0	18	44	0	0	0	0	43	0	41	29	69	44	0	53	0	92	31	0	0	0	0	0	0	0	164	0	26	43	31	19	0	0	0	0	28	0	0	47	0	0	0	58	0	0
Actinobacillus_succinogenes	0	0	0	0	0	0	18	0	16	0	0	0	0	0	0	0	0	0	0	0	0	0	0	0	0	0	0	0	0	0	0	0	0	0	0	0	0	0	0	0	0	0	0	0	0	0	0	0	0
Actinoplanes_friuliensis	60	0	84	0	52	0	0	0	0	0	0	0	0	66	49	111	28	0	58	0	35	0	0	0	234	0	0	0	0	176	0	17	115	0	0	0	24	135	0	0	0	0	0	0	0	21	70	0	0
Actinoplanes_missouriensis	51	0	70	0	46	0	0	0	0	0	21	0	0	37	44	112	26	0	54	0	34	0	0	0	179	0	0	0	0	182	0	0	107	0	0	0	21	132	0	0	0	0	0	0	0	25	66	0	0
Actinoplanes_sp._N902-109	55	0	68	0	52	0	0	0	0	0	21	0	0	29	45	85	25	0	53	0	38	0	0	0	169	0	0	0	0	180	0	0	123	0	0	0	20	141	0	0	0	0	0	0	0	17	69	0	0
Actinoplanes_sp._SE50/110	50	0	75	0	49	0	0	0	0	0	25	0	0	32	47	88	20	0	46	0	37	0	0	0	150	0	0	0	0	147	0	0	110	0	0	0	20	150	0	0	0	0	0	0	0	19	70	0	0
Actinosynnema_mirum	246	0	78	0	66	0	0	0	0	0	0	0	0	26	105	93	22	0	54	0	47	0	0	0	1003	0	0	0	0	91	0	47	176	0	0	0	17	401	0	0	0	0	0	0	0	18	77	0	0
Adlercreutzia_equolifaciens	0	0	0	0	0	0	32	0	0	0	0	22	0	0	0	0	0	0	0	0	0	0	0	61	0	0	39	0	49	21	20	48	0	16	0	0	0	0	0	0	18	0	23	19	48	0	45	27	0
Advenella_kashmirensis	0	0	0	0	0	0	0	0	0	0	0	0	0	0	0	0	0	0	0	0	17	0	0	0	0	0	0	0	0	20	0	23	0	0	0	0	0	0	0	0	0	0	0	0	0	0	0	0	0
Aequorivita_sublithincola	0	0	0	0	54	0	0	0	0	0	0	0	0	0	0	0	0	0	54	0	0	0	0	0	0	0	0	0	0	0	0	0	0	0	0	0	0	0	0	0	0	0	0	0	0	0	0	0	0
Aeromicrobium_erythreum	45	0	70	0	19	0	0	0	0	0	43	0	0	23	38	86	0	0	38	0	27	0	0	0	100	0	0	0	0	69	0	0	40	0	0	0	21	28	0	0	0	0	0	0	0	0	29	0	0
Aeromonas_salmonicida	16	0	0	0	0	0	0	0	0	0	0	0	0	0	0	0	0	0	0	0	0	0	0	0	0	0	0	0	0	0	0	0	0	0	0	0	0	0	0	0	0	0	0	0	0	0	0	0	0
Agrobacterium_fabrum	29	0	53	0	0	0	0	0	0	0	0	0	0	0	0	0	0	0	0	0	34	0	0	0	0	0	0	0	0	24	0	0	0	0	0	0	0	0	0	0	0	0	0	0	0	0	0	0	0
Agrobacterium_tumefaciens	118	0	182	0	0	0	0	0	0	0	0	0	0	23	39	48	45	19	40	0	83	19	0	0	0	0	0	0	0	59	0	0	38	0	0	21	19	20	0	0	0	0	0	0	0	27	32	0	0
Agrobacterium_vitis	38	0	34	0	0	0	0	0	0	0	0	0	0	0	0	19	0	0	0	0	36	0	0	0	0	0	0	0	0	17	0	0	0	0	0	0	0	0	0	0	0	0	0	0	0	0	0	0	0
Alcaligenes_faecalis	0	0	0	0	168	0	0	0	0	0	0	0	0	0	0	0	0	0	2688	0	0	0	0	0	0	0	0	0	0	19	0	56	0	0	0	0	0	0	0	0	0	0	0	0	0	0	0	0	0
Alcanivorax_dieselolei	67	0	26	0	0	0	0	0	0	0	0	0	0	0	19	34	22	0	23	0	45	0	0	0	0	0	0	0	0	55	0	0	15	0	0	0	0	0	0	0	0	0	0	0	0	0	18	0	0
Alcanivorax_pacificus	120	0	40	0	0	0	0	0	0	0	0	0	0	0	28	34	26	0	33	0	57	0	0	46	0	0	0	0	0	71	0	24	20	0	0	0	0	0	0	0	16	0	0	0	0	0	27	0	22
Alicycliphilus_denitrificans	171	0	50	28	22	27	53	52	87	0	0	70	101	95	108	133	87	0	101	0	226	36	0	0	0	0	0	0	0	417	0	55	58	87	0	33	0	17	0	66	0	0	66	41	0	20	67	0	0
Alicyclobacillus_acidocaldarius	49	0	29	0	0	0	0	0	0	0	0	0	0	19	27	41	16	0	21	0	33	0	0	0	0	0	0	0	0	48	0	0	0	0	0	0	0	0	0	0	0	0	0	0	0	0	24	0	0
Alkalilimnicola_ehrlichii	162	0	66	0	16	0	0	0	0	0	0	0	0	29	66	58	41	0	43	0	79	0	0	0	0	0	0	0	0	133	0	0	35	0	0	0	0	24	0	0	0	0	0	0	0	0	28	0	0
Alkaliphilus_metalliredigens	0	0	0	0	0	0	0	0	0	0	0	0	0	0	0	0	0	0	0	0	0	0	0	0	0	0	0	0	26	0	0	0	0	0	0	0	0	0	0	0	0	0	0	0	19	0	0	0	0
Alkaliphilus_oremlandii	0	0	0	0	0	0	0	0	0	0	0	0	0	0	0	0	0	0	0	0	0	0	0	0	0	0	0	0	20	0	0	0	0	0	0	0	0	0	0	0	0	0	17	0	0	0	0	0	0
Alloactinosynnema_sp._L-07	111	0	87	0	69	0	0	0	0	0	16	0	0	126	273	104	24	0	65	0	43	0	0	0	932	0	0	0	0	98	0	149	182	0	0	0	28	1400	0	0	0	0	0	0	0	20	88	0	0
Allochromatium_vinosum	270	0	106	0	21	0	0	0	0	0	0	0	0	38	96	114	67	18	70	0	123	22	0	0	0	24	0	0	0	190	0	0	52	0	0	17	0	39	0	0	0	0	0	0	0	20	52	0	0
Altererythrobacter_atlanticus	29	0	18	0	0	0	0	0	0	0	0	0	0	0	0	0	0	0	0	0	16	0	0	0	0	0	0	0	0	16	0	0	0	0	0	0	0	0	0	0	0	0	0	0	0	0	0	0	0
Altererythrobacter_epoxidivorans	17	0	22	0	0	0	0	0	0	0	0	0	0	0	0	0	0	0	0	0	19	0	0	0	0	0	0	0	0	0	0	0	0	0	0	0	0	0	0	0	0	0	0	0	0	0	0	0	0
Altererythrobacter_marensis	45	0	31	0	0	0	0	0	0	0	0	0	0	0	18	19	0	0	0	0	27	0	0	0	0	0	0	0	0	20	0	0	0	0	0	0	0	0	0	0	0	0	0	0	0	0	0	0	0
Aminobacter_aminovorans	433	0	542	0	31	0	0	0	0	0	0	0	0	53	86	133	103	65	79	0	238	79	0	0	44	0	0	0	0	142	0	34	127	0	0	56	160	64	0	0	0	0	0	0	0	122	54	0	0
Aminobacterium_colombiense	0	21	0	0	0	19	25	0	0	30	0	20	0	0	0	0	0	0	0	0	0	0	25	62	0	0	35	26	21	0	0	0	0	18	0	0	0	0	24	0	26	0	0	19	31	0	0	34	25
Aminobacterium_colombiense	0	21	0	0	0	19	25	0	0	30	0	20	0	0	0	0	0	0	0	0	0	0	25	62	0	0	35	26	21	0	0	0	0	18	0	0	0	0	24	0	26	0	0	19	31	0	0	34	25
Ammonifex_degensii	0	0	0	0	0	0	0	0	0	0	0	0	0	0	0	0	0	0	0	0	0	0	0	0	0	0	0	0	0	0	0	0	0	0	0	0	0	0	0	0	0	0	0	0	0	0	0	0	0
Amycolatopsis_mediterranei	128	24	140	0	69	0	0	0	0	0	0	0	0	43	136	160	32	17	70	0	70	0	0	0	938	0	0	0	0	141	0	62	171	0	0	0	26	482	0	0	0	0	0	0	0	28	71	0	16
Amycolatopsis_methanolica	110	0	106	0	50	0	0	0	0	0	0	0	0	35	155	138	23	0	56	0	58	0	0	0	629	0	0	0	0	123	0	69	94	0	0	0	23	507	0	0	0	0	0	0	0	21	59	0	0
Amycolatopsis_orientalis	42	0	47	0	22	0	0	0	0	0	0	0	0	0	44	58	0	0	30	0	28	0	0	0	354	0	0	0	0	42	0	19	55	0	0	0	0	157	0	0	0	0	0	0	0	0	28	0	0
Amycolatopsis_japonica	40	0	37	0	21	0	0	0	0	0	0	0	0	0	38	42	0	0	26	0	19	0	0	0	270	0	0	0	0	39	0	16	49	0	0	0	0	133	0	0	0	0	0	0	0	0	25	0	0
Amycolatopsis_lurida	44	0	42	0	27	0	0	0	0	0	0	0	0	0	42	47	0	0	30	0	25	0	0	0	363	0	0	0	0	26	0	20	58	0	0	0	0	161	0	0	0	0	0	0	0	0	30	0	0
Anaerobaculum_mobile	0	0	0	0	0	0	0	0	0	0	0	0	0	0	0	0	0	0	0	0	0	0	0	0	0	0	0	0	0	0	0	0	0	0	0	0	0	0	0	0	0	0	0	0	0	0	0	0	0
Anaerolinea_thermophila	0	0	0	0	0	0	0	0	0	0	0	0	0	0	0	0	0	0	0	0	0	0	0	28	0	0	0	0	20	0	0	0	0	0	0	0	0	0	0	0	0	0	16	0	0	0	0	0	0
Anaeromyxobacter_dehalogenans	252	0	159	0	23	0	0	0	0	0	0	0	0	106	165	207	119	26	117	0	212	25	0	0	27	0	0	0	0	344	0	0	53	0	18	42	19	78	0	0	0	0	0	0	0	32	86	0	0
Anaeromyxobacter_sp._Fw109-5	292	0	177	0	29	0	0	0	0	0	0	0	0	118	177	266	139	34	130	0	219	28	0	0	28	16	0	0	0	477	0	0	61	0	21	57	19	65	0	0	0	0	0	0	0	40	117	0	0
Anaeromyxobacter_sp._K	86	0	50	0	0	0	0	0	0	0	0	0	0	28	54	70	45	0	39	0	75	0	0	0	0	0	0	0	0	103	0	0	17	0	0	0	0	26	0	0	0	0	0	0	0	0	24	0	0
Archangium_gephyra	316	0	212	0	28	0	0	0	0	0	0	0	0	125	149	220	115	36	141	0	286	24	0	0	26	0	0	0	0	315	0	0	61	0	23	68	0	54	0	0	0	0	0	0	0	40	108	0	0
Aromatoleum_aromaticum	347	0	122	0	27	0	0	0	0	0	0	0	0	154	166	195	138	22	143	20	288	42	0	0	0	32	0	0	0	554	0	0	65	0	0	46	0	33	0	0	0	0	0	0	0	32	67	0	0
Arthrobacter_sp._FB24	0	0	0	0	0	0	0	0	0	0	0	0	0	0	0	117	0	0	235	0	0	0	0	0	0	0	0	0	0	22	0	0	0	0	0	0	0	0	0	0	0	0	0	0	0	0	21	0	0
Arthrobacter_alpinus	0	0	0	0	0	0	0	0	0	0	0	0	0	0	0	0	0	0	28	0	0	0	0	0	0	0	0	0	0	0	0	0	0	0	0	0	0	0	0	0	0	0	0	0	0	0	0	0	0
Arthrobacter_sp._ATCC_21022	0	0	0	0	0	0	0	0	0	0	0	0	0	0	0	20	0	0	46	0	0	0	0	0	0	0	0	0	0	0	0	0	0	0	0	0	0	0	0	0	0	0	0	0	0	0	0	0	0
Arthrobacter_sp._ERGS1:01	0	0	17	0	0	0	0	0	0	0	0	0	0	0	0	22	0	0	40	0	0	0	0	0	0	0	0	0	0	17	0	0	0	0	0	0	0	0	0	0	0	0	0	0	0	0	0	0	0
Arthrobacter_sp._Hiyo8	0	0	0	0	0	0	0	0	0	0	0	0	0	0	0	48	0	0	84	0	0	0	0	0	0	0	0	0	0	0	0	0	16	0	0	0	0	0	0	0	0	0	0	0	0	0	16	0	0
Arthrobacter_sp._PAMC_25486	0	0	0	0	0	0	0	0	0	0	0	0	0	0	0	0	0	0	24	0	0	0	0	0	0	0	0	0	0	0	0	0	0	0	0	0	0	0	0	0	0	0	0	0	0	0	0	0	0
Asticcacaulis_excentricus	25	0	22	0	0	0	0	0	0	0	0	0	0	0	0	0	0	0	0	0	18	0	0	0	0	0	0	0	0	19	0	0	0	0	0	0	0	0	0	0	0	0	0	0	0	0	0	0	0
Aurantimonas_coralicida	21	0	28	0	0	0	0	0	0	0	0	0	0	0	0	0	0	0	0	0	20	0	0	0	0	0	0	0	0	0	0	0	0	0	0	0	0	0	0	0	0	0	0	0	0	0	0	0	0
Aurantimonas_manganoxydans	18	0	32	0	0	0	0	0	0	0	0	0	0	0	0	0	0	0	0	0	0	0	0	0	0	0	0	0	0	16	0	0	0	0	0	0	0	0	0	0	0	0	0	0	0	0	0	0	0
Aureimonas_frigidaquae	40	0	53	0	0	0	0	0	0	0	0	0	0	0	0	26	20	0	0	0	35	0	0	0	0	0	0	0	0	31	0	0	17	0	0	0	0	0	0	0	0	0	0	0	0	0	0	0	0
Aureimonas_sp._AU20	119	0	152	0	0	0	0	0	0	0	0	0	0	29	47	76	51	23	45	0	107	21	0	0	17	0	0	0	0	105	0	0	47	0	0	23	21	30	0	0	0	0	0	0	0	28	30	0	0
Aureimonas_sp._AU22	16	0	16	0	0	0	0	0	0	0	0	0	0	0	0	0	0	0	0	0	15	0	0	0	0	0	0	0	0	17	0	0	0	0	0	0	0	0	0	0	0	0	0	0	0	0	0	0	0
Aureimonas_sp._AU4	0	0	0	0	0	0	0	0	0	0	0	0	0	0	0	0	0	0	0	0	0	0	0	0	0	0	0	0	0	16	0	0	0	0	0	0	0	0	0	0	0	0	0	0	0	0	0	0	0
Azoarcus_sp._BH72	339	0	113	0	26	0	0	0	0	0	0	19	0	169	145	207	152	23	153	27	322	46	0	0	0	31	0	0	0	696	0	30	82	0	0	58	0	30	0	0	0	0	17	0	0	35	72	0	0
Azoarcus_sp._KH32C	358	0	146	0	32	0	0	0	0	0	0	0	0	155	159	211	146	31	161	25	303	48	0	0	17	29	0	0	0	713	0	20	79	0	0	55	0	56	0	0	0	0	0	0	0	39	82	0	0
Azoarcus_sp._CIB	377	0	118	0	30	0	0	0	0	0	0	0	0	166	155	219	144	23	147	33	332	48	0	0	0	34	0	0	0	743	0	19	74	0	0	60	0	30	0	0	0	0	0	0	0	40	80	0	0
Azorhizobium_caulinodans	177	0	345	0	24	0	0	0	0	0	0	0	0	63	70	94	85	37	68	0	204	37	0	0	32	0	0	0	0	172	0	0	87	0	0	48	20	44	0	0	0	0	0	0	0	50	51	0	0
Azospira_oryzae	188	0	41	0	17	0	0	18	20	0	0	28	0	138	66	123	86	0	107	19	215	28	0	19	0	16	0	0	0	469	0	31	44	17	0	40	0	0	0	18	0	0	27	18	0	16	50	0	0
Azospirillum_brasilense	632	0	491	0	57	0	0	0	0	0	0	0	0	174	314	342	284	74	220	18	441	80	0	19	104	30	0	0	0	636	0	30	190	0	22	97	48	257	0	0	0	0	0	0	0	121	137	0	0
Azospirillum_lipoferum	413	0	328	0	37	0	0	0	0	0	0	0	0	98	195	223	200	49	154	0	291	59	0	0	74	19	0	0	0	421	0	18	130	0	0	64	30	168	0	0	0	0	0	0	0	95	104	0	0
Azospirillum_thiophilum	231	0	185	0	21	0	0	0	0	0	0	0	0	60	112	116	102	24	81	0	176	30	0	0	42	0	0	0	0	215	0	0	68	0	0	36	20	98	0	0	0	0	0	0	0	46	48	0	0
Azotobacter_vinelandii	111	0	38	0	0	0	0	0	0	0	0	0	0	23	36	53	27	0	37	0	58	0	0	0	0	0	0	0	0	105	0	0	19	0	0	0	0	17	0	0	0	0	0	0	0	0	20	0	0
Azotobacter_chroococcum	112	0	46	0	0	0	0	0	0	0	0	0	0	28	48	63	39	0	47	0	87	0	0	0	0	0	0	0	0	125	0	0	24	0	0	0	0	63	0	0	0	0	0	0	0	16	25	0	0
Bacillus_sp._1NLA3E	0	0	0	0	0	0	0	0	0	0	0	0	0	0	0	0	0	0	0	0	0	0	0	0	0	0	0	0	0	0	0	0	0	0	0	0	0	0	0	0	0	0	0	0	0	0	0	0	0
Bacteroides_helcogenes	0	0	0	0	0	0	0	0	0	17	0	0	0	0	0	0	0	0	0	0	0	0	0	28	0	0	19	0	17	0	0	0	0	0	0	0	0	0	0	0	0	19	17	0	0	0	0	26	0
Bacteroides_salanitronis	0	0	0	0	0	0	0	0	0	0	0	0	0	0	0	0	0	0	0	0	0	0	0	0	0	0	23	0	16	0	0	0	0	0	0	0	0	0	0	0	0	18	18	0	0	0	0	17	0
Barnesiella_viscericola	0	0	0	0	0	0	19	0	22	22	0	0	0	0	0	0	0	0	0	0	0	0	18	18	0	0	35	28	22	0	0	0	0	0	0	0	0	0	22	0	0	28	37	0	0	0	0	24	16
Bdellovibrio_bacteriovorus	0	0	0	0	0	0	0	0	0	0	0	0	0	0	0	0	0	0	0	0	0	0	0	0	0	0	0	0	0	0	0	0	0	0	0	0	0	0	0	0	0	0	0	0	0	0	0	0	0
Beijerinckia_indica	27	0	85	0	0	0	0	0	0	0	0	0	0	0	0	20	0	0	0	0	37	0	0	0	0	0	0	0	0	15	0	0	20	0	0	0	0	0	0	0	0	0	0	0	0	0	0	0	0
Belliella_baltica	0	0	0	0	0	0	0	0	0	0	0	0	0	0	0	0	0	0	0	0	0	0	0	0	0	0	0	0	0	0	0	0	0	0	0	0	0	0	0	0	0	0	0	0	0	0	0	0	0
Beutenbergia_cavernae	39	0	57	0	0	0	0	0	0	0	0	0	0	28	46	76	16	0	42	0	26	0	0	0	87	0	0	16	0	91	0	21	31	0	0	0	0	37	0	0	0	0	0	0	0	0	25	0	0
Bifidobacterium_adolescentis	0	0	0	0	0	0	0	0	0	0	0	0	0	0	0	0	0	0	0	0	0	0	0	0	0	0	0	0	0	0	0	0	0	0	0	0	0	0	0	0	0	0	0	0	0	0	0	0	0
Bifidobacterium_animalis	0	0	0	0	0	0	0	0	0	0	0	0	0	0	0	0	0	0	0	0	0	0	0	0	0	0	0	0	0	0	0	0	0	0	0	0	0	0	0	0	0	0	0	0	0	0	0	0	0
Blastochloris_viridis	258	0	541	0	36	0	0	0	0	0	0	0	0	65	85	134	103	52	72	0	225	47	0	0	44	0	0	0	0	191	0	18	103	0	0	59	29	61	0	0	0	0	0	0	0	59	66	0	0
Blastococcus_saxobsidens	46	0	64	0	32	0	0	0	0	0	0	0	0	29	43	87	21	0	42	0	34	0	0	0	90	0	0	0	0	89	0	0	78	0	0	0	0	68	0	0	0	0	0	0	0	0	46	0	0
Bordetella_avium	29	0	17	0	0	0	0	0	0	0	0	0	0	0	0	20	0	0	31	0	31	0	0	0	0	0	0	0	0	40	0	35	0	0	0	0	0	0	0	0	0	0	0	0	0	0	0	0	0
Bordetella_hinzii	139	0	53	0	19	0	0	16	0	0	0	20	0	50	54	81	47	0	62	0	123	18	0	0	0	0	0	0	0	219	0	100	30	26	0	20	0	0	0	18	0	0	0	0	0	16	29	0	0
Bordetella_sp._N	159	0	75	0	17	0	0	0	0	0	0	0	0	46	39	78	57	0	65	0	120	19	0	0	0	0	0	0	0	168	0	73	40	0	0	19	0	0	0	0	0	0	0	0	0	0	194	0	0
Bosea_sp._PAMC_26642	318	0	589	0	39	0	0	0	0	0	0	0	0	83	93	175	147	64	100	0	265	66	0	0	65	0	0	0	0	234	0	17	228	0	0	73	29	51	0	0	0	0	0	0	0	72	80	0	0
Brachybacterium_faecium	0	20	23	25	0	24	0	0	16	0	0	18	0	0	32	34	0	0	30	0	19	0	0	0	18	0	0	28	0	40	19	30	18	0	0	0	0	0	0	0	17	0	17	0	0	0	17	16	17
Bradyrhizobium_diazoefficiens	365	0	1014	0	54	17	0	0	0	0	0	0	0	126	160	208	265	74	150	0	333	77	0	0	145	19	0	0	0	318	0	25	143	0	0	105	45	64	0	0	0	0	0	0	0	92	109	0	0
Bradyrhizobium_japonicum	423	0	1077	0	55	16	0	0	0	0	0	0	0	162	198	248	281	79	176	0	389	86	0	0	156	23	0	0	0	396	0	30	156	0	18	106	51	96	0	0	0	0	0	0	0	95	111	0	0
Bradyrhizobium_oligotrophicum	302	0	703	0	37	0	0	0	0	0	0	0	0	84	112	156	174	50	111	0	258	59	0	0	91	0	0	0	0	233	0	21	101	0	0	75	28	52	0	0	0	0	0	0	0	74	75	0	0
Bradyrhizobium_sp._BTAi1	261	0	702	0	37	0	0	0	0	0	0	0	0	73	108	138	147	46	91	0	227	50	0	0	73	0	0	0	0	188	0	18	96	0	0	63	27	49	0	0	0	0	0	0	0	60	77	0	0
Bradyrhizobium_sp._CCGE-LA001	248	0	705	0	41	0	0	0	0	0	0	0	0	76	105	138	189	52	111	0	269	55	0	0	92	0	0	0	0	209	0	21	110	0	0	72	28	44	0	0	0	0	0	0	0	63	67	0	0
Bradyrhizobium_sp._ORS_278	293	0	623	0	42	0	0	0	0	0	0	0	0	87	123	139	163	50	100	0	235	59	0	0	79	0	0	0	0	221	0	19	113	0	0	73	30	49	0	0	0	0	0	0	0	62	72	0	0
Bradyrhizobium_sp._S23321	228	0	666	0	34	0	0	0	0	0	0	0	0	65	92	122	144	39	92	0	205	47	0	0	84	0	0	0	0	174	0	0	74	0	0	62	24	33	0	0	0	0	0	0	0	54	74	0	0
Brevibacillus_brevis	0	0	0	0	0	0	0	0	0	0	0	0	0	0	0	0	0	0	0	0	0	0	0	0	0	0	0	0	0	0	0	0	0	0	0	0	0	0	0	0	0	0	0	0	0	0	0	0	0
Brevibacterium_epidermidis	0	0	0	0	0	0	0	0	0	0	0	0	0	0	0	0	0	0	19	0	18	0	0	0	0	0	0	0	0	19	0	199	0	0	0	0	0	0	0	0	0	0	0	0	0	0	0	0	0
Brevundimonas_subvibrioides	68	0	38	0	0	0	0	0	0	0	0	0	0	16	27	35	24	0	24	0	51	0	0	0	0	0	0	0	0	58	0	0	18	0	0	0	0	17	0	0	0	0	0	0	0	0	18	0	0
Brevundimonas_sp._DS20	69	0	43	0	0	0	0	0	0	0	0	0	0	0	19	27	23	0	22	0	40	0	0	0	0	0	0	0	0	27	0	0	16	0	0	0	0	0	0	0	0	0	0	0	0	0	0	0	0
Burkholderia_glumae	173	0	51	0	20	0	0	0	0	0	0	0	0	65	83	92	66	0	63	0	132	19	0	0	0	0	0	0	0	287	0	0	40	0	0	20	0	22	0	0	0	0	0	0	0	17	40	0	0
Burkholderia_sp._CCGE1001	27	0	0	0	0	0	0	0	0	0	0	0	0	0	0	0	0	0	0	0	0	0	0	0	0	0	0	0	0	44	0	0	0	0	0	0	0	0	0	0	0	0	0	0	0	0	0	0	0
Burkholderia_sp._CCGE1002	157	0	74	0	0	0	0	0	0	0	0	0	0	43	58	85	49	0	48	0	123	16	0	0	0	0	0	0	0	180	0	0	35	0	0	0	0	19	0	0	0	0	0	0	0	16	40	0	0
Burkholderia_sp._CCGE1003	67	0	40	0	0	0	0	0	0	0	0	0	0	24	28	39	26	0	27	0	64	0	0	0	0	0	0	0	0	106	0	0	17	0	0	0	0	0	0	0	0	0	0	0	0	0	22	0	0
Burkholderia_sp._KJ006	0	0	0	0	0	0	0	0	0	0	0	0	0	0	0	0	0	0	0	0	0	0	0	0	0	0	0	0	0	22	0	0	0	0	0	0	0	0	0	0	0	0	0	0	0	0	0	0	0
Burkholderia_sp._RPE64	165	0	68	0	0	0	0	0	0	0	0	0	0	35	46	69	46	0	45	0	103	0	0	0	0	0	0	0	0	181	0	0	33	0	0	17	0	0	0	0	0	0	0	0	0	18	27	0	0
Burkholderia_sp._YI23	63	0	35	0	0	0	0	0	0	0	0	0	0	21	24	39	17	0	21	0	49	0	0	0	0	0	0	0	0	68	0	0	18	0	0	0	0	0	0	0	0	0	0	0	0	0	0	0	0
Burkholderia_thailandensis	151	0	58	0	0	0	0	0	0	0	0	0	0	45	63	70	36	0	40	0	94	0	0	0	0	0	0	0	0	192	0	0	35	0	0	0	0	19	0	0	0	0	0	0	0	0	32	0	0
Burkholderia_oklahomensis	169	0	55	0	0	0	0	0	0	0	0	0	0	47	70	84	45	0	53	0	101	0	0	0	0	0	0	0	0	227	0	0	25	0	0	0	0	25	0	0	0	0	0	0	0	16	34	0	0
Burkholderia_pyrrocinia	46	0	24	0	0	0	0	0	0	0	0	0	0	0	23	22	18	0	19	0	37	0	0	0	0	0	0	0	0	61	0	0	0	0	0	0	0	0	0	0	0	0	0	0	0	0	0	0	0
Burkholderia_sp._HB1	90	0	49	0	0	0	0	0	0	0	0	0	0	30	33	55	31	0	33	0	79	0	0	0	0	0	0	0	0	110	0	0	22	0	0	0	0	0	0	0	0	0	0	0	0	0	17	0	0
Burkholderia_sp._PAMC_26561	43	0	16	0	0	0	0	0	0	0	0	0	0	0	0	20	0	0	0	0	22	0	0	0	0	0	0	0	0	41	0	0	0	0	0	0	0	0	0	0	0	0	0	0	0	0	0	0	0
Burkholderia_sp._RPE67	73	0	41	0	0	0	0	0	0	0	0	0	0	21	28	29	19	0	19	0	50	0	0	0	0	0	0	0	0	87	0	0	0	0	0	0	0	0	0	0	0	0	0	0	0	0	0	0	0
Burkholderia_ubonensis	145	0	53	0	0	0	0	0	0	0	0	0	0	56	78	79	55	0	58	0	102	16	0	0	0	0	0	0	0	232	0	17	34	0	0	18	0	21	0	0	0	0	0	0	0	0	27	0	0
Burkholderiales_bacterium_GJ-E10	183	0	59	0	17	0	0	0	0	0	0	0	22	100	94	136	81	0	94	0	177	24	0	0	0	0	0	0	0	394	0	19	40	0	0	30	0	20	0	0	0	0	0	0	0	19	47	0	0
Butyrivibrio_fibrisolvens	0	0	0	0	0	0	0	0	0	21	0	0	0	0	0	0	0	0	0	0	0	0	0	23	0	0	20	0	48	0	0	0	0	0	0	0	0	0	0	0	0	0	16	0	31	0	0	0	0
Caldilinea_aerophila	29	0	26	0	0	0	0	0	0	0	0	0	0	0	17	27	0	0	21	0	24	0	0	0	0	0	0	0	0	32	0	0	0	0	0	0	0	16	0	0	0	0	0	0	0	0	0	0	0
Candidatus_Accumulibacter_phosphatis	198	17	84	19	18	0	25	0	28	16	0	28	0	106	83	141	97	16	105	0	190	30	24	44	0	22	24	0	0	385	26	0	59	26	0	36	0	19	22	19	34	19	37	29	16	27	54	20	38
Candidatus_Amoebophilus_asiaticus	0	0	0	0	0	0	0	0	0	0	0	0	0	0	0	0	0	0	0	0	0	0	0	0	0	0	0	0	0	0	0	0	0	0	0	0	0	0	0	0	0	0	0	0	0	0	0	0	0
Candidatus_Babela_massiliensis	0	0	0	0	0	0	0	0	0	0	0	0	0	0	0	0	0	0	0	0	0	0	0	0	0	0	0	0	0	0	0	0	0	0	0	0	0	0	0	0	0	0	0	0	0	0	0	0	0
Candidatus_Desulforudis_audaxviator	0	0	0	0	0	0	0	0	0	0	0	0	0	0	0	0	0	0	0	0	0	0	0	0	0	0	0	0	0	24	0	0	0	0	0	0	0	0	0	0	0	0	0	0	0	0	0	0	0
Candidatus_Koribacter_versatilis	113	0	79	0	0	0	0	0	0	0	0	0	0	31	68	86	42	16	40	0	83	0	0	0	16	0	0	0	0	103	0	0	18	0	0	16	0	31	0	0	0	0	0	0	0	0	45	0	0
Candidatus_Methanoplasma_termitum	0	0	0	0	0	0	0	0	0	0	0	0	0	0	0	0	0	0	0	0	0	0	0	0	0	0	0	0	0	0	0	0	0	0	0	0	0	0	0	0	0	0	0	0	0	0	0	0	0
Candidatus_Methylomirabilis_oxyfera	47	0	34	0	0	0	0	0	0	0	0	0	0	17	23	55	0	0	26	0	49	0	0	0	0	0	0	0	0	105	0	0	0	0	0	0	0	16	0	0	0	0	0	0	0	0	37	0	0
Candidatus_Nitrosopumilus_koreensis	0	0	0	0	0	0	0	0	0	0	0	0	0	0	0	52	0	0	0	0	0	0	0	0	0	0	0	0	0	0	0	0	0	0	0	0	0	0	0	0	0	0	0	0	0	0	0	0	0
Candidatus_Nitrosopumilus_sp._AR2	0	0	0	0	0	0	0	0	0	0	0	0	0	0	0	78	0	0	0	0	0	0	0	0	0	0	0	0	0	0	0	0	0	0	0	0	0	0	0	0	0	0	0	0	0	0	0	0	0
Candidatus_Nitrososphaera_gargensis	480	0	39	0	0	0	0	0	0	0	0	0	0	71	1104	130	0	17	143	0	15	93	0	0	0	0	0	0	0	112	0	0	0	0	20	44	0	52	0	0	0	0	0	0	0	0	27	0	0
Candidatus_Nitrospira_inopinata	993	0	1185	0	100	0	0	0	0	0	0	0	0	235	196	453	221	61	232	0	599	40	0	0	0	17	0	0	0	302	0	0	269	0	40	92	24	145	0	0	0	0	0	0	0	294	416	0	0
Candidatus_Saccharibacteria_bacterium_GW2011_GWC2_44_17	0	16	0	0	0	0	0	0	19	0	0	18	0	0	0	0	0	0	0	0	0	0	0	0	0	0	0	21	33	0	0	0	0	0	0	0	0	0	0	0	0	0	28	0	22	0	0	0	0
Candidatus_Saccharibacteria_bacterium_RAAC3_TM7_1	0	30	0	21	0	18	17	0	24	17	0	32	0	0	0	0	0	0	0	0	0	0	0	32	0	0	20	38	31	0	23	0	0	0	0	0	0	0	29	0	0	24	37	0	29	0	0	24	24
Candidatus_Solibacter_usitatus	303	0	189	0	35	0	0	0	0	0	0	0	0	77	153	231	131	32	116	0	176	18	0	0	60	0	0	0	0	234	0	0	64	0	17	39	17	80	0	0	0	0	0	0	0	45	116	0	0
Candidatus_Filomicrobium_marinum	150	0	87	0	15	0	0	0	0	0	0	0	0	35	21	33	67	33	27	0	148	23	0	0	0	0	0	0	0	53	0	0	67	0	0	28	0	0	0	0	0	0	0	0	0	23	21	0	0
Candidatus_Nitrososphaera_evergladensis	32	0	29	0	0	0	0	0	0	0	0	0	0	0	244	22	0	0	21	0	0	0	0	0	0	0	0	0	0	33	0	0	0	0	0	0	0	0	0	0	0	0	0	0	0	0	0	0	0
Candidatus_Phaeomarinobacter_ectocarpi	33	0	34	0	0	0	0	0	0	0	0	0	0	0	0	0	0	0	0	0	31	0	0	0	0	0	0	0	0	17	0	0	0	0	0	0	0	0	0	0	0	0	0	0	0	0	0	0	0
Candidatus_Tenderia_electrophaga	187	0	56	0	16	0	0	0	0	0	0	0	0	20	47	61	43	0	46	0	77	0	0	0	0	20	0	0	0	144	0	0	22	0	0	0	0	16	0	0	0	0	0	0	0	0	32	0	0
Castellaniella_defragrans	186	0	72	0	80	19	0	26	20	0	0	33	0	85	93	122	84	17	163	29	189	26	0	0	0	0	0	0	0	384	0	219	54	33	0	31	0	26	0	26	0	0	21	18	0	21	39	0	0
Catenulispora_acidiphila	72	0	152	0	73	0	0	0	0	0	0	0	0	46	59	136	35	20	74	0	78	0	0	0	265	0	0	0	0	133	0	17	169	0	0	0	18	92	0	0	0	0	0	0	0	25	99	0	18
Caulobacter_segnis	133	0	86	0	0	0	0	0	0	0	0	0	0	21	39	54	52	16	29	0	89	0	0	0	0	0	0	0	0	69	0	0	33	0	0	0	0	29	0	0	0	0	0	0	0	20	21	0	0
Caulobacter_sp._K31	198	0	117	0	17	0	0	0	0	0	0	0	0	32	44	83	55	20	53	0	113	20	0	0	20	0	0	0	0	100	0	0	47	0	0	18	0	39	0	0	0	0	0	0	0	22	40	0	0
Caulobacter_vibrioides	100	0	61	0	0	0	0	0	0	0	0	0	0	18	30	44	37	0	27	0	66	0	0	0	0	0	0	0	0	45	0	0	23	0	0	0	0	23	0	0	0	0	0	0	0	0	25	0	0
Caulobacter_henricii	71	0	44	0	0	0	0	0	0	0	0	0	0	0	18	34	22	0	0	0	51	0	0	0	0	0	0	0	0	41	0	0	17	0	0	0	0	0	0	0	0	0	0	0	0	0	18	0	0
Cedecea_neteri	60	0	22	0	0	0	0	0	0	0	0	0	0	0	0	17	0	0	17	0	29	0	0	0	0	0	0	0	0	25	0	0	0	0	0	0	0	0	0	0	0	0	0	0	0	0	0	0	0
Celeribacter_indicus	67	0	71	0	0	0	0	0	0	0	0	0	0	22	27	40	31	0	27	0	51	0	0	0	0	0	0	0	0	58	0	0	24	0	0	0	0	16	0	0	0	0	0	0	0	0	20	0	0
Cellulomonas_fimi	41	0	47	0	18	0	0	0	0	0	0	0	0	22	46	75	0	0	39	0	24	0	0	0	62	0	0	0	0	79	0	19	28	0	0	0	0	28	0	0	0	0	16	0	0	0	27	0	0
Cellulomonas_flavigena	32	18	31	18	0	0	0	0	0	0	0	18	0	19	38	57	0	0	39	0	30	0	0	0	49	0	0	19	0	65	16	23	26	0	0	0	0	23	0	0	0	0	0	0	15	0	28	0	16
Cellulomonas_gilvus	28	0	35	0	15	0	0	0	0	0	0	0	0	18	30	47	0	0	32	0	22	0	0	0	37	0	0	0	0	57	0	17	24	0	0	0	0	18	0	0	0	0	0	0	0	0	26	0	0
Cellvibrio_japonicus	22	0	0	0	0	0	0	0	0	0	0	0	0	0	0	0	0	0	0	0	0	0	0	0	0	0	0	0	0	0	0	0	0	0	0	0	0	0	0	0	0	0	0	0	0	0	0	0	0
Cenarchaeum_symbiosum	0	0	0	0	0	0	0	0	0	0	0	0	0	0	0	0	0	0	0	0	0	0	0	0	0	0	0	0	0	0	0	0	0	0	0	0	0	0	0	0	0	0	0	0	0	0	0	0	0
Chelativorans_sp._BNC1	103	0	160	0	0	0	0	0	0	0	0	0	0	18	28	42	37	0	25	0	74	17	0	0	0	0	0	0	0	50	0	0	32	0	0	17	52	16	0	0	0	0	0	0	0	23	20	0	0
Chelatococcus_sp._CO-6	430	0	589	0	56	0	0	0	0	0	0	0	0	130	205	233	189	81	143	0	373	84	0	0	73	20	0	0	0	394	0	32	185	0	21	91	52	145	0	0	0	0	0	0	0	99	93	0	0
Chitinophaga_pinensis	47	0	34	0	0	0	0	0	0	0	0	0	0	0	16	45	34	0	34	0	100	0	0	0	0	0	0	0	0	0	0	0	105	0	0	0	0	0	0	0	0	0	0	0	0	41	47	0	0
Chloracidobacterium_thermophilum	38	0	30	0	0	0	0	0	0	0	0	0	0	0	37	34	19	0	20	0	33	0	0	0	0	0	0	0	0	28	0	0	0	0	0	0	0	18	0	0	0	0	0	0	0	0	23	0	0
Chlorobaculum_parvum	18	0	0	0	0	0	0	0	0	0	0	0	0	0	0	0	0	0	0	0	0	0	0	0	0	0	0	0	0	0	0	0	0	0	0	0	0	0	0	0	0	0	0	0	0	0	0	0	0
Chlorobaculum_tepidum	24	0	17	0	0	0	18	0	0	0	0	0	0	0	0	20	0	0	0	0	0	0	0	0	0	0	0	0	0	25	0	0	0	0	0	0	0	0	0	0	0	0	0	0	0	0	0	0	0
Chlorobium_limicola	0	0	0	0	0	0	63	0	0	0	0	0	0	0	0	0	0	0	0	0	0	0	0	0	0	0	0	0	0	0	0	0	0	0	0	0	0	0	0	0	0	0	0	0	0	0	0	0	0
Chlorobium_phaeobacteroides	0	0	0	0	0	0	23	0	0	0	0	0	0	0	0	0	0	0	0	0	0	0	0	0	0	0	0	0	0	0	0	0	0	0	0	0	0	0	0	0	0	0	16	23	0	0	0	0	0
Chlorobium_phaeovibrioides	0	0	0	0	0	0	0	0	0	0	0	0	0	0	0	0	0	0	0	0	0	0	0	0	0	0	0	0	0	0	0	0	0	0	0	0	0	0	0	0	0	0	0	0	0	0	0	0	0
Chlorobium_chlorochromatii	0	0	0	0	0	0	0	0	0	0	0	0	0	0	0	0	0	0	0	0	0	0	0	0	0	0	0	0	0	0	0	0	0	0	0	0	0	0	0	0	0	0	0	0	0	0	0	0	0
Chloroflexus_aggregans	0	0	0	0	0	0	0	0	0	0	0	0	0	0	0	0	0	0	0	0	0	0	0	0	0	0	0	0	0	0	0	0	0	0	0	0	0	0	0	0	0	0	0	0	0	0	0	0	0
Chondromyces_crocatus	168	0	135	0	17	0	0	0	0	0	0	0	0	63	70	168	85	20	72	0	159	16	0	0	24	0	0	0	0	168	0	0	47	0	0	25	0	31	0	0	0	0	0	0	0	28	64	0	0
Chromobacterium_violaceum	242	0	68	0	21	0	0	35	18	0	0	23	27	81	88	126	92	18	88	17	209	29	0	0	0	20	0	0	0	469	0	34	50	0	0	32	0	20	0	16	0	0	0	0	0	22	47	0	0
Chromohalobacter_salexigens	98	0	46	0	0	0	0	0	0	0	0	0	0	18	36	51	28	0	27	0	52	0	0	0	0	0	0	0	0	78	0	0	21	0	0	0	0	0	0	0	0	0	0	0	0	0	22	0	0
Chryseobacterium_gallinarum	0	0	0	0	0	0	0	0	0	0	0	0	0	0	0	0	0	0	0	0	0	0	0	0	0	0	18	0	29	0	0	0	0	0	0	0	0	0	0	0	0	0	0	0	0	0	0	0	0
Chthonomonas_calidirosea	0	0	0	0	0	0	0	0	0	0	0	0	0	0	0	0	0	0	0	0	0	0	0	0	0	0	0	0	0	0	0	0	0	0	0	0	0	0	0	0	0	0	0	0	0	0	0	0	0
Citromicrobium_sp._JL477	53	0	34	0	0	0	0	0	0	0	0	0	0	0	24	22	21	0	20	0	33	0	0	0	0	0	0	0	0	26	0	0	0	0	0	0	0	0	0	0	0	0	0	0	0	0	0	0	0
Clavibacter_michiganensis	95	0	80	17	62	17	0	0	0	0	0	17	0	37	64	116	31	31	343	0	71	27	0	0	56	0	0	18	0	184	17	39	43	0	27	16	0	43	0	0	0	0	0	0	0	0	39	0	16
Clostridium_acetobutylicum	0	0	0	0	0	0	0	0	0	0	0	0	0	0	0	0	0	0	0	0	0	0	0	0	0	17	0	0	0	0	0	0	0	0	0	0	0	0	0	0	0	0	0	0	0	20	0	0	0
Clostridium_beijerinckii	0	0	0	0	0	0	0	0	0	0	0	0	0	0	0	0	0	0	0	0	0	0	0	0	0	0	0	0	0	0	0	0	0	0	0	0	0	0	0	0	0	0	0	0	0	16	0	0	0
Clostridium_cellulovorans	0	0	0	0	0	0	0	0	0	0	0	0	0	0	0	0	0	0	0	0	0	0	0	0	0	0	0	0	0	0	0	0	0	0	0	0	0	0	0	0	0	0	0	0	0	25	0	0	0
Clostridium_kluyveri	0	0	0	0	0	0	0	0	0	0	0	0	0	0	0	0	0	0	0	0	0	0	0	0	0	0	0	0	0	0	0	0	0	0	0	0	0	0	0	0	0	0	0	0	0	18	0	0	0
Clostridium_pasteurianum	0	0	0	0	21	0	0	0	0	0	0	0	0	0	0	0	16	33	0	0	0	0	0	0	0	43	0	0	24	0	0	0	0	0	0	0	0	0	0	0	0	0	0	0	0	61	0	0	0
Clostridium_saccharobutylicum	0	0	0	0	0	0	0	0	0	0	0	0	0	0	0	0	0	0	0	0	0	0	0	0	0	18	0	0	0	0	0	0	0	0	0	0	0	0	0	0	0	0	0	0	0	18	0	0	0
Clostridium_saccharoperbutylacetonicum	0	0	0	0	0	0	0	0	0	0	0	0	0	0	0	0	0	0	0	0	0	0	0	0	0	0	0	0	0	0	0	0	0	0	0	0	0	0	0	0	0	0	0	0	0	22	0	0	0
Collimonas_fungivorans	181	0	77	0	20	0	0	0	0	0	0	0	0	47	44	80	61	0	64	0	138	20	0	0	0	0	0	0	0	249	0	23	39	0	0	20	0	22	0	0	0	0	0	0	0	18	31	0	0
Collimonas_arenae	99	0	40	0	0	0	0	0	0	0	0	0	0	25	23	37	28	0	35	0	72	0	0	0	0	0	0	0	0	104	0	0	23	0	0	0	0	0	0	0	0	0	0	0	0	0	30	0	0
Collimonas_pratensis	121	0	53	0	0	0	0	0	0	0	0	0	0	31	30	61	41	0	41	0	90	0	0	0	0	0	0	0	0	150	0	0	28	0	0	0	0	0	0	0	0	0	0	0	0	0	30	0	0
Comamonadaceae_bacterium_A1	62	0	16	0	0	17	39	17	23	0	0	34	22	34	29	43	35	0	32	0	80	0	0	0	0	0	0	0	0	135	0	17	18	27	0	0	0	0	0	21	0	0	34	0	0	0	19	0	0
Comamonadaceae_bacterium_B1	68	0	24	0	0	0	39	0	0	0	0	34	0	41	31	51	39	0	34	0	80	0	0	0	0	0	0	0	0	142	0	18	18	33	0	0	0	0	0	24	0	0	38	18	0	0	32	0	0
Comamonas_testosteroni	88	0	37	16	0	29	48	23	26	0	0	60	52	38	42	57	36	0	41	0	102	17	0	0	0	0	0	0	0	146	0	48	30	36	0	0	0	0	0	38	0	0	60	19	0	0	36	0	0
Conexibacter_woesei	1044	0	939	0	395	0	0	0	0	0	0	0	0	677	1072	3257	117	484	801	40	428	161	0	0	1247	86	0	0	20	1159	0	16	609	0	57	201	223	2185	0	0	0	0	21	0	0	207	328	0	16
Confluentimicrobium_sp._EMB200-NS6	41	0	47	0	0	0	0	0	0	0	0	0	0	0	0	24	19	0	20	0	33	0	0	0	0	0	0	0	0	37	0	0	18	0	0	0	0	0	0	0	0	0	0	0	0	0	0	0	0
Corallococcus_coralloides	163	0	160	0	26	0	0	0	0	0	0	0	0	84	92	184	90	23	107	0	213	20	0	0	20	0	0	0	0	195	0	0	53	0	17	48	0	36	0	0	0	0	0	0	0	29	75	0	0
Coriobacteriaceae_bacterium_68-1-3	0	44	0	42	0	21	122	0	55	36	0	84	19	0	0	0	0	0	0	0	0	0	35	245	0	0	144	0	193	0	78	242	0	59	0	0	0	0	66	0	48	34	61	95	207	0	60	124	25
Coriobacterium_glomerans	0	0	0	0	0	0	0	0	0	0	0	0	0	0	0	0	0	0	0	0	0	0	0	0	0	0	0	0	17	0	0	0	0	0	0	0	0	0	0	0	0	0	0	0	19	0	59	0	0
Corynebacterium_efficiens	0	0	0	0	0	0	0	18	0	0	0	0	0	0	35	0	0	0	0	0	0	0	0	0	0	0	0	40	0	0	0	26	0	0	0	0	0	0	0	27	0	0	0	0	0	0	0	0	0
Corynebacterium_halotolerans	0	0	0	0	0	0	0	19	0	0	0	0	0	0	41	18	0	0	0	0	0	0	0	0	0	0	0	42	0	17	0	27	0	16	0	0	0	0	0	28	0	0	0	21	0	0	0	0	0
Corynebacterium_maris	0	0	0	0	0	0	0	0	0	0	0	0	0	0	30	0	0	0	0	0	0	0	0	0	0	0	0	27	0	0	0	19	0	0	0	0	0	0	0	20	0	0	0	0	0	0	0	0	0
Corynebacterium_mustelae	0	18	0	0	0	0	0	44	32	0	0	0	39	0	106	0	0	0	0	0	0	0	0	0	0	0	0	110	0	0	28	44	0	28	0	0	0	0	0	54	0	45	0	35	0	0	0	0	0
Corynebacterium_terpenotabidum	0	0	0	0	0	0	0	0	0	0	0	0	0	0	0	0	0	0	0	0	0	0	0	0	0	0	0	0	0	0	0	0	0	25	0	0	0	0	0	239	0	0	0	0	0	0	0	0	0
Corynebacterium_variabile	0	0	0	0	0	0	0	0	0	0	0	0	0	0	17	0	0	0	0	0	0	0	0	0	0	0	0	16	0	0	0	0	0	37	0	0	0	0	0	345	0	0	0	0	0	0	0	0	0
Corynebacterium_vitaeruminis	0	21	0	0	0	0	0	42	33	0	0	18	35	0	88	0	0	0	0	0	19	0	0	0	0	0	0	107	62	16	25	51	0	36	0	0	0	0	0	58	0	40	16	39	0	0	0	0	0
Corynebacterium_doosanense	0	0	0	0	0	0	0	0	0	0	0	0	0	0	27	0	0	0	0	0	0	0	0	0	0	0	0	24	0	0	0	17	0	0	0	0	0	0	0	35	0	0	0	0	0	0	0	0	0
Corynebacterium_epidermidicanis	0	0	0	0	0	0	0	0	0	0	0	0	0	0	24	0	0	0	0	0	0	0	0	0	0	0	0	21	0	0	0	20	0	0	0	0	0	0	0	0	0	0	0	0	0	0	0	0	0
Corynebacterium_humireducens	0	0	0	0	0	0	0	0	0	0	0	0	0	0	33	0	0	0	0	0	0	0	0	0	0	0	0	37	0	0	0	22	0	0	0	0	0	0	0	24	0	0	0	0	0	0	0	0	0
Corynebacterium_marinum	0	0	0	0	0	0	0	0	0	0	0	0	0	0	29	0	0	0	0	0	0	0	0	0	0	0	0	30	0	0	0	20	0	0	0	0	0	0	0	22	0	0	0	0	0	0	0	0	0
Corynebacterium_testudinoris	0	0	0	0	0	0	0	17	0	0	0	0	0	0	32	0	0	0	0	0	0	0	0	0	0	0	0	32	0	0	0	25	0	0	0	0	0	0	0	22	0	0	0	0	0	0	0	0	0
Croceicoccus_naphthovorans	37	0	25	0	0	0	0	0	0	0	0	0	0	0	0	17	0	0	0	0	22	0	0	0	0	0	0	0	0	21	0	0	0	0	0	0	0	0	0	0	0	0	0	0	0	0	0	0	0
Cupriavidus_metallidurans	126	0	49	0	0	0	0	0	0	0	0	0	0	42	43	72	48	0	47	0	104	0	0	0	0	0	0	0	0	201	0	18	25	0	0	0	0	0	0	0	0	0	0	0	0	0	29	0	0
Cupriavidus_necator	335	0	122	0	28	0	0	0	0	0	0	23	0	111	114	181	132	24	128	20	283	41	0	0	17	23	0	0	0	552	0	47	86	0	0	43	0	38	0	0	0	0	0	0	0	32	88	0	0
Cupriavidus_pinatubonensis	159	0	55	0	0	0	0	0	0	0	0	0	0	58	46	89	55	0	54	0	139	19	0	0	0	0	0	0	0	255	0	18	40	0	0	21	0	0	0	0	0	0	0	0	0	0	33	0	0
Cupriavidus_taiwanensis	192	0	58	0	0	0	0	0	0	0	0	0	0	75	75	117	74	0	82	0	165	27	0	0	0	0	0	0	0	310	0	26	43	0	0	24	0	19	0	0	0	0	0	0	0	16	32	0	0
Cupriavidus_basilensis	198	0	90	0	19	0	0	0	0	0	0	0	0	71	72	113	78	0	87	0	178	28	0	0	0	16	0	0	0	365	0	28	55	0	0	27	0	26	0	0	0	0	0	0	0	23	47	0	0
Curtobacterium_sp._MR_MD2014	32	0	21	0	17	0	0	0	0	0	0	0	0	19	16	28	0	0	84	0	21	0	0	0	20	0	0	0	0	67	0	0	0	0	0	0	0	0	0	0	0	0	0	0	0	0	20	0	0
Cyanobium_gracile	33	0	20	0	0	0	0	0	0	0	0	0	0	0	16	28	16	0	0	0	35	0	0	0	0	0	0	0	0	50	0	0	0	0	0	0	0	0	0	0	0	0	0	0	0	0	0	0	0
Cyclobacterium_marinum	0	0	0	0	0	0	0	0	0	0	0	0	0	0	0	0	0	0	0	0	0	0	0	0	0	0	0	0	0	0	0	0	0	0	0	0	0	0	0	0	0	0	0	0	0	0	0	0	0
Cytophaga_hutchinsonii	19	0	0	0	0	0	0	0	0	0	0	0	0	0	0	16	30	0	0	0	34	0	0	0	0	0	0	0	0	0	0	0	0	0	0	0	0	0	0	0	0	0	0	0	0	0	17	0	0
Dechloromonas_aromatica	97	0	38	0	0	0	16	0	20	0	0	17	0	47	29	56	51	0	39	0	93	0	0	25	0	0	0	0	0	190	0	0	31	17	0	21	0	0	0	0	19	0	28	17	0	0	30	0	24
Defluviimonas_alba	54	0	69	0	0	0	0	0	0	0	0	0	0	21	20	35	34	0	23	0	53	0	0	0	0	0	0	0	0	55	0	0	24	0	0	0	0	0	0	0	0	0	0	0	0	0	0	0	0
Dehalogenimonas_lykanthroporepellens	0	0	0	0	0	0	0	0	0	18	0	0	0	0	0	0	0	0	0	0	0	0	0	0	0	0	0	0	0	0	0	0	0	0	0	0	0	0	0	0	0	0	0	0	0	0	0	0	0
Deinococcus_deserti	18	0	0	0	0	0	0	0	0	0	0	0	0	0	0	0	0	0	0	0	0	0	0	0	0	0	0	0	0	0	0	0	0	0	0	0	0	0	0	0	0	0	0	0	0	0	0	0	0
Deinococcus_geothermalis	16	0	0	0	0	0	0	0	0	0	0	0	0	0	0	16	0	0	0	0	18	0	0	0	0	0	0	0	0	32	0	0	0	0	0	0	0	0	0	0	0	0	0	0	0	0	0	0	0
Deinococcus_gobiensis	43	0	30	0	0	0	0	0	0	0	0	0	0	17	22	40	23	0	17	0	33	0	0	0	0	0	0	0	0	52	0	0	0	0	0	0	0	0	0	0	0	0	0	0	0	0	20	0	0
Deinococcus_maricopensis	37	0	26	0	0	0	0	0	0	0	0	0	0	0	23	31	0	0	18	0	32	0	0	0	0	0	0	0	0	45	0	0	0	0	0	0	0	0	0	0	0	0	0	0	0	0	16	0	0
Deinococcus_peraridilitoris	23	0	26	0	0	0	0	0	0	0	0	0	0	0	0	23	0	0	0	0	30	0	0	0	0	0	0	0	0	29	0	0	0	0	0	0	0	0	0	0	0	0	0	0	0	0	0	0	0
Deinococcus_proteolyticus	17	0	0	0	0	0	0	0	0	0	0	0	0	0	0	0	0	0	0	0	0	0	0	0	0	0	0	0	0	0	0	0	0	0	0	0	0	0	0	0	0	0	0	0	0	0	0	0	0
Deinococcus_radiodurans	22	0	0	0	0	0	0	0	0	0	0	0	0	0	0	16	0	0	0	0	16	0	0	0	0	0	0	0	0	17	0	0	0	0	0	0	0	0	0	0	0	0	0	0	0	0	0	0	0
Deinococcus_swuensis	26	0	22	0	0	0	0	0	0	0	0	0	0	0	0	20	0	0	0	0	24	0	0	0	0	0	0	0	0	27	0	0	0	0	0	0	0	0	0	0	0	0	0	0	0	0	0	0	0
Delftia_sp._Cs1-4	23	0	17	0	0	0	0	0	0	0	0	19	0	18	19	26	0	0	16	0	48	0	0	0	0	0	0	0	0	61	0	22	0	0	0	0	0	0	0	0	0	0	0	0	0	0	0	0	0
Dermacoccus_nishinomiyaensis	26	0	26	0	0	0	0	0	0	0	0	0	0	0	19	33	0	0	19	0	28	0	0	0	22	0	0	0	0	38	0	0	19	0	0	0	0	0	0	0	0	0	0	0	0	0	17	0	0
Desulfarculus_baarsii	47	0	30	0	0	0	0	0	0	20	0	16	0	16	30	39	23	0	18	0	40	0	0	17	0	0	25	0	21	76	18	0	0	20	0	0	0	20	19	0	0	0	0	0	0	0	22	18	0
Desulfatibacillum_alkenivorans	17	0	0	0	0	0	0	0	0	0	0	0	0	0	0	0	0	0	0	0	0	0	0	0	0	0	0	0	0	15	0	0	0	0	0	0	0	0	0	0	0	0	0	0	0	0	0	0	0
Desulfobacterium_autotrophicum	0	0	0	0	0	0	0	0	0	0	0	0	0	0	0	0	0	0	0	0	0	0	0	0	0	0	0	0	0	0	0	0	0	0	0	0	0	0	0	0	0	0	0	0	0	0	84	0	0
Desulfobulbus_propionicus	31	79	19	42	0	63	111	0	64	98	0	122	34	0	0	19	0	0	0	0	26	0	173	511	0	0	97	85	102	46	159	46	0	77	0	0	0	0	88	32	164	57	53	200	107	0	20	149	215
Desulfococcus_multivorans	0	0	0	0	0	0	0	0	0	0	0	0	0	0	0	0	0	0	0	0	0	0	21	59	0	0	21	0	0	0	0	0	0	0	0	0	0	0	0	0	17	0	0	0	0	0	0	0	0
Desulfococcus_oleovorans	20	0	0	0	0	0	0	0	0	0	0	0	0	0	0	0	0	0	0	0	16	0	0	0	0	0	0	0	0	16	0	0	0	0	0	0	0	0	0	0	0	0	0	0	0	0	0	0	0
Desulfohalobium_retbaense	0	0	0	0	0	0	0	0	0	0	0	0	0	0	0	0	0	0	0	0	0	0	0	0	0	0	0	0	0	0	0	0	0	0	0	0	0	0	0	0	0	0	0	0	0	0	0	0	0
Desulfomicrobium_baculatum	23	0	0	0	0	0	0	0	0	0	0	0	0	0	0	17	0	0	0	0	24	0	0	29	0	0	0	0	0	37	0	17	0	0	0	0	0	0	0	0	16	0	0	0	0	0	0	16	0
Desulfotalea_psychrophila	0	0	0	0	0	0	0	0	0	0	0	0	0	0	0	0	0	0	0	0	0	0	0	0	0	0	0	0	0	0	0	0	0	0	0	0	0	0	0	0	0	0	0	0	0	0	0	0	0
Desulfotomaculum_kuznetsovii	0	0	0	0	0	0	0	0	0	0	0	0	0	0	0	0	0	0	0	0	0	0	0	0	0	0	0	0	0	0	0	0	0	0	0	0	0	0	0	0	0	0	0	0	0	0	0	0	0
Desulfovibrio_aespoeensis	24	0	18	0	0	0	0	0	0	0	0	0	0	0	0	22	0	0	0	0	16	0	0	48	0	0	0	0	0	37	0	0	0	0	0	0	0	0	0	0	17	0	0	0	0	0	0	20	19
Desulfovibrio_africanus	38	0	20	0	0	0	0	0	0	0	0	0	0	0	17	20	16	0	17	0	28	0	0	18	0	0	0	0	0	43	0	0	0	0	0	0	0	0	0	0	0	0	0	0	0	0	0	0	0
Desulfovibrio_alaskensis	0	0	0	0	0	0	0	0	0	0	0	0	0	0	0	0	0	0	0	0	0	0	0	31	0	0	19	0	0	0	0	0	0	0	0	0	0	0	0	0	19	0	0	0	0	0	0	19	0
Desulfovibrio_desulfuricans	33	34	19	0	0	0	16	0	28	22	0	32	0	0	21	29	20	0	17	0	31	0	26	78	0	0	21	18	57	65	21	42	0	21	0	0	0	0	35	0	24	32	32	30	17	0	20	181	24
Desulfovibrio_gigas	18	0	20	0	0	0	0	0	0	0	0	0	0	0	0	15	0	0	0	0	22	0	0	17	0	0	0	0	0	25	0	0	0	0	0	0	0	0	0	0	0	0	0	0	0	0	0	0	0
Desulfovibrio_magneticus	35	0	24	0	0	0	0	0	0	0	0	0	0	0	16	31	0	0	0	0	21	0	0	30	0	0	0	0	0	45	0	0	0	0	0	0	0	0	0	0	0	0	0	0	0	0	0	0	0
Desulfovibrio_vulgaris	68	16	40	0	0	0	22	0	16	26	0	17	0	27	32	50	31	0	31	0	49	0	30	43	0	0	17	0	25	74	18	29	17	20	0	0	0	16	0	0	25	0	25	36	26	0	29	55	24
Desulfurispirillum_indicum	0	0	0	0	0	0	0	0	0	0	0	0	0	0	0	0	0	0	0	0	0	0	0	16	0	0	0	0	0	0	0	0	0	0	0	0	0	0	0	0	0	0	0	0	0	0	0	0	0
Desulfurivibrio_alkaliphilus	0	0	0	0	0	0	0	0	0	0	0	0	0	0	0	0	0	0	0	0	0	0	17	45	0	0	0	0	0	0	18	0	0	0	0	0	0	0	0	0	18	0	0	23	0	0	0	17	30
Desulfuromonas_soudanensis	53	0	36	0	0	0	0	0	0	0	0	0	0	20	23	44	25	0	27	0	51	0	0	0	0	0	0	0	0	70	0	0	0	0	0	0	0	16	0	0	0	0	0	0	0	0	33	0	0
Devosia_sp._A16	153	0	167	0	18	0	0	0	0	0	0	0	0	40	56	89	60	26	55	0	123	29	0	0	28	0	0	0	0	98	0	0	52	0	0	28	36	31	0	0	0	0	0	0	0	33	42	0	0
Dichelobacter_nodosus	0	0	0	0	0	0	0	0	0	0	0	0	0	0	0	0	0	0	0	0	0	0	0	0	0	0	0	0	0	0	0	0	0	0	0	0	0	0	0	0	0	0	0	0	0	0	0	0	0
Dickeya_dadantii	17	0	0	0	0	0	0	0	0	0	0	0	0	0	0	0	0	0	0	0	0	0	0	0	0	0	0	0	0	19	0	0	0	0	0	0	0	0	0	0	0	0	0	0	0	0	0	0	0
Dinoroseobacter_shibae	41	0	46	0	0	0	0	0	0	0	0	0	0	0	17	26	20	0	24	0	38	0	0	0	0	0	0	0	0	45	0	0	17	0	0	0	0	0	0	0	0	0	0	0	0	0	0	0	0
Dyadobacter_fermentans	34	0	18	0	0	0	0	0	0	0	0	0	0	0	0	24	41	0	21	0	42	0	0	0	0	0	0	0	0	0	0	0	19	0	0	0	0	0	0	0	0	0	0	0	0	0	22	0	0
Dyella_japonica	278	0	111	0	28	0	0	0	0	0	0	0	0	33	84	90	58	21	83	0	130	22	0	0	0	0	0	0	0	172	0	59	57	0	0	0	0	27	0	0	0	0	0	0	0	21	53	0	0
Dyella_jiangningensis	373	0	126	0	34	0	0	0	0	0	0	0	0	38	103	107	74	24	81	0	163	24	0	0	0	0	0	0	0	181	0	61	64	0	0	16	0	33	0	0	0	0	0	0	0	23	53	0	0
Echinicola_vietnamensis	0	0	0	0	0	0	0	0	0	0	0	0	0	0	0	0	22	0	0	0	21	0	0	0	0	0	0	0	0	0	0	0	0	0	0	0	0	0	0	0	0	0	0	0	0	0	0	0	0
Emticicia_oligotrophica	0	0	0	0	0	0	0	0	0	0	0	0	0	0	0	0	0	0	0	0	22	0	0	0	0	0	0	0	0	0	0	0	0	0	0	0	0	0	0	0	0	0	0	0	0	0	0	0	0
Endomicrobium_proavitum	0	0	0	0	0	0	0	0	16	32	0	0	0	0	0	0	0	0	0	0	0	0	0	0	0	0	33	0	26	0	0	0	0	51	0	0	0	0	0	0	0	21	17	0	22	0	0	0	0
endosymbiont_of_unidentified_scaly_snail_isolate_Monju	254	0	81	0	20	0	0	0	0	0	0	0	0	38	91	97	53	0	63	0	112	18	0	0	0	20	0	0	0	222	0	0	36	0	0	16	0	27	0	0	0	0	0	0	0	17	30	0	0
Ensifer_adhaerens	132	0	198	0	0	0	0	0	0	0	0	0	0	30	49	64	49	25	41	0	96	25	0	0	19	0	0	0	0	96	0	0	55	0	0	26	30	31	0	0	0	0	0	0	0	32	34	0	0
Erythrobacter_litoralis	44	0	32	0	0	0	0	0	0	0	0	0	0	0	20	23	0	0	0	0	25	0	0	0	0	0	0	0	0	17	0	0	0	0	0	0	0	0	0	0	0	0	0	0	0	0	0	0	0
Ethanoligenens_harbinense	0	0	0	0	0	0	0	0	0	0	0	0	0	0	0	0	0	0	0	0	0	0	0	47	0	0	36	0	0	0	0	0	0	0	0	0	0	0	0	0	0	0	16	0	0	0	0	0	0
Eubacterium_limosum	0	0	0	17	0	0	0	0	0	0	0	0	0	0	0	0	0	0	0	0	0	0	0	17	0	0	0	0	29	0	0	0	0	0	0	0	0	0	0	0	0	0	20	0	22	0	0	0	0
Fermentimonas_caenicola	0	0	0	0	0	0	0	0	0	25	0	0	0	0	0	0	0	0	0	0	0	0	23	0	0	0	68	0	43	0	0	0	0	0	0	0	0	0	0	0	0	0	0	0	21	0	0	28	0
Ferrimonas_balearica	30	0	0	0	0	0	0	0	0	0	0	0	0	0	0	0	0	0	0	0	20	0	0	0	0	0	0	0	0	17	0	0	0	0	0	0	0	0	0	0	0	0	0	0	0	0	0	0	0
Fibrella_aestuarina	29	0	0	0	0	0	0	0	0	0	0	0	0	0	0	21	46	0	0	0	45	0	0	0	0	0	0	0	0	0	0	0	15	0	0	0	0	0	0	0	0	0	0	0	0	0	17	0	0
Fimbriimonas_ginsengisoli	38	0	20	0	0	0	0	0	0	0	0	0	0	0	19	31	0	0	0	0	25	0	0	0	0	0	0	0	0	34	0	0	0	0	0	0	0	0	0	0	0	0	0	0	0	0	0	0	0
Flavobacteriaceae_bacterium_3519-10	0	0	0	0	0	0	0	0	0	0	0	0	0	0	0	0	0	0	0	0	0	0	0	0	0	0	0	0	0	0	0	0	0	0	0	0	0	0	0	0	0	0	0	0	0	0	0	0	0
Flavobacterium_branchiophilum	0	0	0	0	0	0	0	0	0	0	0	0	0	0	0	0	0	0	0	0	0	0	0	0	0	0	0	0	0	0	0	0	0	0	0	0	0	0	0	0	0	0	0	0	0	0	0	0	0
Flavobacterium_columnare	0	0	0	0	0	0	0	0	0	0	0	0	0	0	0	0	0	0	15	0	0	0	0	0	0	0	0	0	0	0	0	0	0	0	0	0	0	0	0	0	0	0	0	0	0	0	0	0	0
Flavobacterium_johnsoniae	0	0	0	0	0	0	0	0	0	0	0	0	0	0	0	0	0	0	0	0	23	0	0	0	0	0	0	0	0	0	0	0	0	0	0	0	0	0	0	0	0	0	0	0	0	0	0	0	0
Flavobacterium_psychrophilum	0	0	0	0	0	0	0	0	0	0	0	0	0	0	0	0	0	0	0	0	16	0	0	0	0	0	0	0	0	0	0	0	0	0	0	0	0	0	0	0	0	0	0	0	0	0	0	0	0
Flexibacter_litoralis	0	0	0	0	0	0	0	0	0	0	0	0	0	0	0	0	0	0	0	0	0	0	0	0	0	0	0	0	0	0	0	0	0	0	0	0	0	0	0	0	0	0	0	0	0	0	0	0	0
Fluviicola_taffensis	0	0	0	0	0	0	0	0	0	0	0	0	0	0	0	0	0	0	0	0	0	0	0	0	0	0	0	0	0	0	0	0	0	0	0	0	0	0	0	0	0	0	0	0	0	0	0	0	0
Frankia_alni	49	0	76	0	39	0	0	0	0	0	0	0	0	32	46	97	17	0	53	0	50	0	0	0	91	0	0	0	0	100	0	0	96	0	0	0	0	58	0	0	0	0	0	0	0	19	59	0	0
Frankia_sp._EAN1pec	74	0	102	0	46	0	0	0	0	0	0	0	0	30	48	107	26	0	58	0	46	0	0	0	135	0	0	0	0	103	0	0	90	0	0	0	0	90	0	0	0	0	0	0	0	20	67	0	0
Frankia_sp._EuI1c	104	0	131	0	54	0	0	0	0	0	0	0	0	43	61	167	43	20	66	0	61	0	0	0	153	0	0	0	0	164	0	0	115	0	0	16	22	77	0	0	0	0	0	0	0	28	79	0	0
Frankia_symbiont_of_Datisca_glomerata	32	0	67	0	29	0	0	0	0	0	0	0	0	18	29	61	0	0	33	0	31	0	0	0	63	0	0	0	0	69	0	0	73	0	0	0	0	62	0	0	0	0	0	0	0	0	41	0	0
Frankia_casuarinae	28	0	51	0	24	0	0	0	0	0	0	0	0	24	28	53	0	0	26	0	26	0	0	0	61	0	0	0	0	49	0	0	76	0	0	0	0	40	0	0	0	0	0	0	0	0	41	0	0
Frateuria_aurantia	100	0	33	0	0	0	0	0	0	0	0	0	0	0	25	28	16	0	23	0	35	0	0	0	0	0	0	0	0	40	0	17	18	0	0	0	0	0	0	0	0	0	0	0	0	0	17	0	0
Fulvimarina_pelagi	0	0	22	0	0	0	0	0	0	0	0	0	0	0	0	0	0	0	0	0	0	0	0	0	0	0	0	0	0	0	0	0	0	0	0	0	0	0	0	0	0	0	0	0	0	0	0	0	0
Gallionella_capsiferriformans	31	0	0	0	0	0	0	0	0	0	0	0	0	0	0	19	0	0	0	0	34	0	0	0	0	0	0	0	0	29	0	0	0	0	0	0	0	0	0	0	0	0	0	0	0	0	0	0	0
gamma_proteobacterium_HdN1	18	0	0	0	0	0	0	0	0	0	0	0	0	0	0	0	0	0	0	0	0	0	0	23	0	0	0	0	0	0	0	0	0	0	0	0	0	0	0	0	0	0	0	0	0	0	0	0	0
Geitlerinema_sp._PCC_7407	17	0	0	0	0	0	0	0	0	0	0	0	0	0	0	0	0	0	0	0	0	0	0	0	0	0	0	0	0	17	0	0	0	0	0	0	0	0	0	0	0	0	0	0	0	0	0	0	0
Gemmatimonas_aurantiaca	170	0	169	0	20	0	0	0	0	0	0	0	0	48	134	206	69	0	76	0	262	0	0	0	16	0	0	0	0	79	0	0	43	0	0	0	0	16	0	0	0	0	0	0	0	33	146	0	0
Gemmatimonas_phototrophica	145	0	132	0	16	0	0	0	0	0	0	0	0	40	104	160	56	0	55	0	197	0	0	0	0	0	0	0	0	71	0	0	30	0	0	0	0	0	0	0	0	0	0	0	0	28	106	0	0
Gemmatirosa_kalamazoonesis	1107	0	946	0	103	0	0	0	0	0	0	0	0	311	939	1215	383	72	439	0	1467	85	0	0	162	24	0	0	26	618	0	19	180	0	43	94	39	185	0	0	0	0	0	0	0	232	599	0	0
Geoalkalibacter_subterraneus	24	0	17	0	0	0	16	0	0	16	0	0	0	0	0	16	0	0	0	0	25	0	0	44	0	0	24	0	0	22	0	0	0	0	0	0	0	0	0	0	23	0	0	29	19	0	0	18	19
Geobacter_bemidjiensis	38	0	23	0	0	0	0	0	0	0	0	0	0	0	17	28	0	0	15	0	27	0	0	0	0	0	0	0	0	42	0	0	0	0	0	0	0	0	0	0	0	0	0	0	0	0	0	0	0
Geobacter_daltonii	0	0	0	0	0	0	0	0	0	0	0	0	0	0	0	0	0	0	0	0	0	0	0	0	0	0	0	0	0	0	0	0	0	0	0	0	0	0	0	0	0	0	0	0	0	0	0	0	0
Geobacter_lovleyi	0	0	0	0	0	0	0	0	0	0	0	0	0	0	0	0	0	0	0	0	0	0	0	0	0	0	0	0	0	16	0	0	0	0	0	0	0	0	0	0	0	0	0	0	0	0	0	0	0
Geobacter_metallireducens	34	0	17	0	0	0	0	0	0	0	0	0	0	0	0	23	16	0	0	0	20	0	0	0	0	0	0	0	0	45	0	0	0	0	0	0	0	0	0	0	0	0	0	0	0	0	17	0	0
Geobacter_sp._M18	84	0	47	0	0	0	0	0	0	18	0	0	0	34	36	65	37	0	31	0	56	0	0	45	0	0	22	0	0	118	0	0	20	0	0	0	0	18	0	0	29	0	0	0	16	0	36	16	22
Geobacter_sp._M21	39	0	18	0	0	0	0	0	0	0	0	0	0	17	18	34	19	0	16	0	34	0	0	0	0	0	0	0	0	57	0	0	0	0	0	0	0	0	0	0	0	0	0	0	0	0	28	0	0
Geobacter_sulfurreducens	32	25	17	0	0	17	40	0	0	20	0	34	0	0	16	26	0	0	0	0	23	0	17	54	0	0	30	0	66	39	0	56	0	0	0	0	0	0	28	0	33	0	16	48	25	0	16	118	22
Geobacter_uraniireducens	38	0	32	0	0	0	0	0	0	0	0	0	0	0	17	27	0	0	19	0	32	0	0	0	0	0	0	0	0	53	0	0	0	0	0	0	0	0	0	0	0	0	0	0	0	0	24	0	0
Geobacter_anodireducens	24	0	23	0	0	0	0	0	0	0	0	0	0	0	0	20	0	0	0	0	29	0	0	0	0	0	0	0	0	52	0	0	0	0	0	0	0	0	0	0	0	0	0	0	0	0	15	0	0
Geobacter_pickeringii	44	0	24	0	0	0	0	0	0	0	0	0	0	18	25	39	23	0	22	0	45	0	0	0	0	0	0	0	0	84	0	0	0	0	0	0	0	0	0	0	0	0	0	0	0	0	21	0	0
Geodermatophilus_obscurus	66	0	62	0	37	0	0	0	0	0	0	0	0	31	57	103	20	0	52	0	53	0	0	0	148	0	0	0	0	120	0	0	83	0	0	0	16	78	0	0	0	0	0	0	0	0	53	0	0
Gloeobacter_kilaueensis	40	0	26	0	0	0	0	0	0	0	0	0	0	0	17	30	17	0	16	0	31	0	0	0	0	0	0	0	0	40	0	0	0	0	0	0	0	0	0	0	0	0	0	0	0	0	0	0	0
Gloeobacter_violaceus	40	0	27	0	0	0	0	0	0	0	0	0	0	17	26	40	16	0	18	0	37	0	0	0	0	0	0	0	0	65	0	0	0	0	0	0	0	0	0	0	0	0	0	0	0	0	16	0	0
Gluconacetobacter_diazotrophicus	85	0	65	0	0	0	0	0	0	0	0	0	0	15	30	39	33	0	22	0	54	0	0	0	0	0	0	0	0	64	0	0	21	0	0	0	0	19	0	0	0	0	0	0	0	0	17	0	0
Gluconobacter_oxydans	38	0	28	0	0	0	0	0	0	0	0	0	0	0	0	16	0	0	0	0	25	0	0	0	0	0	0	0	0	16	0	0	0	0	0	0	0	0	0	0	0	0	0	0	0	0	0	0	0
Glutamicibacter_arilaitensis	0	0	0	0	28	0	0	0	0	0	0	0	0	0	0	0	0	0	67	0	0	0	0	0	0	0	0	0	0	0	0	0	0	0	0	0	0	0	0	0	0	0	0	0	0	0	0	0	0
Gordonia_polyisoprenivorans	16	0	37	0	0	0	0	0	0	0	0	0	0	0	0	35	0	0	18	0	21	0	0	0	18	0	0	0	0	0	0	0	0	0	0	0	0	0	0	0	0	0	0	0	0	0	0	0	0
Gordonia_sp._KTR9	0	0	33	0	0	0	0	0	0	0	0	0	0	0	0	41	0	0	21	0	23	0	0	0	22	0	0	0	0	30	0	0	16	0	0	0	0	0	0	0	0	0	0	0	0	0	18	0	0
Gordonia_sp._QH-11	18	0	30	0	0	0	0	0	0	0	0	0	0	0	22	39	0	0	34	0	24	0	0	0	22	0	0	0	0	29	0	0	15	0	0	0	0	0	0	16	0	0	0	0	0	0	0	0	0
Gramella_forsetii	0	0	0	0	0	0	0	0	0	0	0	0	0	0	0	0	0	0	0	0	0	0	0	0	0	0	0	0	0	0	0	0	0	0	0	0	0	0	0	0	0	0	0	0	0	0	0	0	0
Granulibacter_bethesdensis	36	0	30	0	0	0	0	0	0	0	0	0	0	0	0	18	0	0	0	0	26	0	0	0	0	0	0	0	0	15	0	0	0	0	0	0	0	0	0	0	0	0	0	0	0	0	0	0	0
Granulicella_mallensis	83	0	51	0	0	0	0	0	0	0	0	0	0	25	41	52	25	0	30	0	53	0	0	0	0	0	0	0	0	62	0	0	18	0	0	0	0	23	0	0	0	0	0	0	0	0	28	0	0
Granulicella_tundricola	47	0	38	0	0	0	0	0	0	0	0	0	0	0	31	34	20	0	19	0	42	0	0	0	0	0	0	0	0	50	0	0	0	0	0	0	0	0	0	0	0	0	0	0	0	0	20	0	0
Hahella_chejuensis	33	0	0	0	0	0	0	0	0	0	0	0	0	0	0	0	0	0	0	0	0	0	0	0	0	0	0	0	0	0	0	0	0	0	0	0	0	0	0	0	0	0	0	0	0	0	0	0	0
Haliangium_ochraceum	213	0	155	0	28	0	0	0	0	0	0	0	0	78	141	187	139	36	106	0	239	28	0	0	26	0	0	0	0	362	0	0	119	0	20	38	18	109	0	0	0	0	0	0	0	41	120	0	0
Haliscomenobacter_hydrossis	26	0	16	0	0	0	0	0	0	0	0	0	0	0	0	23	39	0	0	0	49	0	0	0	0	0	0	0	0	0	0	0	20	0	0	0	0	0	0	0	0	0	0	0	0	22	17	0	0
Halomonas_elongata	90	0	38	0	0	0	0	0	0	0	0	0	0	17	30	40	23	0	25	0	45	0	0	0	0	0	0	0	0	65	0	0	19	0	0	0	0	0	0	0	0	0	0	0	0	0	21	0	0
Halomonas_chromatireducens	80	0	38	0	0	0	0	0	0	0	0	0	0	16	32	32	21	0	27	0	49	0	0	0	0	0	0	0	0	64	0	0	17	0	0	0	0	0	0	0	0	0	0	0	0	0	21	0	0
Halomonas_huangheensis	31	0	17	0	0	0	0	0	0	0	0	0	0	0	0	0	0	0	0	0	17	0	0	0	0	0	0	0	0	26	0	0	0	0	0	0	0	0	0	0	0	0	0	0	0	0	0	0	0
Halopiger_xanaduensis	0	0	0	0	0	0	0	0	0	0	0	0	0	0	0	0	0	0	0	0	0	0	0	0	0	0	0	0	0	0	0	0	0	0	0	0	0	0	0	0	0	0	0	0	0	0	0	0	0
Halorhodospira_halophila	173	0	60	0	0	0	0	0	0	0	0	0	0	31	75	66	47	0	40	0	65	0	0	0	0	0	0	0	0	131	0	0	29	0	0	0	0	47	0	0	0	0	0	0	0	0	34	0	0
Halorhodospira_halochloris	118	0	35	0	0	0	0	0	0	0	0	0	0	18	32	39	31	0	30	0	41	0	0	0	0	0	0	0	0	71	0	0	22	0	0	0	0	0	0	0	0	0	0	0	0	0	24	0	0
Haloterrigena_turkmenica	0	0	0	0	0	0	0	0	0	0	0	0	0	0	0	0	0	0	0	0	0	0	0	0	0	0	0	0	0	0	0	0	0	0	0	0	0	0	0	0	0	0	0	0	0	0	0	0	0
Halothiobacillus_neapolitanus	23	0	0	0	0	0	0	0	0	0	0	0	0	0	0	0	0	0	0	0	0	0	0	0	0	0	0	0	0	0	0	0	0	0	0	0	0	0	0	0	0	0	0	0	0	0	0	0	0
Heliobacterium_modesticaldum	0	0	0	0	0	0	0	0	0	0	0	0	0	0	0	16	0	0	0	0	0	0	0	18	0	0	0	0	0	16	0	0	0	0	0	0	0	0	0	0	0	0	0	0	0	0	0	0	0
Herbaspirillum_seropedicae	106	0	45	0	0	0	0	0	0	0	0	20	0	47	39	50	44	0	52	0	83	0	0	0	0	0	0	0	0	207	0	36	28	0	0	17	0	0	0	0	0	0	0	0	0	0	22	0	0
Herbaspirillum_hiltneri	158	0	61	0	0	0	0	0	0	0	0	0	0	47	36	70	58	0	59	0	125	19	0	0	0	16	0	0	0	210	0	20	35	0	0	18	0	0	0	0	0	0	0	0	0	17	27	0	0
Herbaspirillum_rubrisubalbicans	79	0	24	0	0	0	0	0	0	0	0	0	0	28	24	41	27	0	36	0	68	0	0	0	0	0	0	0	0	111	0	24	20	0	0	0	0	0	0	0	0	0	0	0	0	0	0	0	0
Herminiimonas_arsenicoxydans	34	0	17	0	0	0	0	0	0	0	0	0	0	0	0	0	0	0	22	0	28	0	0	0	0	0	0	0	0	32	0	0	0	0	0	0	0	0	0	0	0	0	0	0	0	0	0	0	0
Histophilus_somni	0	0	0	0	0	0	26	0	21	21	0	0	0	0	0	0	0	0	0	0	0	0	0	25	0	0	98	0	49	0	0	0	0	0	0	0	0	0	0	0	0	0	62	0	0	0	0	0	0
Hoeflea_sp._IMCC20628	45	0	88	0	0	0	0	0	0	0	0	0	0	0	0	26	27	0	20	0	55	0	0	0	0	0	0	0	0	32	0	0	24	0	0	0	0	0	0	0	0	0	0	0	0	16	0	0	0
Hoyosella_subflava	0	0	28	0	0	0	0	0	0	0	0	0	0	0	0	16	0	0	0	0	0	0	0	0	0	0	0	0	0	0	0	0	0	0	0	0	0	0	0	0	0	0	0	0	0	0	0	0	0
Hymenobacter_sp._APR13	29	0	16	0	0	0	0	0	0	0	0	0	0	0	0	19	33	0	0	0	27	0	0	0	0	0	0	0	0	18	0	0	0	0	0	0	0	0	0	0	0	0	0	0	0	0	18	0	0
Hymenobacter_sp._PAMC_26628	29	0	24	0	0	0	0	0	0	0	0	0	0	0	16	24	30	0	0	0	35	0	0	0	0	0	0	0	0	32	0	0	0	0	0	0	0	0	0	0	0	0	0	0	0	0	0	0	0
Hyphomicrobium_denitrificans	649	0	362	0	68	0	0	0	0	0	0	0	0	115	100	156	273	135	102	0	515	90	0	0	19	0	0	0	0	183	0	37	278	0	16	118	44	75	0	0	0	0	0	0	0	125	117	0	0
Hyphomicrobium_nitrativorans	595	0	277	0	59	0	0	0	0	0	0	0	0	121	108	160	355	134	92	0	476	98	0	0	17	0	0	0	0	218	0	43	251	0	18	115	44	85	0	0	0	0	0	0	0	115	111	0	0
Hyphomicrobium_sp._MC1	319	0	176	0	30	0	0	0	0	0	0	0	0	62	51	81	133	66	48	0	249	44	0	0	0	0	0	0	0	86	0	19	118	0	0	57	23	36	0	0	0	0	0	0	0	60	61	0	0
Hyphomonas_neptunium	44	0	35	0	0	0	0	0	0	0	0	0	0	0	0	23	16	0	0	0	30	0	0	0	0	0	0	0	0	31	0	0	0	0	0	0	0	0	0	0	0	0	0	0	0	0	0	0	0
Ilumatobacter_coccineus	114	0	128	0	22	0	0	0	0	0	0	0	0	40	45	255	24	0	49	0	61	0	0	0	75	0	0	0	0	96	0	0	27	0	0	0	30	50	0	0	0	0	0	0	0	23	44	0	0
Intestinimonas_butyriciproducens	0	0	0	0	0	0	0	0	0	19	0	0	0	0	0	0	0	0	0	0	0	0	16	32	0	0	23	0	28	0	0	0	0	0	0	0	0	0	0	0	0	0	148	0	24	0	19	16	0
Intrasporangium_calvum	29	0	56	0	17	0	0	0	0	0	0	0	0	21	34	69	0	0	34	0	30	0	0	0	73	0	0	0	0	84	0	0	44	0	0	0	0	30	0	0	0	0	0	0	0	0	30	0	0
Isoptericola_variabilis	35	25	42	21	16	21	0	0	17	0	0	22	0	25	55	71	0	0	49	0	21	0	16	0	60	0	17	26	0	75	20	25	29	0	0	0	0	32	16	0	16	0	20	0	19	0	26	0	19
Isosphaera_pallida	27	0	23	0	0	0	0	0	0	0	0	0	0	0	16	23	19	0	0	0	23	0	0	0	0	0	0	0	0	26	0	0	0	0	0	0	0	0	0	0	0	0	0	0	0	0	15	0	0
Jannaschia_sp._CCS1	18	0	16	0	0	0	0	0	0	0	0	0	0	0	0	0	0	0	0	0	15	0	0	0	0	0	0	0	0	20	0	0	0	0	0	0	0	0	0	0	0	0	0	0	0	0	0	0	0
Janthinobacterium_sp._Marseille	38	0	0	0	0	0	0	0	0	0	0	0	0	0	0	16	0	0	0	0	26	0	0	0	0	0	0	0	0	32	0	0	0	0	0	0	0	0	0	0	0	0	0	0	0	0	0	0	0
Janthinobacterium_agaricidamnosum	155	0	60	0	0	0	0	0	0	0	0	0	0	45	39	70	41	0	69	0	112	0	0	0	0	0	0	0	0	181	0	17	37	0	0	16	0	0	0	0	0	0	0	0	0	0	40	0	0
Ketogulonicigenium_vulgare	16	0	21	0	0	0	0	0	0	0	0	0	0	0	0	0	0	0	0	0	16	0	0	0	0	0	0	0	0	19	0	0	0	0	0	0	0	0	0	0	0	0	0	0	0	0	0	0	0
Kibdelosporangium_phytohabitans	88	0	68	0	45	0	0	0	0	0	0	0	0	23	144	88	0	0	46	0	42	0	0	0	6973	0	0	0	0	77	0	77	111	0	0	0	41	649	0	0	0	0	0	0	0	18	68	0	0
Kibdelosporangium_sp._MJ126-NF4	90	0	84	0	54	0	0	0	0	0	0	0	0	31	171	93	20	0	57	0	44	0	0	0	6915	0	0	0	0	104	0	73	143	0	0	0	54	786	0	0	0	0	0	0	0	19	83	0	0
Kineococcus_radiotolerans	29	16	45	22	25	16	0	0	0	0	0	16	0	18	39	57	0	0	42	0	27	0	0	0	67	0	0	18	0	65	16	22	51	0	0	0	0	29	0	0	0	0	0	0	0	0	34	0	16
Kitasatospora_setae	72	0	591	0	88	0	0	0	0	0	0	0	0	60	49	187	40	51	120	0	115	0	0	0	508	0	0	0	0	96	0	0	216	0	0	0	0	99	0	0	0	0	0	0	0	63	137	0	17
Kocuria_flava	28	0	25	17	0	16	0	0	0	0	0	0	0	0	30	43	0	0	41	0	0	0	0	0	23	0	0	17	0	40	0	21	28	0	0	0	0	18	0	0	0	0	0	0	0	0	24	0	0
Kocuria_rhizophila	0	0	0	0	0	0	0	0	0	0	0	0	0	0	0	16	0	0	21	0	0	0	0	0	0	0	0	0	0	19	0	0	0	0	0	0	0	0	0	0	0	0	0	0	0	0	0	0	0
Kocuria_palustris	0	0	17	0	0	0	0	0	0	0	0	0	0	0	16	24	0	0	21	0	17	0	0	0	0	0	0	0	0	23	0	16	0	0	0	0	0	0	0	0	0	0	0	0	0	0	0	0	0
Kocuria_turfanensis	18	0	19	0	0	0	0	0	0	0	0	0	0	0	25	34	0	0	33	0	0	0	0	0	28	0	0	16	0	32	0	20	20	0	0	0	0	18	0	0	0	0	0	0	0	0	17	0	0
Komagataeibacter_xylinus	23	0	29	0	0	0	0	0	0	0	0	0	0	0	0	0	0	0	0	0	16	0	0	0	0	0	0	0	0	27	0	0	0	0	0	0	0	0	0	0	0	0	0	0	0	0	0	0	0
Kribbella_flavida	82	0	119	0	56	0	0	0	0	0	55	0	0	81	88	452	56	17	75	0	154	22	0	0	6322	0	0	0	0	153	0	330	146	0	0	0	160	244	0	0	0	0	0	0	0	169	73	0	19
Kutzneria_albida	132	0	121	0	132	0	0	0	0	0	0	0	0	28	175	117	22	0	85	0	51	0	0	0	926	0	0	0	0	114	0	77	307	0	0	0	29	710	0	0	0	0	0	0	0	21	153	0	21
Kyrpidia_tusciae	0	0	0	0	0	0	0	0	0	0	0	0	0	0	0	0	0	0	0	0	0	0	0	0	0	0	0	0	0	0	0	0	0	0	0	0	0	0	0	0	0	0	0	0	0	0	0	0	0
Labilithrix_luteola	188	0	158	0	21	0	0	0	0	0	0	0	0	75	101	162	94	21	90	0	181	21	0	0	44	0	0	0	0	207	0	0	63	0	0	34	0	42	0	0	0	0	0	0	0	37	84	0	0
Labrenzia_sp._CP4	64	0	76	0	0	0	0	0	0	0	0	0	0	17	0	23	25	0	19	0	56	0	0	0	0	0	0	0	0	51	0	0	22	0	0	0	0	0	0	0	0	0	0	0	0	0	0	0	0
Leadbetterella_byssophila	0	0	0	0	0	0	0	0	0	0	0	0	0	0	0	0	0	0	0	0	0	0	0	0	0	0	0	0	0	0	0	0	0	0	0	0	0	0	0	0	0	0	0	0	0	0	0	0	0
Legionella_pneumophila	0	0	0	0	0	0	0	0	0	0	0	0	0	0	0	0	0	0	0	0	0	0	0	0	0	0	0	0	0	0	0	0	0	0	0	0	0	0	0	0	0	0	0	0	0	0	0	0	0
Leifsonia_xyli	24	0	23	0	28	0	0	0	0	0	0	0	0	0	17	26	0	0	144	0	20	0	0	0	0	0	0	0	0	61	0	0	17	0	0	0	0	0	0	0	0	0	0	0	0	0	0	0	0
Leisingera_methylohalidivorans	35	0	34	0	0	0	0	0	0	0	0	0	0	0	0	21	18	0	15	0	28	0	0	0	0	0	0	0	0	34	0	0	18	0	0	0	0	0	0	0	0	0	0	0	0	0	0	0	0
Leptospira_interrogans	0	0	0	0	0	0	0	0	0	0	0	0	0	0	0	0	0	0	0	0	0	0	0	0	0	0	0	0	0	0	0	0	0	0	0	0	0	0	0	0	0	0	0	0	0	0	0	0	0
Leptothrix_cholodnii	339	0	121	0	32	19	20	0	0	0	0	31	0	201	142	209	252	21	159	28	552	50	0	0	16	45	0	0	0	859	0	39	98	18	0	45	34	31	0	21	0	0	25	0	0	42	72	0	0
Limnochorda_pilosa	50	0	41	0	0	0	0	0	0	0	0	0	0	32	44	70	27	0	25	0	42	0	0	0	0	0	0	0	0	117	0	0	16	0	0	0	0	25	0	0	0	0	0	0	0	0	31	0	0
Limnohabitans_sp._63ED37-2	34	0	0	0	0	0	37	0	0	0	0	33	0	0	0	22	0	0	0	0	46	0	0	0	0	0	0	0	0	49	0	0	0	0	0	0	0	0	0	0	0	0	33	0	0	0	0	0	0
Limnohabitans_sp._63ED37-2	34	0	0	0	0	0	37	0	0	0	0	33	0	0	0	22	0	0	0	0	46	0	0	0	0	0	0	0	0	49	0	0	0	0	0	0	0	0	0	0	0	0	33	0	0	0	0	0	0
Luteipulveratus_mongoliensis	42	0	46	0	16	0	0	0	0	0	0	0	0	16	27	57	0	0	29	0	24	0	0	0	124	0	0	0	0	64	0	0	38	0	0	0	0	34	0	0	0	0	0	0	0	0	28	0	0
Lysobacter_antibioticus	588	0	156	0	36	0	0	0	0	0	0	0	0	53	160	166	84	27	106	0	326	43	0	0	25	0	0	0	0	203	0	124	74	0	0	35	0	96	0	0	0	0	0	0	0	34	161	0	0
Lysobacter_capsici	412	0	128	0	42	0	0	0	0	0	0	0	0	29	111	115	66	20	82	0	249	32	0	0	0	0	0	0	0	149	0	93	82	0	0	25	0	62	0	0	0	0	0	0	0	22	81	0	0
Lysobacter_enzymogenes	486	0	147	0	48	0	0	0	0	0	0	0	0	48	185	160	84	24	96	0	269	37	0	0	24	0	0	0	0	230	0	145	111	0	0	34	0	80	0	0	0	0	0	0	0	28	98	0	0
Lysobacter_gummosus	412	0	121	0	37	0	0	0	0	0	0	0	0	31	114	113	63	21	73	0	280	33	0	0	17	0	0	0	0	130	0	82	86	0	0	26	0	65	0	0	0	0	0	0	0	22	68	0	0
Magnetospira_sp._QH-2	50	0	37	0	0	0	0	0	0	0	0	0	0	0	0	22	25	0	0	0	40	0	0	0	0	0	0	0	0	27	0	0	0	0	0	0	0	0	0	0	0	0	0	0	0	0	0	0	0
Magnetospirillum_gryphiswaldense	109	0	100	0	0	0	0	0	0	0	0	0	0	19	38	63	52	0	38	0	91	18	0	0	0	0	0	0	0	92	0	0	47	0	0	20	0	31	0	0	0	0	0	0	0	26	32	0	0
Magnetospirillum_magneticum	123	0	97	0	0	0	0	0	0	0	0	0	0	33	49	70	60	0	51	0	98	18	0	0	19	0	0	0	0	135	0	0	41	0	0	21	0	46	0	0	0	0	0	0	0	29	37	0	0
Magnetospirillum_sp._XM-1	150	0	117	0	0	0	0	0	0	0	0	0	0	46	71	86	76	17	62	0	117	24	0	0	29	0	0	0	0	165	0	0	49	0	0	26	0	71	0	0	0	0	0	0	0	33	30	0	0
Mannheimia_haemolytica	0	0	0	0	0	0	0	0	0	0	0	0	0	0	0	0	0	0	0	0	0	0	0	0	0	0	0	0	0	0	0	0	0	0	0	0	0	0	0	0	0	0	58	0	0	0	0	0	0
Maribacter_sp._HTCC2170	0	0	0	0	0	0	0	0	0	0	0	0	0	0	0	0	0	0	0	0	0	0	0	0	0	0	0	0	0	0	0	0	0	0	0	0	0	0	0	0	0	0	0	0	0	0	0	0	0
Maricaulis_maris	45	0	42	0	0	0	0	0	0	0	0	0	0	0	0	24	20	0	0	0	35	0	0	0	0	0	0	0	0	38	0	0	20	0	0	0	0	0	0	0	0	0	0	0	0	0	17	0	0
Marichromatium_purpuratum	261	0	85	0	19	0	0	0	0	0	0	0	0	60	112	119	64	17	75	0	141	21	0	0	0	22	0	0	0	246	0	0	47	0	0	18	0	45	0	0	0	0	0	0	0	18	41	0	0
Marinithermus_hydrothermalis	23	0	19	0	0	0	0	0	0	0	0	0	0	17	19	34	0	0	0	0	18	0	0	0	0	0	0	0	0	45	0	0	0	0	0	0	0	0	0	0	0	0	0	0	0	0	0	0	0
Marinobacter_hydrocarbonoclasticus	32	0	17	0	0	0	0	0	0	0	0	0	0	0	0	0	0	0	17	0	19	0	0	0	0	0	0	0	0	23	0	0	0	0	0	0	0	0	0	0	0	0	0	0	0	0	0	0	0
Marinobacter_salarius	29	0	16	0	0	0	0	0	0	0	0	0	0	0	0	0	0	0	0	0	0	0	0	0	0	0	0	0	0	24	0	0	0	0	0	0	0	0	0	0	0	0	0	0	0	0	0	0	0
Marinovum_algicola	73	0	57	0	0	0	0	0	0	0	0	0	0	20	23	42	35	0	27	0	56	0	0	0	0	0	0	0	0	71	0	0	27	0	0	0	0	17	0	0	0	0	0	0	0	0	21	0	0
Marivirga_tractuosa	0	0	0	0	0	0	0	0	0	0	0	0	0	0	0	0	20	0	0	0	0	0	0	0	0	0	0	0	0	0	0	0	0	0	0	0	0	0	0	0	0	0	0	0	0	0	0	0	0
Martelella_endophytica	69	0	98	0	0	0	0	0	0	0	0	0	0	16	21	39	27	0	0	0	57	0	0	0	0	0	0	0	0	42	0	0	31	0	0	16	0	0	0	0	0	0	0	0	0	0	0	0	0
Martelella_sp._AD-3	63	0	108	0	0	0	0	0	0	0	0	0	0	21	21	42	28	0	24	0	63	0	0	0	0	0	0	0	0	41	0	0	26	0	0	0	0	16	0	0	0	0	0	0	0	0	0	0	0
Massilia_sp._NR_4-1	260	0	74	0	27	0	0	0	0	0	0	20	0	67	68	101	76	0	105	0	167	22	0	0	0	0	0	0	0	329	0	34	48	0	0	24	0	17	0	0	0	0	0	0	0	18	47	0	0
Massilia_sp._WG5	360	0	135	0	32	0	0	0	0	0	0	16	0	135	136	187	140	25	196	23	295	40	0	0	18	24	0	0	0	621	0	31	72	0	0	41	0	36	0	0	0	0	0	0	0	28	79	0	0
Megasphaera_elsdenii	0	0	0	0	0	0	0	0	0	0	0	0	0	0	0	0	0	0	0	0	0	0	0	0	0	0	0	0	22	0	0	0	0	0	0	0	0	0	0	0	0	0	0	0	0	0	0	0	0
Meiothermus_ruber	19	0	16	0	0	0	0	0	0	0	0	0	0	0	0	20	0	0	0	0	24	0	0	0	0	0	0	0	0	34	0	0	0	0	0	0	0	0	0	0	0	0	0	0	0	0	0	0	0
Meiothermus_silvanus	0	0	0	0	0	0	0	0	0	0	0	0	0	0	0	0	0	0	0	0	0	0	0	0	0	0	0	0	0	19	0	0	0	0	0	0	0	0	0	0	0	0	0	0	0	0	0	0	0
Melioribacter_roseus	0	0	0	0	0	0	0	0	0	0	0	0	0	0	0	0	0	0	0	0	0	0	0	0	0	0	0	0	0	0	0	0	0	0	0	0	0	0	0	0	0	0	0	0	0	0	0	0	0
Mesorhizobium_australicum	408	0	566	0	24	0	0	0	0	0	0	0	0	36	60	92	73	46	56	0	163	55	0	0	40	0	0	0	0	102	0	25	82	0	0	44	105	46	0	0	0	0	0	0	0	84	46	0	0
Mesorhizobium_ciceri	1054	0	1095	0	35	0	0	0	0	0	0	0	0	52	82	169	129	74	92	0	261	92	0	0	60	0	0	0	0	138	0	48	127	0	18	68	162	64	0	0	0	0	0	0	0	144	62	0	0
Mesorhizobium_huakuii	414	0	566	0	18	0	0	0	0	0	0	0	0	33	43	89	60	40	46	0	141	41	0	0	34	0	0	0	0	93	0	25	66	0	0	34	101	34	0	0	0	0	0	0	0	73	33	0	0
Mesorhizobium_loti	487	0	590	0	21	0	0	0	0	0	0	0	0	35	50	94	71	48	51	0	135	46	0	0	40	0	0	0	0	96	0	28	84	0	0	42	107	42	0	0	0	0	0	0	0	79	32	0	0
Mesorhizobium_opportunistum	511	0	694	0	24	0	0	0	0	0	0	0	0	36	63	117	79	57	61	0	181	58	0	0	47	0	0	0	0	123	0	34	90	0	0	51	136	47	0	0	0	0	0	0	0	94	42	0	0
Methanobacterium_lacus	0	0	0	0	0	0	0	0	0	0	0	0	0	0	0	0	0	0	0	0	0	0	0	0	0	0	0	0	0	0	0	0	0	0	0	0	0	0	0	0	0	0	0	0	0	0	0	0	0
Methanobacterium_paludis	0	0	0	0	0	0	0	0	0	0	0	0	0	0	0	0	0	0	0	0	0	0	0	0	0	0	17	0	0	0	0	0	0	0	0	0	0	0	0	0	0	0	0	0	0	0	0	0	0
Methanobacterium_sp._MB1	0	0	0	0	0	0	0	0	0	0	0	0	0	0	0	0	0	0	0	0	0	0	0	0	0	0	0	0	0	0	0	0	0	0	0	0	0	0	0	0	0	0	0	0	0	0	0	0	0
Methanobrevibacter_millerae	0	47	0	52	0	214	61	22	299	366	0	0	82	0	41	0	0	27	0	0	0	0	80	369	0	0	1205	0	4220	0	78	27	0	45	0	0	0	0	21	28	120	77	1036	84	1333	0	96	297	56
Methanobrevibacter_olleyae	0	16	0	0	0	97	29	0	135	108	0	0	17	0	0	0	0	0	0	0	0	0	35	89	0	0	705	0	1337	0	37	0	0	0	0	0	0	0	0	0	30	38	426	25	687	0	26	114	0
Methanobrevibacter_ruminantium	0	0	0	0	0	0	0	0	16	0	0	0	0	0	0	0	0	0	0	0	0	0	0	0	0	0	88	0	118	0	0	0	0	0	0	0	0	0	0	0	0	0	51	0	80	0	0	0	0
Methanobrevibacter_sp._AbM4	0	0	0	0	0	41	0	0	61	30	0	0	0	0	0	0	0	0	0	0	0	0	0	20	0	0	312	0	387	0	16	0	0	0	0	0	0	0	0	0	0	16	155	0	287	0	0	32	0
Methanobrevibacter_sp._YE315	0	57	0	46	0	202	71	42	284	528	0	0	147	0	36	0	0	32	0	0	0	0	86	698	0	0	802	0	3409	0	75	27	0	47	0	0	0	0	19	36	189	70	1016	76	1065	0	122	349	100
methanogenic_archaeon_ISO4-H5	0	0	0	20	0	0	0	0	0	0	0	0	0	0	0	0	0	0	0	0	0	0	0	57	0	0	0	0	24	0	0	0	0	35	0	0	0	0	0	0	0	0	0	0	21	0	0	0	0
methanogenic_archaeon_mixed_culture_ISO4-G1	0	0	0	0	0	0	0	0	0	0	0	0	0	0	0	0	0	0	0	0	0	0	0	26	0	0	0	0	0	0	0	0	0	0	0	0	0	0	0	0	0	0	0	0	0	0	0	0	0
Methanosaeta_harundinacea	0	0	0	0	0	0	0	0	0	0	0	0	0	0	0	0	0	0	0	0	0	0	0	0	0	0	0	0	0	0	0	0	0	0	0	0	0	0	0	0	0	0	0	0	0	0	0	0	0
Methanothermus_fervidus	0	0	0	0	0	0	0	0	0	0	0	0	0	0	0	0	0	0	0	0	0	0	0	0	0	0	27	0	21	0	0	0	0	0	0	0	0	0	0	0	0	0	0	0	23	0	0	0	0
Methylibium_petroleiphilum	352	0	135	0	28	0	17	0	0	0	0	22	0	193	145	239	255	25	154	39	575	52	0	0	0	38	0	0	0	908	0	35	99	0	0	48	27	31	0	16	0	0	21	0	0	31	82	0	0
Methylobacillus_flagellatus	50	0	0	0	0	0	0	0	0	0	0	0	0	0	0	24	23	0	20	0	40	0	0	0	0	0	0	0	0	68	0	0	0	0	0	0	0	0	0	0	0	0	0	0	0	0	0	0	0
Methylobacterium_aquaticum	290	0	291	0	34	0	0	0	0	0	0	0	0	96	116	159	120	48	87	0	238	46	0	0	40	0	0	0	0	273	0	16	96	0	0	53	28	87	0	0	0	0	0	0	0	50	62	0	0
Methylobacterium_extorquens	175	0	227	0	22	0	0	0	0	0	0	0	0	59	86	108	71	31	61	0	160	30	0	0	24	0	0	0	0	168	0	0	69	0	0	34	17	48	0	0	0	0	0	0	0	37	53	0	0
Methylobacterium_nodulans	296	0	322	0	34	0	0	0	0	0	0	0	0	77	120	160	116	44	79	0	228	47	0	0	46	0	0	0	0	276	0	18	104	0	0	54	25	101	0	0	0	0	0	0	0	53	62	0	0
Methylobacterium_populi	121	0	124	0	0	0	0	0	0	0	0	0	0	32	43	62	40	20	35	0	81	19	0	0	0	0	0	0	0	99	0	0	37	0	0	22	0	31	0	0	0	0	0	0	0	19	24	0	0
Methylobacterium_radiotolerans	175	0	157	0	16	0	0	0	0	0	0	0	0	57	78	114	75	26	63	0	138	26	0	0	22	0	0	0	0	215	0	0	54	0	0	30	0	48	0	0	0	0	0	0	0	29	42	0	0
Methylobacterium_sp._4-46	242	0	263	0	28	0	0	0	0	0	0	0	0	93	125	166	127	41	93	0	216	44	0	0	38	0	0	0	0	315	0	16	90	0	0	51	25	85	0	0	0	0	0	0	0	47	70	0	0
Methylobacterium_oryzae	106	0	113	0	0	0	0	0	0	0	0	0	0	38	49	74	48	20	43	0	105	21	0	0	0	0	0	0	0	115	0	0	43	0	0	24	0	30	0	0	0	0	0	0	0	23	34	0	0
Methylobacterium_sp._AMS5	48	0	58	0	0	0	0	0	0	0	0	0	0	0	25	26	20	0	17	0	39	0	0	0	0	0	0	0	0	40	0	0	22	0	0	0	0	17	0	0	0	0	0	0	0	0	15	0	0
Methyloceanibacter_caenitepidi	134	0	282	0	22	0	0	0	0	0	0	0	0	46	78	102	69	41	77	0	113	28	0	0	0	0	0	0	0	122	0	0	55	0	0	34	23	33	0	0	0	0	0	0	0	37	38	0	0
Methylocella_silvestris	104	0	192	0	0	0	0	0	0	0	0	0	0	23	31	55	39	18	35	0	93	16	0	0	0	0	0	0	0	58	0	0	41	0	0	18	0	19	0	0	0	0	0	0	0	23	25	0	0
Methylococcus_capsulatus	180	0	54	0	0	0	0	0	0	0	0	0	0	22	55	80	52	0	47	0	86	0	0	0	0	0	0	0	0	112	0	0	30	0	0	0	0	23	0	0	0	0	0	0	0	0	45	0	0
Methylocystis_sp._SC2	139	0	226	0	0	0	0	0	0	0	0	0	0	28	35	58	48	21	42	0	107	21	0	0	0	0	0	0	0	66	0	0	46	0	0	21	0	22	0	0	0	0	0	0	0	26	33	0	0
Methylomicrobium_alcaliphilum	26	0	0	0	0	0	0	0	0	0	0	0	0	0	0	0	0	0	0	0	15	0	0	0	0	0	0	0	0	19	0	0	0	0	0	0	0	0	0	0	0	0	0	0	0	0	0	0	0
Methylomonas_methanica	37	0	20	0	0	0	0	0	0	0	0	0	0	0	0	0	0	0	0	0	0	0	0	0	0	0	0	0	0	16	0	0	0	0	0	0	0	0	0	0	0	0	0	0	0	0	0	0	0
Methylovorus_sp._MP688	0	0	0	0	0	0	0	0	0	0	0	0	0	0	0	0	0	0	0	0	15	0	0	0	0	0	0	0	0	16	0	0	0	0	0	0	0	0	0	0	0	0	0	0	0	0	0	0	0
Micavibrio_aeruginosavorus	18	0	0	0	0	0	0	0	0	0	0	0	0	0	0	0	0	0	0	0	0	0	0	0	0	0	0	0	0	0	0	0	0	0	0	0	0	0	0	0	0	0	0	0	0	0	0	0	0
Microbacterium_testaceum	24	0	22	0	38	0	0	0	0	0	0	0	0	0	19	31	0	0	167	0	20	0	0	0	0	0	0	0	0	46	0	0	0	0	0	0	0	0	0	0	0	0	0	0	0	0	0	0	0
Microbacterium_sp._CGR1	0	0	0	0	72	0	0	0	0	0	0	0	0	0	0	21	0	0	310	0	16	0	0	0	0	0	0	0	0	39	0	0	0	0	0	0	0	0	0	0	0	0	0	0	0	0	0	0	0
Microbacterium_sp._No._7	43	0	31	0	54	0	0	0	0	0	0	0	0	23	40	54	18	0	219	0	43	0	0	0	22	0	0	0	0	82	0	17	22	0	0	0	0	17	0	18	0	0	0	0	0	0	18	0	0
Microbacterium_sp._PAMC_28756	0	0	20	0	78	0	0	0	0	0	0	0	0	0	16	29	0	0	313	0	18	0	0	0	16	0	0	0	0	44	0	0	0	0	0	0	0	0	0	0	0	0	0	0	0	0	0	0	0
Microbacterium_sp._XT11	19	0	16	0	64	0	0	0	0	0	0	0	0	0	0	30	0	0	243	0	18	0	0	0	0	0	0	0	0	37	0	0	0	0	0	0	0	0	0	0	0	0	0	0	0	0	0	0	0
Microcella_alkaliphila	19	0	0	0	22	0	0	0	0	0	0	0	0	0	0	20	0	0	102	0	19	0	0	0	0	0	0	0	0	54	0	0	0	0	0	0	0	0	0	0	0	0	0	0	0	0	0	0	0
Micrococcus_luteus	16	0	17	0	0	0	0	0	0	0	0	0	0	0	22	21	0	0	37	0	16	0	0	0	0	0	0	0	0	30	0	20	0	0	0	0	0	0	0	0	0	0	0	0	0	0	0	0	0
Microlunatus_phosphovorus	31	17	38	17	16	0	0	0	0	0	0	0	0	0	32	43	0	0	26	0	25	0	0	29	76	0	0	0	0	49	16	22	25	0	0	0	0	20	0	31	32	0	0	23	0	0	24	0	28
Micromonospora_aurantiaca	19	0	22	0	28	0	0	0	0	0	0	0	0	17	0	29	0	0	21	0	0	0	0	0	61	0	0	0	0	71	0	0	58	0	0	0	0	71	0	0	0	0	0	0	0	0	31	0	0
Micromonospora_sp._L5	0	0	22	0	30	0	0	0	0	0	0	0	0	0	17	27	0	0	22	0	0	0	0	0	63	0	0	0	0	62	0	0	59	0	0	0	0	69	0	0	0	0	0	0	0	0	26	0	0
Microterricola_viridarii	27	0	31	0	63	0	0	0	0	0	0	0	0	17	17	34	0	0	465	0	27	0	0	0	20	0	0	0	0	64	0	17	23	0	0	0	0	0	0	0	0	0	0	0	0	0	0	0	0
Modestobacter_marinus	65	0	73	0	35	0	0	0	0	0	0	0	0	33	54	102	20	0	49	0	47	0	0	0	147	0	0	0	0	116	0	16	78	0	0	0	17	98	0	0	0	0	0	0	0	0	53	0	0
Moorella_thermoacetica	0	0	0	0	0	0	0	0	0	0	0	0	0	0	0	0	0	0	0	0	0	0	0	0	0	0	0	0	0	0	0	0	0	0	0	0	0	0	0	0	0	0	0	0	0	0	0	0	0
Mucilaginibacter_gotjawali	24	0	21	0	0	0	0	0	0	0	0	0	0	0	0	22	29	0	0	0	55	0	0	0	0	0	0	0	0	0	0	0	25	0	0	0	0	0	0	0	0	0	0	0	0	19	27	0	0
Muricauda_ruestringensis	0	0	0	0	0	0	0	0	0	0	0	0	0	0	0	0	0	0	0	0	0	0	0	0	0	0	0	0	0	0	0	0	0	0	0	0	0	0	0	0	0	0	0	0	0	0	0	0	0
Mycobacterium_chubuense	32	0	98	0	0	0	0	0	0	0	0	0	0	0	22	64	0	0	26	0	87	0	0	0	80	0	0	0	0	41	0	0	26	0	0	18	0	26	0	0	0	0	0	0	0	68	24	0	0
Mycobacterium_gilvum	42	0	95	0	16	0	0	0	0	0	0	0	0	0	20	48	0	0	24	0	92	0	0	0	65	0	0	0	0	34	0	0	31	0	0	16	0	21	0	0	0	0	0	0	0	69	24	0	0
Mycobacterium_smegmatis	35	0	85	0	16	0	0	0	0	0	0	0	0	0	20	59	17	0	28	0	81	0	0	0	82	0	0	0	0	45	0	0	32	0	0	0	0	28	0	0	0	0	0	0	0	52	20	0	0
Mycobacterium_sp._JLS	0	0	30	0	0	0	0	0	0	0	0	0	0	0	0	0	0	0	0	0	47	0	0	0	24	0	0	0	0	0	0	0	0	0	0	0	0	0	0	0	0	0	0	0	0	36	0	0	0
Mycobacterium_vanbaalenii	26	0	85	0	0	0	0	0	0	0	0	0	0	0	17	51	0	0	25	0	93	0	0	0	73	0	0	0	0	44	0	0	26	0	0	18	0	20	0	0	0	0	0	0	0	66	19	0	0
Mycobacterium_phlei	42	0	115	0	21	0	0	0	0	0	0	0	0	0	28	77	0	0	30	0	134	0	0	0	141	0	0	0	0	68	0	0	38	0	0	26	0	40	0	0	0	0	0	0	0	111	24	0	0
Mycobacterium_sp._EPa45	28	0	58	0	0	0	0	0	0	0	0	0	0	0	0	43	0	0	0	0	62	0	0	0	43	0	0	0	0	37	0	0	18	0	0	0	0	16	0	0	0	0	0	0	0	44	16	0	0
Mycobacterium_sp._JS623	75	0	113	0	0	0	0	0	0	0	0	0	0	17	19	70	0	0	25	0	178	38	0	0	323	0	0	0	0	92	0	0	19	0	0	29	0	20	0	0	0	0	0	0	0	131	30	0	0
Myxococcus_fulvus	264	0	213	0	30	0	0	0	0	0	0	0	0	123	155	240	142	38	139	0	287	23	0	0	29	0	0	0	0	301	0	0	69	0	23	69	0	64	0	0	0	0	0	0	0	39	108	0	0
Myxococcus_stipitatus	116	0	116	0	17	0	0	0	0	0	0	0	0	54	69	103	63	17	76	0	128	0	0	0	0	0	0	0	0	116	0	0	35	0	0	31	0	35	0	0	0	0	0	0	0	19	49	0	0
Myxococcus_xanthus	81	0	72	0	0	0	0	0	0	0	0	0	0	30	53	66	38	0	54	0	88	0	0	0	0	0	0	0	0	81	0	0	27	0	0	20	0	21	0	0	0	0	0	0	0	0	42	0	0
Myxococcus_hansupus	99	0	90	0	0	0	0	0	0	0	0	0	0	43	50	82	47	0	57	0	107	0	0	0	0	0	0	0	0	105	0	0	28	0	0	24	0	19	0	0	0	0	0	0	0	0	38	0	0
Nakamurella_multipartita	41	0	52	0	28	0	0	0	0	0	0	0	0	16	36	74	0	0	43	0	31	0	0	0	124	0	0	0	0	96	0	0	57	0	0	0	0	69	0	0	0	0	0	0	0	0	36	0	0
Neorhizobium_galegae	186	0	225	0	22	0	0	0	0	0	0	0	0	41	56	87	74	28	63	0	138	31	0	0	23	0	0	0	0	114	0	0	63	0	0	31	31	29	0	0	0	0	0	0	0	45	40	0	0
Niabella_soli	69	0	91	0	0	0	0	0	0	0	0	0	0	21	0	88	35	29	46	0	290	0	0	0	0	0	0	0	0	0	0	0	113	0	0	0	0	0	0	0	0	0	0	0	0	123	105	0	0
Niastella_koreensis	783	0	108	0	115	0	0	0	0	0	0	0	0	55	171	148	245	72	246	0	468	0	0	0	252	0	0	0	0	0	0	0	399	0	0	0	0	0	0	0	0	0	0	0	0	319	271	0	0
Nitrobacter_hamburgensis	138	0	551	0	80	0	0	0	0	0	0	0	0	39	44	352	69	28	105	0	164	34	0	0	39	0	0	0	0	97	0	0	52	0	0	43	0	27	0	0	0	0	0	0	0	45	43	0	0
Nitrobacter_winogradskyi	63	0	495	0	0	0	0	0	0	0	0	0	0	15	26	54	38	0	26	0	86	20	0	0	18	0	0	0	0	41	0	0	33	0	0	24	0	0	0	0	0	0	0	0	0	27	18	0	0
Nitrosococcus_halophilus	0	0	0	0	0	0	0	0	0	0	0	0	0	0	0	0	0	0	0	0	0	0	0	0	0	0	0	0	0	0	0	0	0	0	0	0	0	0	0	0	0	0	0	0	0	0	0	0	0
Nitrosococcus_oceani	0	0	0	0	0	0	0	0	0	0	0	0	0	0	0	0	0	0	0	0	0	0	0	23	0	0	0	0	0	0	0	0	0	0	0	0	0	0	0	0	0	0	0	0	0	0	0	0	0
Nitrosococcus_watsonii	0	0	0	0	0	0	0	0	0	0	0	0	0	0	0	0	0	0	0	0	0	0	0	21	0	0	0	0	0	0	0	0	0	0	0	0	0	0	0	0	0	0	0	0	0	0	0	0	0
Nitrosomonas_europaea	28	0	18	0	0	0	0	0	0	0	0	0	0	0	0	0	0	0	0	0	0	0	0	0	0	0	0	0	0	0	0	0	0	0	0	0	0	0	0	0	0	0	0	0	0	0	0	0	0
Nitrosomonas_eutropha	23	0	16	0	0	0	0	0	0	0	0	0	47	0	0	0	0	0	29	0	0	0	0	0	0	0	0	0	0	0	0	0	0	0	0	0	0	0	0	0	0	0	0	0	0	0	0	0	0
Nitrosomonas_sp._Is79A3	20	0	0	0	0	0	0	0	0	0	0	0	0	0	0	34	0	0	0	0	17	0	0	0	0	0	0	0	0	19	0	0	0	0	0	0	0	0	0	0	0	0	0	0	0	0	0	0	0
Nitrosomonas_communis	34	0	26	0	0	0	0	0	0	0	0	0	0	0	0	18	0	0	0	0	18	0	0	0	0	0	0	0	0	0	0	0	0	0	0	0	0	0	0	0	0	0	0	0	0	0	0	0	0
Nitrosomonas_ureae	63	0	54	0	0	0	0	0	0	0	0	0	0	20	0	28	0	0	0	0	24	0	0	0	0	0	0	0	0	19	0	0	0	0	0	0	0	0	0	0	0	0	0	0	0	0	0	0	0
Nitrosopumilus_maritimus	0	0	0	0	0	0	0	0	0	0	0	0	0	0	0	64	0	0	0	0	0	0	0	0	0	0	0	0	0	0	0	0	0	0	0	0	0	0	0	0	0	0	0	0	0	0	0	0	0
Nitrososphaera_viennensis	60	0	24	0	0	0	0	0	0	0	0	0	0	0	374	28	0	0	21	0	0	0	0	0	0	0	0	0	0	39	0	0	0	0	0	0	0	23	0	0	0	0	0	0	0	0	0	0	0
Nitrosospira_multiformis	37	0	24	0	0	0	0	0	0	0	0	0	0	0	0	23	0	0	22	0	42	0	0	0	0	0	0	0	0	61	0	0	0	0	0	0	0	0	0	0	0	0	0	0	0	0	0	0	0
Nitrosospira_briensis	54	0	81	0	0	0	0	0	0	0	0	0	0	19	0	100	16	0	49	0	35	0	0	0	0	0	0	0	0	56	0	0	0	0	0	0	0	0	0	0	0	0	0	0	0	16	16	0	0
Nitrospira_defluvii	1721	0	2350	0	176	0	0	17	0	0	0	0	0	407	169	923	362	98	379	0	1016	64	0	0	28	29	0	0	0	426	0	0	426	0	82	200	38	186	0	0	0	0	0	0	0	577	745	0	0
Nitrospira_moscoviensis	2762	0	3268	0	252	0	0	0	0	0	0	0	0	664	414	1216	603	158	605	24	1523	110	0	0	38	49	0	0	0	818	0	22	636	0	113	274	72	437	0	0	0	0	0	0	0	839	1022	0	0
Nitrospira_lenta	37	0	34	0	0	0	0	0	0	0	0	0	0	0	0	0	0	0	0	0	16	0	0	0	0	0	0	0	0	0	0	0	0	0	0	0	0	0	0	0	0	0	0	0	0	0	0	0	0
Nocardia_nova	38	0	604	0	21	0	0	0	0	0	0	0	0	0	21	312	0	0	30	0	158	0	0	0	45	0	0	0	0	39	0	0	33	0	0	0	0	29	0	0	0	0	0	0	0	93	27	0	0
Nocardioides_sp._JS614	64	24	487	0	42	0	0	0	0	0	66	0	0	79	72	231	26	40	108	0	57	63	16	0	625	46	0	0	0	249	0	16	113	0	26	21	229	68	0	0	0	0	0	0	0	86	67	0	20
Nocardiopsis_alba	0	0	40	0	48	0	0	0	0	0	0	0	0	0	21	36	0	0	29	0	19	0	0	0	51	0	0	0	0	35	0	92	118	0	0	0	0	21	0	0	0	0	0	0	0	0	75	0	0
Nocardiopsis_dassonvillei	36	0	79	0	81	0	0	0	0	0	0	0	0	19	47	68	17	0	62	0	29	0	0	0	145	0	0	0	0	79	0	53	206	0	0	0	0	59	0	0	0	0	0	0	0	0	111	0	27
Novosphingobium_aromaticivorans	89	0	43	0	0	0	0	0	0	0	0	0	0	0	36	41	26	0	25	0	52	0	0	0	22	0	0	0	0	57	0	0	21	0	0	0	0	0	0	0	0	0	0	0	0	0	24	0	0
Novosphingobium_sp._PP1Y	35	0	23	0	0	0	0	0	0	0	0	0	0	0	0	22	0	0	0	0	23	0	0	0	0	0	0	0	0	18	0	0	0	0	0	0	0	0	0	0	0	0	0	0	0	0	0	0	0
Novosphingobium_pentaromativorans	29	0	21	0	0	0	0	0	0	0	0	0	0	0	0	0	0	0	0	0	15	0	0	0	0	0	0	0	0	21	0	0	0	0	0	0	0	0	0	0	0	0	0	0	0	0	0	0	0
Oceanimonas_sp._GK1	45	0	0	0	0	0	0	0	0	0	0	0	0	0	0	0	0	0	0	0	18	0	0	0	0	0	0	0	0	34	0	0	0	0	0	0	0	0	0	0	0	0	0	0	0	0	0	0	0
Oceanithermus_profundus	57	0	34	0	0	0	0	0	0	0	0	0	0	25	36	55	23	0	24	0	45	0	0	0	0	0	0	0	0	99	0	0	0	0	0	0	0	27	0	0	0	0	0	0	0	0	17	0	0
Octadecabacter_arcticus	0	0	0	0	0	0	0	0	0	0	0	0	0	0	0	0	0	0	0	0	0	0	0	0	0	0	0	0	0	0	0	0	0	0	0	0	0	0	0	0	0	0	0	0	0	0	0	0	0
Oligotropha_carboxidovorans	152	0	1182	0	26	0	0	0	0	0	0	0	0	43	57	89	57	35	49	0	232	45	0	0	37	0	0	0	0	94	0	0	68	0	0	58	16	22	0	0	0	0	0	0	0	54	58	0	0
Opitutaceae_bacterium_TAV5	72	0	46	0	0	0	0	0	0	0	0	0	0	19	39	123	39	0	42	0	76	0	0	0	0	0	0	0	0	61	0	0	27	0	0	0	0	0	0	0	0	0	0	0	0	0	53	0	0
Opitutus_terrae	177	0	135	0	37	0	0	0	0	0	0	0	0	38	81	180	62	21	81	0	134	0	0	0	45	0	0	0	0	106	0	0	41	0	0	0	0	40	0	0	0	0	0	0	0	22	106	0	0
Oscillibacter_valericigenes	0	0	0	0	0	0	0	0	0	0	0	0	0	0	0	0	0	0	0	0	0	0	0	32	0	0	0	0	23	0	0	0	0	0	0	0	0	0	0	0	0	0	34	0	0	0	0	0	0
Owenweeksia_hongkongensis	0	0	0	0	0	0	0	0	0	0	0	0	0	0	0	0	0	0	0	0	0	0	0	0	0	0	0	0	0	0	0	0	0	0	0	0	0	0	0	0	0	0	0	0	0	0	0	0	0
Paenibacillus_mucilaginosus	47	0	25	0	0	0	0	0	0	0	0	0	0	0	20	38	0	0	0	0	34	0	0	0	0	0	0	0	0	39	0	0	0	0	0	0	0	0	0	0	0	0	0	0	0	0	17	0	0
Paenibacillus_polymyxa	0	0	0	0	0	0	0	0	0	0	0	0	0	0	0	0	0	0	0	0	0	0	0	0	0	0	0	0	0	0	0	0	0	0	0	0	0	0	0	0	0	0	0	0	0	0	0	0	0
Paenibacillus_terrae	0	0	0	0	0	0	0	0	0	0	0	0	0	0	0	0	0	0	0	0	0	0	0	0	0	0	0	0	0	0	0	0	0	0	0	0	0	0	0	0	0	0	0	0	0	0	0	0	0
Paludibacter_propionicigenes	0	20	0	0	0	0	0	0	0	0	0	0	0	0	0	0	0	0	0	0	0	0	0	0	0	0	20	0	0	0	0	0	0	0	0	0	0	0	16	0	0	0	55	0	0	0	0	17	0
Pandoraea_faecigallinarum	59	0	28	0	0	0	0	0	0	0	0	0	0	19	21	27	23	0	22	0	46	0	0	0	0	0	0	0	0	108	0	0	17	0	0	0	0	0	0	0	0	0	0	0	0	0	17	0	0
Pandoraea_norimbergensis	95	0	33	0	0	0	0	0	0	0	0	0	0	18	25	36	21	0	26	0	51	0	0	0	0	0	0	0	0	94	0	0	16	0	0	0	0	0	0	0	0	0	0	0	0	0	17	0	0
Pandoraea_oxalativorans	52	0	26	0	0	0	0	0	0	0	0	0	0	18	17	19	0	0	17	0	38	0	0	0	0	0	0	0	0	68	0	0	0	0	0	0	0	0	0	0	0	0	0	0	0	0	0	0	0
Pandoraea_thiooxydans	131	0	50	0	0	0	0	0	0	0	0	0	0	50	41	62	44	0	56	0	103	18	0	0	0	0	0	0	0	174	0	0	27	0	0	16	0	0	0	0	0	0	0	0	0	0	27	0	0
Pandoraea_vervacti	79	0	31	0	0	0	0	0	0	0	0	0	0	21	20	34	20	0	25	0	49	0	0	0	0	0	0	0	0	103	0	0	16	0	0	0	0	0	0	0	0	0	0	0	0	0	15	0	0
Pannonibacter_phragmitetus	110	0	149	0	0	0	0	0	0	0	0	0	0	25	29	47	55	20	30	0	94	19	0	0	0	0	0	0	0	75	0	0	48	0	0	24	0	18	0	0	0	0	0	0	0	27	25	0	0
Paraburkholderia_fungorum	164	0	61	0	0	0	0	0	0	0	0	0	0	24	25	46	32	0	35	0	71	0	0	0	0	0	0	0	0	114	0	0	23	0	0	0	0	0	0	0	0	0	0	0	0	0	18	0	0
Paraburkholderia_fungorum	164	0	61	0	0	0	0	0	0	0	0	0	0	24	25	46	32	0	35	0	71	0	0	0	0	0	0	0	0	114	0	0	23	0	0	0	0	0	0	0	0	0	0	0	0	0	18	0	0
Paraburkholderia_phymatum	139	0	55	0	0	0	0	0	0	0	0	0	0	25	44	64	38	0	44	0	69	0	0	0	0	0	0	0	0	142	0	0	33	0	0	0	0	0	0	0	0	0	0	0	0	0	29	0	0
Paraburkholderia_phytofirmans	105	0	40	0	0	0	0	0	0	0	0	0	0	24	25	43	28	0	31	0	56	0	0	0	0	0	0	0	0	104	0	0	19	0	0	0	0	0	0	0	0	0	0	0	0	0	19	0	0
Paraburkholderia_rhizoxinica	47	0	28	0	0	0	0	0	0	0	0	0	0	17	19	35	21	0	24	0	47	0	0	0	0	0	0	0	0	63	0	0	0	0	0	0	0	0	0	0	0	0	0	0	0	0	0	0	0
Paraburkholderia_xenovorans	129	0	67	0	0	0	0	0	0	0	0	0	0	35	41	74	42	0	51	0	86	0	0	0	0	0	0	0	0	146	0	0	32	0	0	0	0	0	0	0	0	0	0	0	0	18	35	0	0
Paraburkholderia_caribensis	192	0	93	0	21	0	0	0	0	0	0	0	0	65	77	112	72	17	72	0	166	24	0	0	0	0	0	0	0	242	0	0	49	0	0	27	0	24	0	0	0	0	0	0	0	21	49	0	0
Paracoccus_aminophilus	47	0	35	0	0	0	0	0	0	0	0	0	0	0	0	19	18	0	24	0	30	0	0	0	0	0	0	0	0	32	0	0	0	0	0	0	0	0	0	0	0	0	0	0	0	0	0	0	0
Paracoccus_denitrificans	90	0	81	0	15	0	0	0	0	0	0	0	0	24	40	53	43	0	41	0	76	0	0	0	0	0	0	0	0	87	0	0	38	0	0	18	0	25	0	0	0	0	0	0	0	17	30	0	0
Pararhodospirillum_photometricum	48	0	51	0	0	0	0	0	0	0	0	0	0	0	22	27	23	0	19	0	35	0	0	0	0	0	0	0	0	39	0	0	0	0	0	0	0	23	0	0	0	0	0	0	0	0	17	0	0
Parvibaculum_lavamentivorans	182	0	175	0	20	0	0	0	0	0	0	0	0	26	48	67	59	23	40	0	126	25	0	0	17	0	0	0	0	100	0	0	50	0	0	30	0	37	0	0	0	0	0	0	0	29	36	0	0
Parvularcula_bermudensis	0	0	0	0	0	0	0	0	0	0	0	0	0	0	0	0	0	0	0	0	0	0	0	0	0	0	0	0	0	0	0	0	0	0	0	0	0	0	0	0	0	0	0	0	0	0	0	0	0
Pasteurella_multocida	0	0	0	0	0	0	42	31	35	0	0	23	0	0	0	0	0	0	0	0	0	0	0	0	0	0	0	0	0	0	0	0	0	0	0	0	0	0	0	16	0	0	32	0	0	0	0	0	0
Pasteurella_multocida	0	0	0	0	0	0	42	31	35	0	0	23	0	0	0	0	0	0	0	0	0	0	0	0	0	0	0	0	0	0	0	0	0	0	0	0	0	0	0	16	0	0	32	0	0	0	0	0	0
Paucibacter_sp._KCTC_42545	84	0	29	0	0	0	18	0	0	0	0	23	0	35	21	39	44	0	35	0	97	0	0	0	0	0	0	0	0	139	0	19	27	0	0	0	0	0	0	16	0	0	19	0	0	0	22	0	0
Pectobacterium_carotovorum	0	0	0	0	0	0	0	0	0	0	0	0	0	0	0	0	0	0	0	0	0	0	0	0	0	0	0	0	0	0	0	0	0	0	0	0	0	0	0	0	0	0	0	0	0	0	0	0	0
Pedobacter_heparinus	17	0	22	0	0	0	0	0	0	0	0	0	0	0	0	17	17	0	0	0	46	0	0	0	0	0	0	0	0	0	0	0	20	0	0	0	0	0	0	0	0	0	0	0	0	18	16	0	0
Pelagibacterium_halotolerans	45	0	78	0	0	0	0	0	0	0	0	0	0	0	0	21	19	0	19	0	51	0	0	0	0	0	0	0	0	27	0	0	23	0	0	0	0	0	0	0	0	0	0	0	0	0	0	0	0
Pelobacter_carbinolicus	16	0	0	0	0	0	0	0	0	0	0	0	0	0	0	0	0	0	0	0	0	0	0	0	0	0	0	0	0	0	0	0	0	0	0	0	0	0	0	0	0	0	0	0	0	0	0	0	0
Pelobacter_propionicus	34	0	29	0	0	0	0	0	0	0	0	0	0	17	18	35	16	0	22	0	30	0	0	19	0	0	0	0	0	47	0	0	0	0	0	0	0	0	0	0	0	0	0	0	0	0	16	0	0
Pelodictyon_luteolum	0	0	0	0	0	0	0	0	0	0	0	0	0	0	0	0	0	0	0	0	0	0	0	0	0	0	0	0	0	0	0	0	0	0	0	0	0	0	0	0	0	0	0	0	0	0	0	0	0
Pelodictyon_phaeoclathratiforme	0	0	0	0	0	0	0	0	0	0	0	0	0	0	0	0	0	0	0	0	0	0	0	0	0	0	0	0	0	0	0	0	0	0	0	0	0	0	0	0	0	0	0	0	0	0	0	0	0
Pelotomaculum_thermopropionicum	0	0	0	0	0	0	0	0	0	0	0	0	0	0	0	0	0	0	0	0	0	0	0	0	0	0	0	0	0	0	0	0	0	0	0	0	0	0	0	0	0	0	0	0	0	0	0	0	0
Phaeobacter_gallaeciensis	21	0	0	0	0	0	0	0	0	0	0	0	0	0	0	0	0	0	0	0	0	0	0	0	0	0	0	0	0	0	0	0	0	0	0	0	0	0	0	0	0	0	0	0	0	0	0	0	0
Phycisphaera_mikurensis	58	0	49	0	0	0	0	0	0	0	0	0	0	21	43	65	66	0	29	0	53	0	0	0	0	0	0	0	0	78	0	0	0	0	0	0	0	29	0	0	0	0	0	0	0	0	37	0	0
Pimelobacter_simplex	80	19	279	0	38	0	0	0	0	0	32	0	0	52	67	170	30	26	88	0	68	42	0	0	336	21	0	0	0	161	0	21	84	0	0	0	111	56	0	0	0	0	0	0	0	57	50	0	17
Pirellula_staleyi	24	0	53	0	0	0	0	0	0	0	0	0	0	0	34	44	0	0	49	0	26	0	0	0	0	0	0	0	0	26	0	0	23	0	0	0	0	0	0	0	0	0	0	0	0	0	37	0	0
Planctopirus_limnophila	0	0	17	0	0	0	0	0	0	0	0	0	0	0	0	0	0	0	0	0	0	0	0	0	0	0	0	0	0	0	0	0	0	0	0	0	0	0	0	0	0	0	0	0	0	0	0	0	0
Polaromonas_naphthalenivorans	128	0	59	0	18	0	25	0	0	0	0	32	0	62	45	167	45	0	70	0	135	23	0	0	0	0	0	0	0	190	0	18	47	20	0	0	0	0	0	17	0	0	28	0	0	29	35	0	17
Polaromonas_sp._JS666	222	0	104	0	31	0	28	0	0	0	0	29	0	104	78	338	77	0	123	0	196	30	0	0	0	0	0	0	0	445	0	20	70	0	0	26	0	44	0	0	0	0	28	0	0	54	122	0	30
Polymorphum_gilvum	245	0	289	0	31	0	0	0	0	0	0	0	0	83	115	168	120	50	89	0	229	46	0	0	32	0	0	0	0	228	0	20	103	0	0	55	32	75	0	0	0	0	0	0	0	58	71	0	0
Prevotella_ruminicola	0	0	0	0	0	0	0	0	0	0	0	0	0	0	0	0	0	0	0	0	0	0	0	0	0	0	0	0	0	0	0	0	0	0	0	0	0	0	0	0	0	19	0	0	0	0	0	0	0
Prochlorococcus_marinus	0	0	0	0	0	0	0	0	0	0	0	0	0	0	0	0	0	0	0	0	0	0	0	0	0	0	0	0	0	0	0	0	0	0	0	0	0	0	0	0	0	0	0	0	0	0	0	0	0
Propionibacterium_freudenreichii	0	44	0	40	0	58	41	0	21	26	0	33	16	51	44	21	0	0	19	0	0	0	43	68	0	0	32	39	52	17	49	100	0	33	0	0	0	0	30	56	71	27	31	48	38	0	0	36	78
Prosthecochloris_aestuarii	0	0	0	0	0	0	0	0	0	0	0	0	0	0	0	0	0	0	0	0	0	0	0	0	0	0	0	0	0	0	0	0	0	0	0	0	0	0	0	0	0	0	0	0	0	0	0	0	0
Pseudarthrobacter_chlorophenolicus	0	0	0	0	0	0	0	0	0	0	0	0	0	0	0	51	0	0	87	0	0	0	0	0	0	0	0	0	0	16	0	0	0	0	0	0	0	0	0	0	0	0	0	0	0	0	0	0	0
Pseudarthrobacter_phenanthrenivorans	0	0	0	0	0	0	0	0	0	0	0	0	0	0	0	52	0	0	95	0	0	0	0	0	0	0	0	0	0	16	0	0	0	0	0	0	0	0	0	0	0	0	0	0	0	0	17	0	0
Pseudarthrobacter_sulfonivorans	0	0	0	0	0	0	0	0	0	0	0	0	0	0	0	68	0	0	145	0	0	0	0	0	0	0	0	0	0	17	0	0	0	0	0	0	0	0	0	0	0	0	0	0	0	0	0	0	0
Pseudogulbenkiania_sp._NH8B	277	0	102	0	19	0	0	29	0	0	0	21	20	93	115	135	97	18	110	16	215	34	0	0	0	23	0	0	0	466	0	28	53	0	0	36	0	44	0	0	0	0	0	0	0	25	53	0	0
Pseudomonas_balearica	178	0	80	0	25	0	0	0	0	0	0	17	0	32	58	77	51	17	68	0	106	16	0	29	0	0	0	0	0	140	0	41	37	20	0	0	0	25	0	31	21	0	0	55	0	18	36	0	16
Pseudomonas_brassicacearum	56	0	24	0	0	0	0	0	0	0	0	0	0	0	0	0	0	0	18	0	27	0	0	0	0	0	0	0	0	31	0	0	0	0	0	0	0	0	0	0	0	0	0	0	0	0	16	0	0
Pseudomonas_denitrificans	83	0	35	0	0	0	0	0	0	0	0	0	0	21	32	44	21	0	34	0	67	0	0	0	0	0	0	0	0	83	0	0	20	0	0	0	0	0	0	0	0	0	0	0	0	0	24	0	0
Pseudomonas_entomophila	47	0	21	0	0	0	0	0	0	0	0	0	0	0	0	21	0	0	0	0	25	0	0	0	0	0	0	0	0	41	0	0	0	0	0	0	0	0	0	0	0	0	0	0	0	0	0	0	0
Pseudomonas_fluorescens	313	0	148	0	77	0	0	0	0	0	0	0	0	47	72	128	75	27	157	0	142	30	0	0	0	0	0	0	0	220	0	24	81	0	0	20	0	32	0	0	0	0	0	0	0	30	114	0	0
Pseudomonas_fulva	70	0	27	0	0	0	0	0	0	0	0	0	0	0	20	27	22	0	23	0	37	0	0	0	0	0	0	0	0	63	0	0	17	0	0	0	0	0	0	0	0	0	0	0	0	0	18	0	0
Pseudomonas_poae	26	0	0	0	0	0	0	0	0	0	0	0	0	0	0	0	0	0	0	0	0	0	0	0	0	0	0	0	0	20	0	0	0	0	0	0	0	0	0	0	0	0	0	0	0	0	0	0	0
Pseudomonas_protegens	42	0	19	0	0	0	0	0	0	0	0	0	0	0	0	20	0	0	19	0	24	0	0	0	0	0	0	0	0	29	0	0	0	0	0	0	0	0	0	0	0	0	0	0	0	0	0	0	0
Pseudomonas_putida	217	0	103	0	50	0	0	0	0	0	0	0	0	38	65	91	55	17	94	0	134	23	0	0	0	0	0	0	0	183	0	25	54	0	0	18	0	25	0	0	0	0	0	0	0	20	80	0	0
Pseudomonas_resinovorans	92	0	38	0	0	0	0	0	0	0	0	0	0	20	29	49	36	0	38	0	64	0	0	0	0	0	0	0	0	114	0	0	25	0	0	0	0	0	0	0	0	0	0	0	0	0	27	0	0
Pseudomonas_sp._TKP	26	0	0	0	0	0	0	0	0	0	0	0	0	0	0	0	0	0	0	0	16	0	0	0	0	0	0	0	0	17	0	0	0	0	0	0	0	0	0	0	0	0	0	0	0	0	0	0	0
Pseudomonas_sp._UW4	47	0	21	0	0	0	0	0	0	0	0	0	0	0	0	16	0	0	0	0	21	0	0	0	0	0	0	0	0	20	0	0	0	0	0	0	0	0	0	0	0	0	0	0	0	0	16	0	0
Pseudomonas_sp._VLB120	28	0	0	0	0	0	0	0	0	0	0	0	0	0	0	0	0	0	0	0	17	0	0	0	0	0	0	0	0	0	0	0	0	0	0	0	0	0	0	0	0	0	0	0	0	0	0	0	0
Pseudomonas_stutzeri	473	0	185	0	102	0	0	17	16	0	0	18	0	70	659	187	110	35	192	0	260	45	0	0	24	31	0	0	0	344	0	41	110	0	0	34	0	92	0	0	0	0	17	0	0	42	144	0	0
Pseudomonas_syringae	127	0	53	0	37	0	0	0	0	0	0	0	0	0	24	49	31	0	73	0	63	0	0	0	0	0	0	0	0	77	0	0	26	0	0	0	0	0	0	0	0	0	0	0	0	0	37	0	0
Pseudomonas_syringae_group_genomosp._3	18	0	0	0	0	0	0	0	0	0	0	0	0	0	0	0	0	0	0	0	0	0	0	0	0	0	0	0	0	0	0	0	0	0	0	0	0	0	0	0	0	0	0	0	0	0	0	0	0
Pseudomonas_alcaligenes	101	0	37	0	17	0	0	0	0	0	0	0	0	18	39	38	33	0	38	0	69	0	0	0	0	0	0	0	0	97	0	0	20	0	0	0	0	0	0	0	0	0	0	0	0	0	23	0	0
Pseudomonas_chlororaphis	129	0	71	0	26	0	0	0	0	0	0	0	0	26	43	63	45	0	54	0	83	0	0	0	0	0	0	0	0	129	0	0	34	0	0	0	0	21	0	0	0	0	0	0	0	16	46	0	0
Pseudomonas_citronellolis	165	0	61	0	0	0	0	0	0	0	0	0	0	31	47	58	38	0	52	0	88	0	0	0	0	0	0	0	0	160	0	0	28	23	0	0	0	26	0	0	0	0	0	0	0	0	31	0	0
Pseudomonas_cremoricolorata	37	0	17	0	0	0	0	0	0	0	0	0	0	0	0	0	0	0	16	0	23	0	0	0	0	0	0	0	0	26	0	0	0	0	0	0	0	0	0	0	0	0	0	0	0	0	0	0	0
Pseudomonas_knackmussii	105	0	46	0	0	0	0	0	0	0	0	0	0	22	35	51	34	0	35	0	66	0	0	0	0	0	0	0	0	93	0	0	22	0	0	0	0	17	0	0	0	0	0	0	0	0	19	0	0
Pseudomonas_koreensis	33	0	18	0	0	0	0	0	0	0	0	0	0	0	0	0	0	0	0	0	23	0	0	0	0	0	0	0	0	20	0	0	0	0	0	0	0	0	0	0	0	0	0	0	0	0	0	0	0
Pseudomonas_mandelii	20	0	17	0	0	0	0	0	0	0	0	0	0	0	0	0	0	0	15	0	18	0	0	0	0	0	0	0	0	18	0	0	0	0	0	0	0	0	0	0	0	0	0	0	0	0	0	0	0
Pseudomonas_monteilii	59	0	18	0	0	0	0	0	0	0	0	0	0	0	0	22	0	0	17	0	34	0	0	0	0	0	0	0	0	52	0	0	16	0	0	0	0	0	0	0	0	0	0	0	0	0	0	0	0
Pseudomonas_parafulva	43	0	17	0	0	0	0	0	0	0	0	0	0	0	0	19	0	0	0	0	28	0	0	0	0	0	0	0	0	44	0	0	0	0	0	0	0	0	0	0	0	0	0	0	0	0	0	0	0
Pseudomonas_rhizosphaerae	56	0	21	0	0	0	0	0	0	0	0	0	0	0	0	22	0	0	18	0	22	0	0	0	0	0	0	0	0	36	0	0	0	0	0	0	0	0	0	0	0	0	0	0	0	0	0	0	0
Pseudomonas_sp._MT-1	52	0	18	0	21	0	0	0	0	0	0	0	0	0	0	0	0	0	33	0	20	0	0	0	0	0	0	0	0	20	0	0	0	0	0	0	0	0	0	0	0	0	0	0	0	0	19	0	0
Pseudomonas_sp._StFLB209	46	0	16	0	0	0	0	0	0	0	0	0	0	0	0	0	0	0	19	0	18	0	0	0	0	0	0	0	0	23	0	0	0	0	0	0	0	0	0	0	0	0	0	0	0	0	0	0	0
Pseudomonas_sp._URMO17WK12:I11	45	0	25	0	15	0	0	0	0	0	0	0	0	0	0	23	0	0	33	0	33	0	0	0	0	0	0	0	0	31	0	0	0	0	0	0	0	0	0	0	0	0	0	0	0	0	26	0	0
Pseudonocardia_dioxanivorans	80	0	93	0	54	0	0	0	0	0	0	0	0	55	85	193	30	0	74	0	62	0	0	0	453	0	0	0	0	182	0	22	121	0	0	17	32	244	0	0	0	0	0	0	0	27	77	0	0
Pseudonocardia_sp._AL041005-10	35	0	50	0	19	0	0	0	0	0	0	0	0	19	33	63	0	0	28	0	28	0	0	0	144	0	0	0	0	64	0	0	52	0	0	0	0	65	0	0	0	0	0	0	0	0	33	0	0
Pseudonocardia_sp._HH130629-09	34	0	42	0	17	0	0	0	0	0	0	0	0	18	32	56	0	0	34	0	22	0	0	0	131	0	0	0	0	72	0	0	41	0	0	0	0	65	0	0	0	0	0	0	0	0	26	0	0
Pseudovibrio_sp._FO-BEG1	0	0	16	0	0	0	0	0	0	0	0	0	0	0	0	0	0	0	0	0	0	0	0	0	0	0	0	0	0	0	0	0	0	0	0	0	0	0	0	0	0	0	0	0	0	0	0	0	0
Pseudoxanthomonas_spadix	216	0	64	0	0	0	0	0	0	0	0	0	0	26	123	87	37	0	53	0	168	28	0	0	0	0	0	0	0	103	0	47	40	0	0	0	0	27	0	0	0	0	0	0	0	0	34	0	0
Pseudoxanthomonas_suwonensis	632	0	244	0	44	0	0	0	0	0	0	0	0	88	474	269	137	36	155	0	468	74	0	0	33	19	0	0	0	401	0	171	108	0	23	45	0	116	0	0	0	0	0	0	0	42	122	0	0
Psychrobacter_arcticus	0	0	0	0	0	0	0	0	0	0	0	0	0	0	0	0	0	0	22	0	0	0	0	0	0	0	0	0	0	0	0	0	0	0	0	0	0	0	0	0	0	0	0	0	0	0	0	0	0
Pusillimonas_sp._T7-7	27	0	19	0	40	0	0	0	0	0	0	0	0	0	0	16	0	0	101	0	18	0	0	0	0	0	0	0	0	20	0	1836	0	0	0	0	0	0	0	0	0	0	0	0	0	0	0	0	0
Ralstonia_mannitolilytica	176	0	62	0	0	0	0	20	22	0	0	20	19	68	72	97	63	0	78	0	163	21	0	0	0	0	0	0	0	340	0	28	47	18	0	22	0	16	0	0	0	0	0	17	0	20	43	0	0
Ralstonia_pickettii	340	0	143	0	30	0	0	16	21	0	0	23	0	113	129	180	127	25	130	18	279	39	0	0	18	25	0	0	0	534	0	39	81	0	0	39	0	37	0	0	0	0	16	0	0	36	74	0	0
Ralstonia_solanacearum	532	0	180	16	59	22	22	34	24	0	23	43	25	189	237	260	207	48	212	53	425	80	0	0	45	74	0	0	0	863	0	86	114	32	38	82	36	80	0	33	0	0	33	25	0	58	115	0	0
Ramlibacter_tataouinensis	809	0	290	24	71	35	61	34	31	0	0	68	30	443	361	626	496	64	445	77	1079	110	0	0	39	59	0	0	0	2016	0	78	441	54	34	123	51	75	0	47	0	0	65	28	0	94	220	0	22
Rathayibacter_toxicus	0	0	0	0	0	0	0	0	0	0	0	0	0	0	0	0	0	0	23	0	0	0	0	0	0	0	0	0	0	0	0	0	0	0	0	0	0	0	0	0	0	0	0	0	0	0	0	0	0
Renibacterium_salmoninarum	0	0	0	0	0	0	0	0	0	0	0	0	0	0	0	0	0	0	0	0	0	0	0	0	0	0	0	0	0	0	0	0	0	0	0	0	0	0	0	0	0	0	0	0	0	0	0	0	0
Rhizobium_etli	246	0	312	0	28	0	0	0	0	0	0	0	0	55	87	130	97	43	73	0	194	40	0	0	37	0	0	0	0	149	0	19	88	0	0	44	45	47	0	0	0	0	0	0	0	55	70	0	0
Rhizobium_leguminosarum	380	0	486	0	41	0	0	0	0	0	0	0	0	71	120	170	138	63	103	0	256	58	0	0	57	0	0	0	0	222	0	27	132	0	0	63	64	69	0	0	0	0	0	0	0	83	93	0	0
Rhizobium_sp._IRBG74	0	0	19	0	0	0	0	0	0	0	0	0	0	0	0	0	0	0	0	0	0	0	0	0	0	0	0	0	0	0	0	0	0	0	0	0	0	0	0	0	0	0	0	0	0	0	0	0	0
Rhizobium_tropici	71	0	100	0	0	0	0	0	0	0	0	0	0	0	21	27	26	0	22	0	58	0	0	0	0	0	0	0	0	45	0	0	25	0	0	0	0	0	0	0	0	0	0	0	0	0	0	0	0
Rhizobium_favelukesii	89	0	98	0	0	0	0	0	0	0	0	0	0	15	27	43	27	0	22	0	57	0	0	0	0	0	0	0	0	59	0	0	29	0	0	0	0	17	0	0	0	0	0	0	0	19	24	0	0
Rhizobium_gallicum	89	0	130	0	0	0	0	0	0	0	0	0	0	17	35	48	31	19	28	0	66	17	0	0	19	0	0	0	0	52	0	0	36	0	0	0	18	31	0	0	0	0	0	0	0	20	24	0	0
Rhizobium_sp._NT-26	57	0	79	0	0	0	0	0	0	0	0	0	0	0	19	26	28	0	17	0	53	0	0	0	0	0	0	0	0	53	0	0	28	0	0	0	0	0	0	0	0	0	0	0	0	0	0	0	0
Rhodanobacter_denitrificans	596	0	287	0	82	0	0	0	0	0	0	0	0	77	223	226	122	54	264	17	312	50	0	0	33	20	0	0	0	400	0	776	105	0	0	44	0	85	0	0	0	0	0	0	0	45	129	0	0
Rhodobacter_capsulatus	35	0	45	0	0	0	0	0	0	0	0	0	0	0	0	26	17	0	0	0	35	0	0	0	0	0	0	0	0	33	0	0	0	0	0	0	0	0	0	0	0	0	0	0	0	0	0	0	0
Rhodobacter_sphaeroides	210	0	172	0	31	0	0	0	0	0	0	0	0	59	94	130	88	30	71	0	163	33	0	0	22	0	0	0	0	218	0	18	74	0	0	39	22	58	0	0	0	0	0	0	0	34	55	0	0
Rhodococcus_jostii	17	0	69	0	24	0	0	0	0	0	0	0	0	0	0	82	0	0	27	0	27	0	0	0	63	0	0	0	0	41	0	0	51	0	0	0	0	26	0	0	0	0	0	0	0	16	32	0	0
Rhodococcus_opacus	115	0	245	0	65	0	0	0	0	0	0	0	0	71	65	329	32	17	107	0	135	20	0	0	206	0	0	0	0	164	0	20	120	0	0	21	20	106	0	0	0	0	0	0	0	64	80	0	0
Rhodococcus_pyridinivorans	20	0	61	0	0	0	0	0	0	0	0	0	0	0	19	74	0	0	35	0	28	0	0	0	31	0	0	0	0	23	0	0	19	0	0	0	0	22	0	0	0	0	0	0	0	0	17	0	0
Rhodococcus_aetherivorans	48	0	108	0	32	0	0	0	0	0	0	0	0	20	33	91	0	0	61	0	53	0	0	0	78	0	0	0	0	61	0	0	47	0	0	0	0	54	0	0	0	0	0	0	0	24	41	0	0
Rhodococcus_sp._B7740	0	0	28	0	0	0	0	0	0	0	0	0	0	0	0	31	0	0	17	0	0	0	0	0	0	0	0	0	0	0	0	0	0	0	0	0	0	0	0	0	0	0	0	0	0	0	0	0	0
Rhodococcus_sp._PBTS_1	26	0	43	0	0	0	0	0	0	0	0	0	0	0	16	46	0	0	29	0	27	0	0	0	26	0	0	0	0	31	0	0	17	0	0	0	0	16	0	0	0	0	0	0	0	0	0	0	0
Rhodocyclaceae_bacterium_PG1-Ca6	69	0	34	0	0	0	0	0	0	0	0	0	27	22	0	50	23	0	36	0	54	0	0	0	0	0	0	0	0	129	0	0	16	0	0	0	0	0	0	0	0	0	0	0	0	0	27	0	0
Rhodoferax_ferrireducens	60	0	26	0	0	0	20	0	0	0	0	21	0	30	34	62	29	0	37	0	72	0	0	0	0	0	0	0	0	88	0	0	22	0	0	0	0	0	0	0	0	0	24	0	0	0	23	0	0
Rhodomicrobium_vannielii	127	0	136	0	16	0	0	0	0	0	0	0	0	35	38	59	56	25	40	0	120	22	0	0	0	0	0	0	0	86	0	0	51	0	0	30	0	21	0	0	0	0	0	0	0	22	32	0	0
Rhodopirellula_baltica	0	0	0	0	0	0	0	0	0	0	0	0	0	0	0	0	0	0	0	0	0	0	0	0	0	0	0	0	0	0	0	0	0	0	0	0	0	0	0	0	0	0	0	0	0	0	0	0	0
Rhodoplanes_sp._Z2-YC6860	558	0	3452	0	219	0	0	0	0	0	0	0	0	379	376	626	346	177	478	24	926	237	0	0	384	45	0	0	0	828	0	54	367	0	51	327	88	89	0	0	0	0	0	0	0	251	283	0	0
Rhodopseudomonas_palustris	1123	18	4668	0	193	20	0	0	0	0	0	0	0	345	467	688	686	251	476	29	1274	279	0	17	376	57	0	0	0	780	0	91	488	0	58	383	119	199	0	0	16	0	0	0	0	359	352	0	18
Rhodospirillum_centenum	212	0	178	0	20	0	0	0	0	0	0	0	0	62	144	144	118	26	88	0	153	33	0	0	47	0	0	0	0	258	0	0	71	0	0	38	24	146	0	0	0	0	0	0	0	49	57	0	0
Rhodospirillum_rubrum	103	0	82	0	0	0	0	0	0	0	0	0	0	25	43	49	57	0	36	0	73	0	0	0	0	0	0	0	0	87	0	0	30	0	0	0	0	40	0	0	0	0	0	0	0	17	28	0	0
Rhodothermus_marinus	106	0	83	0	0	0	0	0	0	0	0	0	0	38	84	100	53	0	50	0	91	0	0	0	0	0	0	0	0	113	0	0	21	0	0	16	0	50	0	0	0	0	0	0	0	0	50	0	0
Rhodovulum_sulfidophilum	58	0	52	0	0	0	0	0	0	0	0	0	0	20	23	31	30	0	21	0	53	0	0	0	0	0	0	0	0	62	0	0	19	0	0	0	0	0	0	0	0	0	0	0	0	0	18	0	0
Riemerella_anatipestifer	0	0	0	0	0	0	18	40	0	0	0	0	23	0	0	0	0	0	0	0	0	0	0	0	0	0	0	0	0	0	0	0	0	0	0	0	0	0	0	27	0	0	17	0	0	0	0	0	0
Robiginitalea_biformata	0	0	0	0	0	0	0	0	0	0	0	0	0	0	0	0	18	0	0	0	0	0	0	0	0	0	0	0	0	0	0	0	0	0	0	0	0	0	0	0	0	0	0	0	0	0	0	0	0
Roseateles_depolymerans	156	0	53	0	0	0	16	17	0	0	0	28	0	51	38	65	62	0	48	0	145	0	0	0	0	0	0	0	0	234	0	33	33	17	0	0	0	0	0	16	0	0	22	0	0	0	27	0	0
Roseibacterium_elongatum	40	0	30	0	0	0	0	0	0	0	0	0	0	0	0	15	17	0	0	0	32	0	0	0	0	0	0	0	0	30	0	0	16	0	0	0	0	0	0	0	0	0	0	0	0	0	0	0	0
Roseiflexus_castenholzii	28	0	22	0	0	0	0	0	0	0	0	0	0	0	17	31	0	0	0	0	24	0	0	0	0	0	0	0	0	30	0	0	0	0	0	0	0	0	0	0	0	0	0	0	0	0	0	0	0
Roseiflexus_sp._RS-1	30	0	20	0	0	0	0	0	0	0	0	0	0	0	16	30	0	0	0	0	22	0	0	0	0	0	0	0	0	23	0	0	0	0	0	0	0	0	0	0	0	0	0	0	0	0	0	0	0
Roseobacter_denitrificans	0	0	16	0	0	0	0	0	0	0	0	0	0	0	0	0	0	0	0	0	16	0	0	0	0	0	0	0	0	0	0	0	0	0	0	0	0	0	0	0	0	0	0	0	0	0	0	0	0
Roseobacter_litoralis	0	0	0	0	0	0	0	0	0	0	0	0	0	0	0	0	0	0	0	0	0	0	0	0	0	0	0	0	0	0	0	0	0	0	0	0	0	0	0	0	0	0	0	0	0	0	0	0	0
Rubinisphaera_brasiliensis	24	0	23	0	0	0	0	0	0	0	0	0	0	0	0	20	0	0	0	0	0	0	0	0	0	0	0	0	0	0	0	0	0	0	0	0	0	0	0	0	0	0	0	0	0	0	0	0	0
Rubrivivax_gelatinosus	441	0	176	0	35	19	21	22	21	0	0	31	0	230	211	269	339	29	199	34	743	56	0	0	22	46	0	0	0	1114	0	48	110	21	0	50	42	47	0	24	0	0	26	0	0	48	88	0	0
Rubrobacter_xylanophilus	77	0	51	0	21	0	0	0	0	0	0	0	0	47	78	148	26	0	51	0	58	0	0	0	35	0	0	0	0	170	0	0	31	0	0	19	0	71	0	0	0	0	0	0	0	0	35	0	0
Ruegeria_pomeroyi	47	0	42	0	0	0	0	0	0	0	0	0	0	0	17	28	20	0	22	0	44	0	0	0	0	0	0	0	0	43	0	0	21	0	0	0	0	0	0	0	0	0	0	0	0	0	0	0	0
Ruegeria_sp._TM1040	0	0	0	0	0	0	0	0	0	0	0	0	0	0	0	0	0	0	0	0	0	0	0	0	0	0	0	0	0	0	0	0	0	0	0	0	0	0	0	0	0	0	0	0	0	0	0	0	0
Runella_slithyformis	23	0	19	0	0	0	0	0	0	0	0	0	0	0	0	19	36	0	0	0	35	0	0	0	0	0	0	0	0	0	0	0	18	0	0	0	0	0	0	0	0	0	0	0	0	0	17	0	0
Saccharopolyspora_erythraea	102	61	106	0	77	0	0	21	0	0	0	22	0	37	121	136	31	0	67	0	72	0	0	0	497	0	0	0	0	125	0	44	168	0	0	0	22	366	0	0	0	0	0	0	0	21	79	0	28
Saccharothrix_espanaensis	450	0	165	0	74	0	0	0	0	0	0	0	0	33	174	136	30	16	75	0	68	0	0	0	1761	0	0	0	0	102	0	70	208	0	0	0	25	675	0	0	0	0	0	0	0	26	107	0	17
Salinarchaeum_sp._Harcht-Bsk1	0	0	0	0	0	0	0	0	0	0	0	0	0	0	0	0	0	0	0	0	0	0	0	0	0	0	0	0	0	0	0	0	0	0	0	0	0	0	0	0	0	0	0	0	0	0	0	0	0
Salinibacter_ruber	49	0	28	0	0	0	0	0	0	0	0	0	0	21	23	36	20	0	17	0	37	0	0	0	0	0	0	0	0	42	0	0	0	0	0	0	0	23	0	0	0	0	0	0	0	0	20	0	0
Salinispora_arenicola	21	0	27	0	30	0	0	0	0	0	0	0	0	0	17	32	0	0	22	0	21	0	0	0	48	0	0	0	0	80	0	0	63	0	0	0	0	68	0	0	0	0	0	0	0	0	32	0	0
Salinispora_tropica	20	0	23	0	22	0	0	0	0	0	0	0	0	0	0	29	0	0	17	0	0	0	0	0	37	0	0	0	0	70	0	0	54	0	0	0	0	62	0	0	0	0	0	0	0	0	28	0	0
Sandaracinus_amylolyticus	362	0	243	0	59	0	0	0	0	0	0	0	0	169	211	332	530	36	233	0	471	41	0	0	44	0	0	0	0	342	0	0	103	0	32	104	21	72	0	0	0	0	0	0	0	62	165	0	0
Sanguibacter_keddieii	16	20	28	16	0	16	0	0	16	0	0	20	0	0	33	37	0	0	46	0	18	0	0	0	31	0	0	18	0	48	20	24	20	0	0	0	0	0	0	0	0	0	21	0	0	0	24	0	0
Sebaldella_termitidis	0	0	0	0	0	0	0	0	0	0	0	0	29	0	0	0	0	0	0	0	0	0	0	0	0	0	0	0	0	0	0	0	0	0	0	0	0	0	0	0	0	0	0	0	0	0	0	0	0
Sedimenticola_thiotaurini	49	0	18	0	0	0	0	0	0	0	0	0	0	0	0	21	0	0	0	0	26	0	0	0	0	0	0	0	0	39	0	0	0	0	0	0	0	0	0	0	0	0	0	0	0	0	0	0	0
Selenomonas_ruminantium	0	0	0	0	0	0	0	0	0	21	0	19	0	0	0	0	0	0	0	0	0	0	0	28	0	0	18	0	28	0	20	0	0	0	0	0	0	0	0	0	0	32	0	0	0	0	0	22	0
Serratia_liquefaciens	18	0	0	0	0	0	0	0	0	0	0	0	0	0	0	0	0	0	0	0	0	0	0	0	0	0	0	0	0	0	0	0	0	0	0	0	0	0	0	0	0	0	0	0	0	122	0	0	0
Serratia_plymuthica	17	0	0	0	0	0	0	0	0	0	0	0	0	0	0	0	0	0	0	0	0	0	0	0	0	0	0	0	0	0	0	0	0	0	0	0	0	0	0	0	0	0	0	0	0	49	0	0	0
Serratia_proteamaculans	0	0	0	0	0	0	0	0	0	0	0	0	0	0	0	0	0	0	0	0	0	0	0	0	0	0	0	0	0	0	0	0	0	0	0	0	0	0	0	0	0	0	0	0	0	436	0	0	0
Sideroxydans_lithotrophicus	142	0	41	0	0	0	0	0	0	0	0	0	0	63	42	96	74	0	76	0	153	21	0	0	0	23	0	0	0	307	0	0	34	0	0	30	0	0	0	0	0	0	0	0	0	0	41	0	0
Simiduia_agarivorans	25	0	0	0	0	0	0	0	0	0	0	0	0	0	0	0	0	0	0	0	0	0	0	0	0	0	0	0	0	21	0	0	0	0	0	0	0	0	0	0	0	0	0	0	0	0	0	0	0
Singulisphaera_acidiphila	106	0	101	0	0	0	0	0	0	0	0	0	0	34	66	90	71	0	55	0	83	0	0	0	42	0	0	0	0	134	0	0	27	0	0	0	18	35	0	0	0	0	0	0	0	21	60	0	0
Sinomonas_atrocyanea	19	0	30	0	0	0	0	0	0	0	0	0	0	16	28	57	0	0	60	0	19	0	0	0	31	0	0	0	0	58	0	16	21	0	0	0	0	17	0	0	0	0	0	0	0	0	17	0	0
Sinorhizobium_fredii	393	0	462	0	44	0	0	0	0	0	0	0	0	84	249	218	146	65	117	0	263	58	0	0	65	18	0	0	0	287	0	29	144	0	0	68	93	110	0	0	0	0	0	0	0	84	94	0	0
Sinorhizobium_medicae	63	0	101	0	0	0	0	0	0	0	0	0	0	16	35	35	25	0	19	0	70	0	0	0	0	0	0	0	0	48	0	0	26	0	0	0	0	0	0	0	0	0	0	0	0	18	17	0	0
Sinorhizobium_meliloti	180	0	193	0	18	0	0	0	0	0	0	0	0	43	111	80	64	30	48	0	131	31	0	0	25	0	0	0	0	123	0	0	65	0	0	29	33	51	0	0	0	0	0	0	0	32	36	0	0
Slackia_heliotrinireducens	0	27	0	28	0	26	51	0	22	27	0	46	0	0	0	0	0	0	0	0	0	0	31	86	0	0	64	23	62	0	46	38	0	21	0	0	0	0	23	0	36	33	30	18	84	0	56	41	30
Snodgrassella_alvi	0	0	0	0	0	0	0	0	0	0	0	0	16	0	0	0	0	0	0	0	0	0	0	0	0	0	0	0	0	0	0	0	0	0	0	0	0	0	0	0	0	0	0	0	0	0	0	0	0
Solitalea_canadensis	0	0	0	0	0	0	0	0	0	0	0	0	0	0	0	20	17	0	0	0	32	0	0	0	0	0	0	0	0	0	0	0	0	0	0	0	0	0	0	0	0	0	0	0	0	0	23	0	0
Sorangium_cellulosum	691	0	582	0	79	0	0	0	0	0	0	0	0	251	374	735	348	77	308	0	730	64	0	18	182	28	0	0	16	827	0	23	186	0	46	106	48	182	0	0	0	0	24	0	0	113	289	0	18
Sphaerobacter_thermophilus	100	0	157	0	0	0	0	0	0	0	0	0	0	59	82	145	45	16	64	0	79	16	0	0	24	0	0	0	0	218	0	0	25	0	0	20	20	73	0	0	0	0	0	0	0	21	51	0	0
Sphingobacterium_sp._21	0	0	0	0	0	0	0	0	0	0	0	0	0	0	0	0	0	0	0	0	25	0	0	0	0	0	0	0	0	0	0	0	0	0	0	0	0	0	0	0	0	0	0	0	0	0	0	0	0
Sphingobium_chlorophenolicum	36	0	30	0	0	0	0	0	0	0	0	0	0	0	18	19	0	0	0	0	34	0	0	0	0	0	0	0	0	20	0	0	0	0	0	0	0	0	0	0	0	0	0	0	0	0	0	0	0
Sphingobium_japonicum	49	0	30	0	0	0	0	0	0	0	0	0	0	0	24	24	17	0	0	0	30	0	0	0	0	0	0	0	0	17	0	0	0	0	0	0	0	0	0	0	0	0	0	0	0	0	0	0	0
Sphingobium_sp._SYK-6	99	0	58	0	0	0	0	0	0	0	0	0	0	18	44	41	20	0	22	0	56	0	0	0	22	0	0	0	0	46	0	0	19	0	0	0	0	17	0	0	0	0	0	0	0	0	0	0	0
Sphingobium_baderi	31	0	27	0	0	0	0	0	0	0	0	0	0	0	0	16	0	0	0	0	23	0	0	0	0	0	0	0	0	15	0	0	0	0	0	0	0	0	0	0	0	0	0	0	0	0	0	0	0
Sphingobium_sp._MI1205	32	0	19	0	0	0	0	0	0	0	0	0	0	0	0	0	0	0	0	0	16	0	0	0	0	0	0	0	0	17	0	0	0	0	0	0	0	0	0	0	0	0	0	0	0	0	0	0	0
Sphingobium_sp._TKS	43	0	38	0	0	0	0	0	0	0	0	0	0	0	18	26	0	0	0	0	28	0	0	0	0	0	0	0	0	29	0	0	0	0	0	0	0	0	0	0	0	0	0	0	0	0	0	0	0
Sphingobium_sp._YBL2	55	0	35	0	0	0	0	0	0	0	0	0	0	0	25	28	0	0	0	0	28	0	0	0	0	0	0	0	0	25	0	0	0	0	0	0	0	0	0	0	0	0	0	0	0	0	0	0	0
Sphingomonas_sp._MM-1	123	0	111	0	24	0	0	0	0	0	0	0	0	30	102	78	36	17	47	0	116	31	0	0	64	0	0	0	0	105	0	0	83	20	0	0	0	27	0	0	0	0	0	17	0	22	54	0	0
Sphingomonas_wittichii	315	0	142	0	28	0	0	0	0	0	0	0	0	68	204	135	71	21	77	0	165	28	0	0	112	0	0	0	0	186	0	0	70	0	0	25	0	52	0	0	0	0	0	0	0	31	74	0	0
Sphingomonas_hengshuiensis	128	0	79	0	0	0	0	0	0	0	0	0	0	24	64	51	36	0	31	0	87	16	0	0	41	0	0	0	0	72	0	0	38	0	0	0	0	18	0	0	0	0	0	0	0	16	37	0	0
Sphingomonas_sanxanigenens	188	0	126	0	18	0	0	0	0	0	0	0	0	40	116	101	59	19	57	0	106	19	0	0	66	0	0	0	0	122	0	0	41	0	0	16	0	36	0	0	0	0	0	0	0	22	43	0	0
Sphingomonas_taxi	113	0	81	0	0	0	0	0	0	0	0	0	0	23	91	57	34	0	32	0	84	0	0	0	58	0	0	0	0	62	0	0	27	0	0	0	0	24	0	0	0	0	0	0	0	16	30	0	0
Sphingopyxis_alaskensis	51	0	41	0	0	0	0	0	0	0	0	0	0	0	30	35	0	0	17	0	38	0	0	0	19	0	0	0	0	43	0	0	25	0	0	0	0	0	0	0	0	0	0	0	0	0	17	0	0
Sphingopyxis_fribergensis	73	0	40	0	33	0	0	0	0	0	0	0	0	0	29	32	25	0	27	0	51	0	0	0	17	0	0	0	0	33	0	0	37	0	0	0	0	0	0	0	0	0	0	0	0	0	27	0	0
Sphingopyxis_granuli	115	0	80	0	17	0	0	0	0	0	0	0	0	20	63	61	31	0	40	0	82	0	0	0	36	0	0	0	0	66	0	0	34	0	0	0	0	19	0	0	0	0	0	0	0	0	28	0	0
Sphingopyxis_macrogoltabida	170	0	106	0	29	0	0	0	0	0	0	0	0	28	67	75	44	0	42	0	112	0	0	0	38	0	0	0	0	67	0	0	58	0	0	0	0	25	0	0	0	0	0	0	0	21	46	0	0
Sphingopyxis_sp._113P3	43	0	35	0	0	0	0	0	0	0	0	0	0	0	24	27	0	0	23	0	28	0	0	0	0	0	0	0	0	33	0	0	0	0	0	0	0	0	0	0	0	0	0	0	0	0	0	0	0
Sphingopyxis_terrae	50	0	26	0	0	0	0	0	0	0	0	0	0	0	25	27	16	0	0	0	37	0	0	0	16	0	0	0	0	25	0	0	20	0	0	0	0	0	0	0	0	0	0	0	0	0	0	0	0
Spiribacter_salinus	55	0	21	0	0	0	0	0	0	0	0	0	0	0	18	18	0	0	0	0	26	0	0	0	0	0	0	0	0	26	0	0	0	0	0	0	0	0	0	0	0	0	0	0	0	0	0	0	0
Spiribacter_sp._UAH-SP71	77	0	26	0	0	0	0	0	0	0	0	0	0	0	28	27	17	0	18	0	39	0	0	0	0	0	0	0	0	46	0	0	0	0	0	0	0	0	0	0	0	0	0	0	0	0	0	0	0
Spirochaeta_thermophila	0	0	0	0	0	0	0	0	0	0	0	0	0	0	0	17	0	0	0	0	0	0	0	0	0	0	0	0	0	15	0	0	0	0	0	0	0	0	0	0	0	0	0	0	0	0	0	0	0
Spirosoma_linguale	24	0	0	0	0	0	0	0	0	0	0	0	0	0	0	0	32	0	0	0	32	0	0	0	0	0	0	0	0	0	0	0	0	0	0	0	0	0	0	0	0	0	0	0	0	0	0	0	0
Stackebrandtia_nassauensis	31	0	57	0	36	0	0	0	0	0	0	0	0	20	1088	54	17	0	37	0	31	0	0	0	104	0	0	0	0	88	0	0	73	0	0	0	0	137	0	0	0	0	0	0	0	0	45	0	0
Starkeya_novella	335	0	644	0	47	0	0	0	0	0	0	0	0	102	136	199	173	64	122	0	321	72	0	0	64	19	0	0	0	317	0	22	139	0	0	91	42	95	0	0	0	0	0	0	0	79	97	0	0
Stenotrophomonas_acidaminiphila	218	0	77	19	0	0	0	0	0	0	0	0	0	32	145	84	35	18	53	0	178	29	0	0	0	0	0	0	0	149	0	54	40	0	0	0	0	32	0	0	0	0	0	0	0	0	43	0	0
Stenotrophomonas_rhizophila	130	0	46	0	0	0	0	0	0	0	0	0	0	17	80	52	27	0	32	0	99	18	0	0	0	0	0	0	0	75	0	26	22	0	0	0	0	17	0	0	0	0	0	0	0	0	28	0	0
Stenotrophomonas_sp._KCTC_12332	118	0	38	0	0	0	0	0	0	0	0	0	0	0	60	45	21	0	31	0	91	20	0	0	0	0	0	0	0	61	0	19	30	0	0	0	0	0	0	0	0	0	0	0	0	0	22	0	0
Steroidobacter_denitrificans	12732	0	2413	0	730	0	0	0	0	0	0	0	0	346	1085	1637	1131	535	1389	0	2368	431	0	0	564	33	0	0	0	657	0	134	1295	0	42	65	37	1110	0	0	0	0	0	0	0	460	1063	0	0
Stigmatella_aurantiaca	270	0	150	0	24	0	0	0	0	0	0	0	0	78	94	161	90	25	97	0	194	18	0	0	26	0	0	0	0	251	0	0	50	0	0	41	0	50	0	0	0	0	0	0	0	28	72	0	0
Streptococcus_equi	0	58	0	27	0	69	72	16	80	106	0	69	36	0	0	0	0	0	0	0	0	0	55	117	0	0	158	31	363	0	48	47	0	43	0	0	0	0	55	43	65	40	473	43	97	0	22	55	65
Streptococcus_suis	0	0	0	20	0	0	27	40	60	21	0	28	18	0	0	0	0	0	0	0	0	0	0	0	0	0	17	0	48	0	0	0	0	23	0	0	0	0	0	23	0	23	120	0	0	0	0	0	0
Streptococcus_thermophilus	0	0	0	0	0	0	0	22	30	0	0	0	0	0	0	0	0	0	0	0	0	0	0	0	0	0	0	0	19	0	0	0	0	0	0	0	0	0	0	18	0	0	37	0	0	0	0	0	0
Streptomyces_aizunensis	0	0	0	0	0	0	0	0	0	0	42	0	0	0	0	0	0	0	0	0	0	0	0	0	0	0	0	0	0	0	0	0	0	0	0	0	0	0	0	0	0	0	0	0	0	0	0	0	0
Streptomyces_albulus	29	0	356	0	52	0	0	0	0	0	19	0	0	49	36	149	21	30	98	0	67	0	0	0	366	0	0	0	0	59	0	0	124	0	0	0	0	56	0	0	0	0	0	0	0	41	86	0	0
Streptomyces_albus	78	0	874	0	97	0	0	0	0	0	48	0	0	89	77	303	60	61	223	0	175	17	0	0	564	0	0	0	0	95	0	20	237	0	0	20	0	88	0	0	0	0	0	0	0	84	166	0	26
Streptomyces_ambofaciens	21	0	188	0	34	0	0	0	0	0	20	0	0	17	43	82	0	0	97	0	39	0	0	0	198	0	0	0	0	32	0	0	67	0	0	0	0	37	0	0	0	0	0	0	0	22	51	0	0
Streptomyces_avermitilis	40	0	270	0	63	0	0	0	0	0	52	0	0	47	72	164	29	24	230	0	73	0	0	0	301	0	0	0	0	57	0	0	114	0	0	0	0	45	0	0	0	0	0	0	0	37	81	0	23
Streptomyces_bingchenggensis	53	0	649	0	105	0	0	0	0	0	45	0	0	60	57	229	33	46	193	0	137	0	0	0	825	0	0	0	0	85	0	0	258	0	0	0	0	134	0	0	0	0	0	0	0	66	184	0	29
Streptomyces_cattleya	54	0	1003	0	79	0	0	0	0	0	0	0	0	385	43	279	65	81	126	0	172	0	0	0	799	0	0	0	0	56	0	0	180	0	0	20	0	85	0	0	0	0	0	0	0	105	183	0	19
Streptomyces_coelicolor	0	0	59	0	0	0	0	0	0	0	0	0	0	0	0	29	0	0	30	0	25	0	0	0	58	0	0	0	0	0	0	0	29	0	0	0	0	0	0	0	0	0	0	0	0	0	42	0	0
Streptomyces_collinus	27	0	237	0	34	0	0	0	0	0	17	0	0	24	46	105	20	20	85	0	57	0	0	0	224	0	0	0	0	41	0	0	72	0	0	0	0	39	0	0	0	0	0	0	0	28	53	0	0
Streptomyces_davawensis	29	0	306	0	55	0	0	0	0	0	30	0	0	35	147	137	23	26	130	0	58	0	0	0	260	0	0	0	0	52	0	0	105	0	0	0	0	49	0	0	0	0	0	0	0	36	103	0	0
Streptomyces_fulvissimus	25	0	189	0	32	0	0	0	0	0	56	0	0	17	20	99	18	17	161	0	64	0	0	0	174	0	0	0	0	33	0	0	61	0	0	0	0	25	0	0	0	0	0	0	0	34	47	0	19
Streptomyces_glaucescens	33	0	240	0	42	0	0	0	0	0	22	0	0	38	56	123	25	29	94	0	55	0	0	0	248	0	0	0	0	51	0	0	85	0	0	0	0	40	0	0	0	0	0	0	0	28	72	0	0
Streptomyces_globisporus	19	0	182	0	28	0	0	0	0	0	48	0	0	45	20	108	0	0	146	0	39	0	0	0	189	0	0	0	0	25	0	0	62	0	0	0	0	24	0	0	0	0	0	0	0	22	42	0	17
Streptomyces_griseus	25	0	227	0	44	0	0	0	0	0	46	0	0	20	22	98	0	19	146	0	44	0	0	0	225	0	0	0	0	23	0	0	104	0	0	0	0	31	0	0	0	0	0	0	0	28	73	0	20
Streptomyces_hygroscopicus	33	0	421	0	61	0	0	0	0	0	24	0	0	42	61	138	27	33	141	0	91	0	0	0	288	0	0	0	0	55	0	0	152	0	0	0	0	60	0	0	0	0	0	0	0	40	125	0	18
Streptomyces_incarnatus	27	0	187	0	36	0	0	0	0	0	18	0	0	21	53	98	20	16	103	0	41	0	0	0	207	0	0	0	0	39	0	0	86	0	0	0	0	46	0	0	0	0	0	0	0	27	49	0	0
Streptomyces_iranensis	25	0	215	0	50	0	0	0	0	0	0	0	0	83	29	80	16	19	75	0	46	0	0	0	282	0	0	0	0	34	0	0	94	0	0	0	0	36	0	0	0	0	0	0	0	26	66	0	0
Streptomyces_laurentii	28	0	343	0	51	0	0	0	0	0	44	0	0	91	33	146	24	25	147	0	68	0	0	0	241	0	0	0	0	50	0	0	122	0	0	0	0	37	0	0	0	0	0	0	0	37	82	0	0
Streptomyces_lydicus	40	0	409	0	68	0	0	0	0	0	35	0	0	79	43	162	28	39	155	0	78	0	0	0	426	0	0	0	0	48	0	0	135	0	0	0	0	63	0	0	0	0	0	0	0	45	95	0	20
Streptomyces_nodosus	27	0	246	0	39	0	0	0	0	0	17	0	0	18	37	90	19	20	99	0	56	0	0	0	174	0	0	0	0	34	0	0	89	0	0	0	0	30	0	0	0	0	0	0	0	28	63	0	0
Streptomyces_pratensis	0	0	53	0	23	0	0	0	0	0	0	0	0	0	0	27	0	0	57	0	0	0	0	0	34	0	0	0	0	0	0	0	59	0	0	0	0	0	0	0	0	0	0	0	0	0	25	0	0
Streptomyces_pristinaespiralis	39	0	369	0	65	0	0	0	0	0	406	0	0	49	45	335	36	31	341	18	77	0	0	0	424	0	0	0	0	57	0	0	119	0	0	0	0	56	0	0	0	0	0	0	0	42	90	0	27
Streptomyces_rapamycinicus	23	0	250	0	35	0	0	0	0	0	0	0	0	79	27	86	18	18	78	0	52	0	0	0	318	0	0	0	0	50	0	0	93	0	0	0	0	47	0	0	0	0	0	0	0	29	55	0	0
Streptomyces_scabiei	44	0	303	0	46	0	0	0	0	0	32	0	0	70	68	139	25	26	140	0	96	0	0	0	301	0	0	0	0	47	0	0	111	0	0	0	0	46	0	0	0	0	0	0	0	50	88	0	0
Streptomyces_sp._4F	30	0	282	0	33	0	0	0	0	0	19	0	0	28	48	102	20	20	88	0	57	0	0	0	266	0	0	0	0	33	0	0	81	0	0	0	0	44	0	0	0	0	0	0	0	29	62	0	0
Streptomyces_sp._769	35	0	357	0	62	0	0	0	0	0	18	0	0	100	35	139	28	35	115	0	66	0	0	0	344	0	0	0	0	44	0	0	141	0	0	0	0	58	0	0	0	0	0	0	0	38	94	0	16
Streptomyces_sp._CdTB01	43	0	249	0	37	0	0	0	0	0	24	0	0	35	105	144	22	25	117	0	63	0	0	0	289	0	0	0	0	88	0	0	87	0	0	0	0	70	0	0	0	0	0	0	0	32	62	0	0
Streptomyces_sp._CFMR_7	19	0	230	0	43	0	0	0	0	0	46	0	0	19	20	96	0	21	152	0	48	0	0	0	194	0	0	0	0	29	0	0	84	0	0	0	0	23	0	0	0	0	0	0	0	26	64	0	21
Streptomyces_sp._CNQ-509	70	0	606	0	56	0	0	0	0	0	21	0	0	59	54	210	41	48	106	0	126	0	0	0	599	0	0	0	0	105	0	0	127	0	0	0	0	100	0	0	0	0	0	0	0	64	119	0	16
Streptomyces_sp._Mg1	49	0	370	0	386	0	0	0	0	0	55	0	0	36	38	187	27	30	2988	0	65	262	0	0	371	0	0	0	0	54	0	0	139	0	0	0	0	48	0	0	0	0	0	0	0	41	109	0	38
Streptomyces_sp._S10(2016)	32	0	236	0	42	0	0	0	0	0	31	0	0	23	100	124	23	21	107	0	65	0	0	0	305	0	0	0	0	58	0	0	103	0	0	0	0	49	0	0	0	0	0	0	0	25	74	0	0
Streptomyces_sp._SirexAA-E	24	0	323	0	37	0	0	0	0	0	53	0	0	24	24	121	23	29	223	0	60	0	0	0	212	0	0	0	0	38	0	0	81	0	0	0	0	28	0	0	0	0	0	0	0	35	65	0	30
Streptomyces_venezuelae	77	0	483	0	96	0	0	0	0	0	130	0	0	59	70	269	46	46	388	0	117	40	0	0	526	0	0	0	0	91	0	0	188	0	0	0	0	81	0	0	0	0	0	0	0	63	126	0	35
Streptomyces_vietnamensis	24	0	225	0	53	0	0	0	0	0	58	0	0	90	37	131	21	20	244	0	57	23	0	0	233	0	0	0	0	52	0	0	87	0	0	0	0	42	0	0	0	0	0	0	0	29	78	0	0
Streptomyces_violaceusniger	31	0	464	0	94	0	0	0	0	0	24	0	0	39	39	134	25	28	178	0	69	0	0	0	420	0	0	0	0	40	0	0	174	0	0	0	0	59	0	0	0	0	0	0	0	40	129	0	20
Streptomyces_xiamenensis	39	0	308	0	36	0	0	0	0	0	0	0	0	26	30	105	21	25	54	0	58	0	0	0	205	0	0	0	0	46	0	0	93	0	0	0	0	40	0	0	0	0	0	0	0	29	69	0	0
Streptomyces_alboniger	0	0	16	0	0	0	0	0	0	0	0	0	0	0	0	0	0	0	0	0	0	0	0	0	0	0	0	0	0	0	0	0	0	0	0	0	0	0	0	0	0	0	0	0	0	0	0	0	0
Streptomyces_ansochromogenes	0	0	29	0	0	0	0	0	0	0	0	0	0	0	0	0	0	0	0	0	0	0	0	0	28	0	0	0	0	0	0	0	0	0	0	0	0	0	0	0	0	0	0	0	0	0	0	0	0
Streptomyces_cyaneogriseus	0	0	120	0	91	0	0	0	0	0	0	0	0	66	27	51	0	0	62	0	29	0	0	0	121	0	0	0	0	20	0	0	75	0	0	0	0	22	0	0	0	0	0	0	0	0	120	0	0
Streptomyces_griseoplanus	0	0	19	0	0	0	0	0	0	0	0	0	0	0	0	0	0	0	0	0	0	0	0	0	0	0	0	0	0	0	0	0	0	0	0	0	0	0	0	0	0	0	0	0	0	0	0	0	0
Streptomyces_leeuwenhoekii	0	0	130	0	24	0	0	0	0	0	0	0	0	0	25	62	0	0	54	0	54	0	0	0	102	0	0	0	0	17	0	0	71	0	0	0	0	24	0	0	0	0	0	0	0	20	55	0	0
Streptomyces_lividans	0	0	35	0	0	0	0	0	0	0	0	0	0	0	0	0	0	0	0	0	0	0	0	0	37	0	0	0	0	0	0	0	18	0	0	0	0	0	0	0	0	0	0	0	0	0	30	0	0
Streptomyces_longispororuber	0	0	16	0	0	0	0	0	0	0	0	0	0	0	0	0	0	0	0	0	0	0	0	0	0	0	0	0	0	0	0	0	0	0	0	0	0	0	0	0	0	0	0	0	0	0	0	0	0
Streptomyces_reticuli	16	0	112	0	17	0	0	0	0	0	0	0	0	188	17	64	0	0	45	0	19	0	0	0	82	0	0	0	0	15	0	0	47	0	0	0	0	0	0	0	0	0	0	0	0	0	43	0	0
Streptomyces_sp._CCM_MD2014	34	0	180	0	33	0	0	0	0	0	0	0	0	57	41	75	17	0	69	0	39	0	0	0	187	0	0	0	0	38	0	0	70	0	0	0	0	30	0	0	0	0	0	0	0	22	46	0	0
Streptomyces_sp._L-49973	0	0	34	0	0	0	0	0	0	0	0	0	0	0	0	0	0	0	0	0	0	0	0	0	0	0	0	0	0	0	0	0	0	0	0	0	0	0	0	0	0	0	0	0	0	0	0	0	0
Streptomyces_sp._PBH53	0	0	63	0	0	0	0	0	0	0	0	0	0	0	16	26	0	0	27	0	0	0	0	0	65	0	0	0	0	0	0	0	29	0	0	0	0	0	0	0	0	0	0	0	0	0	15	0	0
Streptosporangium_roseum	177	0	218	0	36410	0	0	0	0	0	33	0	0	52	1950	194	34	26	12733	0	84	0	0	0	756	0	145	0	0	192	0	24	87558	0	0	17	31	274	0	0	235	0	0	0	0	37	37136	58	5810
Sulfuricella_denitrificans	94	0	34	0	0	0	0	0	0	0	0	0	0	46	25	82	44	0	51	0	114	0	0	0	0	0	0	0	0	220	0	0	20	0	0	25	0	0	0	0	0	0	0	0	0	0	34	0	0
Sulfurimonas_denitrificans	0	0	0	0	17	0	0	0	0	0	0	0	0	0	0	0	0	0	0	0	0	0	0	0	0	0	0	0	0	0	0	0	0	0	0	0	0	0	0	0	0	0	0	0	0	0	66	0	0
Sulfuritalea_hydrogenivorans	312	0	94	0	32	0	0	0	16	0	0	17	0	286	152	244	193	24	202	29	401	61	0	0	0	37	0	0	0	878	0	16	94	0	17	72	0	21	0	0	0	0	17	0	0	36	79	0	16
Symbiobacterium_thermophilum	60	0	39	0	0	0	0	0	0	0	0	0	0	29	44	65	22	0	28	0	45	0	0	18	0	0	0	0	0	94	0	0	0	0	0	0	0	23	0	0	0	0	0	0	0	0	23	0	0
Synechococcus_sp._JA-3-3Ab	0	0	0	0	0	0	0	0	0	0	0	0	0	0	0	0	0	0	0	0	0	0	0	0	0	0	0	0	0	0	0	0	0	0	0	0	0	0	0	0	0	0	0	0	0	0	0	0	0
Synergistes_jonesii	0	0	0	0	0	0	0	0	0	0	0	0	0	0	0	0	0	0	0	0	0	0	0	0	0	0	0	0	18	0	0	0	0	0	0	0	0	0	0	0	0	0	26	0	0	0	0	0	0
Syntrophobacter_fumaroxidans	32	0	27	0	0	18	18	0	0	40	0	19	0	0	21	43	16	0	17	0	23	0	0	17	0	0	42	0	29	47	36	0	0	36	0	0	0	0	34	22	0	0	29	0	0	0	0	19	0
Syntrophomonas_wolfei	0	0	0	0	0	0	0	0	0	0	0	0	0	0	0	0	0	0	0	0	0	0	0	0	0	0	0	0	16	0	0	0	0	0	0	0	0	0	0	0	0	0	0	0	0	0	0	0	0
Syntrophus_aciditrophicus	16	0	0	0	0	0	23	0	0	25	0	0	0	0	0	0	0	0	0	0	0	0	0	59	0	0	0	0	0	18	0	23	0	0	0	0	0	0	25	0	18	0	30	28	16	0	0	0	24
Tardiphaga_sp._Vaf07	0	0	25	0	0	0	0	0	0	0	0	0	0	0	0	0	0	0	0	0	0	0	0	0	0	0	0	0	0	0	0	0	0	0	0	0	0	0	0	0	0	0	0	0	0	0	0	0	0
Terriglobus_roseus	51	0	30	0	0	0	0	0	0	0	0	0	0	18	29	40	17	0	19	0	44	0	0	0	0	0	0	0	0	49	0	0	0	0	0	0	0	0	0	0	0	0	0	0	0	0	17	0	0
Terriglobus_saanensis	32	0	31	0	0	0	0	0	0	0	0	0	0	0	19	24	0	0	17	0	27	0	0	0	0	0	0	0	0	27	0	0	0	0	0	0	0	0	0	0	0	0	0	0	0	0	0	0	0
Thalassolituus_oleivorans	0	0	0	0	38	0	0	0	0	0	0	0	0	0	0	0	0	0	35	0	0	0	0	0	0	0	0	0	0	0	0	0	0	0	0	0	0	0	0	0	0	0	0	0	0	0	0	0	0
Thalassospira_xiamenensis	0	0	26	0	0	0	0	0	0	0	0	0	0	0	0	0	0	0	0	0	19	0	0	0	0	0	0	0	0	0	0	0	0	0	0	0	0	0	0	0	0	0	0	0	0	0	0	0	0
Thauera_sp._MZ1T	450	0	115	0	38	0	0	28	17	0	0	33	0	266	232	285	227	28	240	44	469	66	0	0	18	41	0	0	0	1140	0	88	98	32	17	74	18	41	0	50	0	0	25	16	0	41	94	0	0
Thauera_humireducens	278	0	77	0	22	0	0	0	27	0	0	23	0	136	116	174	122	16	116	22	268	38	0	0	0	23	0	0	0	570	0	32	58	0	0	43	0	27	0	0	0	0	16	0	0	26	68	0	0
Thaumarchaeota_archaeon_MY3	0	0	534	0	0	0	0	0	0	0	0	0	0	0	0	17	0	0	0	0	0	0	0	0	0	0	0	0	0	17	0	0	0	0	0	0	0	18	0	0	0	0	0	0	0	0	0	0	0
Thermaerobacter_marianensis	55	0	43	0	0	0	0	0	0	0	0	0	0	28	45	73	28	0	35	0	40	0	0	19	0	0	0	0	0	118	0	0	0	0	0	0	0	35	0	0	0	0	0	0	0	0	28	0	0
Thermanaerovibrio_acidaminovorans	0	48	0	37	0	53	77	0	37	69	0	46	0	0	0	0	0	0	0	0	0	0	74	152	0	0	95	61	72	15	42	32	0	50	0	0	0	0	59	17	57	29	37	55	86	0	0	94	59
Thermobacillus_composti	48	0	25	0	0	0	0	0	0	0	0	0	0	18	25	43	0	0	20	0	30	0	0	0	0	0	0	0	0	46	0	0	0	0	0	0	0	0	0	0	0	0	0	0	0	0	17	0	0
Thermobaculum_terrenum	0	0	0	0	0	0	0	0	0	0	0	0	0	0	0	0	0	0	0	0	0	0	0	0	0	0	0	0	0	0	0	0	0	0	0	0	0	0	0	0	0	0	0	0	0	0	0	0	0
Thermobifida_fusca	0	0	32	0	41	0	0	0	0	0	0	0	0	0	22	28	0	0	29	0	17	0	0	0	36	0	0	0	0	28	0	0	95	0	0	0	0	23	0	0	0	0	0	0	0	0	44	0	0
Thermobispora_bispora	59	0	90	0	567	0	0	0	0	0	0	0	0	36	92	104	25	0	242	0	47	0	0	0	170	0	0	0	0	116	0	0	1344	0	0	0	0	81	0	0	0	0	0	0	0	0	592	0	91
Thermomicrobium_roseum	22	0	27	0	0	0	0	0	0	0	0	0	0	0	21	30	0	0	0	0	22	0	0	0	0	0	0	0	0	40	0	0	0	0	0	0	0	0	0	0	0	0	0	0	0	0	0	0	0
Thermomonospora_curvata	89	0	118	0	253	0	0	0	0	0	19	0	0	29	83	105	30	16	129	0	53	0	0	0	1034	0	0	0	0	102	0	0	615	0	0	0	0	109	0	0	0	0	0	0	0	21	274	0	48
Thermoplasmatales_archaeon_BRNA1	0	0	0	48	0	0	0	0	23	20	0	0	0	0	0	0	0	0	0	0	0	0	27	126	0	0	33	0	58	0	0	0	0	98	0	0	0	0	0	0	18	0	23	0	49	0	17	0	0
Thermovirga_lienii	0	0	0	0	0	0	0	0	0	0	0	0	0	0	0	0	0	0	0	0	0	0	0	0	0	0	0	0	0	0	0	0	0	0	0	0	0	0	0	0	0	0	0	0	0	0	0	0	0
Thermus_oshimai	0	0	0	0	0	0	0	0	0	0	0	0	0	0	0	0	0	0	0	0	0	0	0	0	0	0	0	0	0	27	0	0	0	0	0	0	0	0	0	0	0	0	0	0	0	0	0	0	0
Thermus_scotoductus	0	0	0	0	0	0	0	0	0	0	0	0	0	0	0	0	0	0	0	0	0	0	0	0	0	0	0	0	0	0	0	0	0	0	0	0	0	0	0	0	0	0	0	0	0	0	0	0	0
Thermus_sp._CCB_US3_UF1	0	0	0	0	0	0	0	0	0	0	0	0	0	0	0	0	0	0	0	0	0	0	0	0	0	0	0	0	0	16	0	0	0	0	0	0	0	0	0	0	0	0	0	0	0	0	0	0	0
Thermus_thermophilus	0	0	0	0	0	0	0	0	0	0	0	0	0	0	0	0	0	0	0	0	0	0	0	0	0	0	0	0	0	34	0	0	0	0	0	0	0	0	0	0	0	0	0	0	0	0	0	0	0
Thioalkalivibrio_nitratireducens	175	0	56	0	0	0	0	0	0	0	0	0	0	38	76	88	45	0	48	0	102	0	0	0	0	0	0	0	0	176	0	0	31	0	0	0	0	28	0	0	0	0	0	0	0	0	34	0	0
Thioalkalivibrio_sp._K90mix	169	0	55	0	0	0	0	0	0	0	0	0	0	29	59	66	40	0	41	0	72	0	0	0	0	0	0	0	0	138	0	0	29	0	0	0	0	20	0	0	0	0	0	0	0	0	24	0	0
Thioalkalivibrio_paradoxus	251	0	80	0	16	0	0	0	0	0	0	0	0	35	85	96	48	0	62	0	102	17	0	0	0	16	0	0	0	213	0	0	33	0	0	0	0	36	0	0	0	0	0	0	0	18	37	0	0
Thioalkalivibrio_sulfidiphilus	358	0	120	0	31	0	0	0	0	0	0	0	0	56	115	118	79	23	90	0	158	26	0	0	0	25	0	0	0	269	0	0	54	0	0	21	0	38	0	0	0	0	0	0	0	22	61	0	0
Thioalkalivibrio_versutus	143	0	56	0	0	0	0	0	0	0	0	0	0	24	56	70	38	0	40	0	67	0	0	0	0	0	0	0	0	124	0	0	23	0	0	0	0	26	0	0	0	0	0	0	0	0	33	0	0
Thiobacillus_denitrificans	399	0	110	0	28	0	0	0	0	0	0	0	0	185	175	244	143	21	169	32	340	53	0	0	0	47	0	0	0	881	0	0	83	0	18	66	0	39	0	0	0	0	0	0	0	34	102	0	0
Thiocystis_violascens	195	0	53	0	22	0	0	0	0	0	0	0	0	22	52	62	34	0	49	0	93	0	0	0	0	0	0	0	0	128	0	0	32	0	0	0	0	20	0	0	0	0	0	0	0	0	34	0	0
Thioflavicoccus_mobilis	248	0	92	0	19	0	0	0	0	0	0	0	0	51	123	118	63	18	63	0	128	20	0	0	0	17	0	0	0	197	0	0	45	0	0	19	0	54	0	0	0	0	0	0	0	23	54	0	0
Thiomonas_arsenitoxydans	32	0	0	0	0	0	0	0	0	0	0	0	0	0	0	18	0	0	0	0	26	0	0	0	0	0	0	0	0	39	0	0	0	0	0	0	0	0	0	0	0	0	0	0	0	0	0	0	0
Thiomonas_intermedia	17	0	0	0	0	0	0	0	0	0	0	0	0	0	0	0	0	0	0	0	26	0	0	0	0	0	0	0	0	32	0	0	0	0	0	0	0	0	0	0	0	0	0	0	0	0	21	0	0
Tistrella_mobilis	175	0	176	0	16	0	0	0	0	0	0	0	0	53	90	122	94	23	74	0	144	29	0	0	31	0	0	0	0	177	0	0	64	0	0	31	17	76	0	0	0	0	0	0	0	40	45	0	0
Tolumonas_auensis	0	0	0	0	0	0	0	0	0	0	0	0	0	0	0	0	0	0	0	0	0	0	0	0	0	0	0	0	0	0	0	0	0	0	0	0	0	0	0	0	0	0	0	0	0	0	0	0	0
Treponema_brennaborense	0	22	0	27	0	18	24	0	18	30	0	25	20	0	0	0	0	0	0	0	0	0	34	69	0	0	28	44	24	0	20	0	0	17	0	0	0	0	31	0	35	26	19	22	29	0	0	37	32
Treponema_pedis	0	67	0	30	0	66	51	0	71	120	0	53	22	0	0	0	0	0	0	0	0	0	141	152	0	0	136	39	317	0	42	71	0	28	0	0	0	0	49	26	85	46	159	54	120	0	0	74	98
Truepera_radiovictrix	35	0	25	0	0	0	0	0	0	0	0	0	0	0	23	34	16	0	15	0	31	0	0	0	0	0	0	0	0	51	0	0	0	0	0	0	0	0	0	0	0	0	0	0	0	0	22	0	0
Trueperella_pyogenes	0	17	0	0	0	0	0	0	0	17	0	26	0	0	26	0	0	0	0	0	0	0	0	0	0	0	20	0	20	0	18	22	0	0	0	0	0	0	0	0	0	0	0	0	17	0	0	23	17
Tsukamurella_paurometabola	21	0	28	0	0	0	0	0	0	0	0	0	0	0	0	24	0	0	17	0	17	0	0	0	19	0	0	0	0	24	0	0	17	0	0	0	0	0	0	0	0	0	0	0	0	0	0	0	0
Turneriella_parva	0	0	0	0	0	0	0	0	0	0	0	0	0	0	0	0	0	0	0	0	0	0	0	0	0	0	0	0	0	0	0	0	0	0	0	0	0	0	0	0	0	0	0	0	0	0	0	0	0
uncultured_bacterium_contig00020	356	0	505	0	31	0	0	0	0	0	0	0	0	99	0	146	92	19	76	0	211	0	0	0	0	0	0	0	0	94	0	0	86	0	16	42	0	45	0	0	0	0	0	0	0	117	145	0	0
uncultured_Nitrospirae_bacterium_Rifle_16ft_4_minimus_10340	217	0	283	0	0	0	0	0	0	0	0	0	0	51	0	78	42	0	43	0	120	0	0	0	0	0	0	0	0	60	0	0	56	0	0	20	0	33	0	0	0	0	0	0	0	55	89	0	0
uncultured_Termite_group_1_bacterium	0	0	0	0	0	0	0	0	0	17	0	0	0	0	0	0	0	0	0	0	0	0	0	0	0	0	17	0	0	0	0	0	0	21	0	0	0	0	0	0	0	0	0	0	0	0	0	0	0
uncultured_Acidobacteria_bacterium	77	0	86	0	0	0	0	0	0	0	0	0	0	19	66	60	23	0	32	0	52	0	0	0	21	0	0	0	0	72	0	0	0	0	0	0	0	37	0	0	0	0	0	0	0	0	25	0	0
uncultured_archaeon	42	0	33	0	0	0	0	0	0	0	0	0	0	0	83	36	0	0	0	0	21	0	0	0	0	0	20	0	26	35	0	0	0	0	0	0	0	0	0	0	0	0	0	0	24	0	0	0	0
uncultured_bacterium	3959	216	3489	219	490	287	389	380	386	311	62	398	305	1317	2093	2509	1511	420	1477	141	3412	445	231	454	910	226	388	239	550	4055	230	697	1114	388	183	548	264	1211	271	376	235	268	694	329	358	707	1347	294	262
uncultured_bacterium_888	35	0	16	0	0	0	0	0	0	0	0	0	0	19	0	27	22	0	17	0	43	0	0	0	0	0	0	0	0	105	0	0	0	0	0	0	0	0	0	0	0	0	0	0	0	0	0	0	0
uncultured_bacterium_A1Q1_fos_75	0	0	0	0	0	0	0	0	0	0	0	0	0	0	0	0	0	0	0	0	0	0	0	0	0	0	0	0	0	0	0	0	0	0	0	0	0	0	0	0	0	0	0	0	0	0	0	0	0
uncultured_bacterium_contig00017	0	0	16	0	0	0	0	0	0	0	0	0	0	0	0	0	0	0	0	0	0	0	0	0	0	0	0	0	0	0	0	0	0	0	0	0	0	0	0	0	0	0	0	0	0	0	0	0	0
uncultured_bacterium_contig00068	0	0	28	0	0	0	0	0	0	0	0	0	0	0	19	20	0	0	0	0	0	0	0	0	0	0	0	0	0	0	0	0	0	0	0	0	0	0	0	0	0	0	0	0	0	0	0	0	0
uncultured_bacterium_contig00104	21	0	25	0	0	0	0	0	0	0	0	0	0	0	0	0	0	0	0	0	18	0	0	0	0	0	0	0	0	0	0	0	0	0	0	0	0	0	0	0	0	0	0	0	0	0	0	0	0
uncultured_bacterium_contig00528	0	0	31	0	0	0	0	0	0	0	0	0	0	0	0	0	0	24	0	0	18	0	0	0	0	0	0	0	0	0	0	0	0	0	0	0	0	31	0	0	0	0	0	0	0	0	0	0	0
uncultured_crenarchaeote	44	0	17	0	0	0	0	0	0	0	0	0	0	0	0	89	0	0	0	0	0	19	0	0	0	30	0	0	0	197	0	0	0	0	0	0	70	0	0	0	0	0	0	0	0	18	0	0	0
uncultured_gamma_proteobacterium	92	0	24	0	0	0	0	0	0	0	0	0	0	0	17	27	0	0	0	0	23	0	0	0	0	0	0	0	0	30	0	0	0	0	0	0	0	0	0	0	0	0	0	0	0	0	0	0	0
uncultured_gamma_proteobacterium_Rifle_16ft_4_minimus_5046	98	0	20	0	0	0	0	0	0	0	0	0	0	0	45	44	0	0	24	0	22	0	0	0	0	0	0	0	0	16	0	0	0	0	0	0	0	18	0	0	0	0	0	0	0	0	17	0	0
uncultured_Gemmatimonadetes_bacterium_Rifle_16ft_4_minimus_1650	20	0	21	0	0	0	0	0	0	0	0	0	0	0	42	0	0	0	0	0	26	0	0	0	0	0	0	0	0	0	0	0	0	0	0	0	0	0	0	0	0	0	0	0	0	0	23	0	0
uncultured_Gemmatimonadetes_bacterium_Rifle_16ft_4_minimus_37772	25	0	21	0	0	0	0	0	0	0	0	0	0	0	33	32	0	0	0	0	39	0	0	0	0	0	0	0	0	15	0	0	0	0	0	0	0	0	0	0	0	0	0	0	0	0	21	0	0
uncultured_Gemmatimonadetes_bacterium_Rifle_16ft_4_minimus_7	17	0	38	0	0	0	0	0	0	0	0	0	0	0	48	0	0	0	0	0	26	0	0	0	0	0	0	0	0	0	0	0	0	0	0	0	0	0	0	0	0	0	0	0	0	0	35	0	0
uncultured_Nitrospira_sp.	78	0	105	0	0	0	0	0	0	0	0	0	0	19	0	31	16	0	16	0	44	0	0	0	0	0	0	0	0	19	0	0	16	0	0	0	0	0	0	0	0	0	0	0	0	28	27	0	0
uncultured_soil_bacterium	103	0	55	0	0	0	0	0	0	0	0	0	0	39	47	87	33	0	40	0	77	0	0	0	30	0	0	0	0	96	0	0	30	0	0	0	0	29	0	0	0	0	0	0	0	0	27	0	0
Ureaplasma_diversum	0	0	0	0	0	0	0	0	0	0	0	0	0	0	0	0	0	0	0	0	0	0	0	0	0	0	0	0	0	0	0	0	0	0	0	0	0	0	0	0	0	0	46	0	0	0	0	0	0
Variovorax_paradoxus	825	0	370	22	71	33	56	31	29	0	0	70	29	391	394	588	417	61	364	59	958	116	0	0	53	59	0	0	0	1697	0	86	271	57	35	108	55	90	0	43	0	0	69	26	0	105	182	0	22
Variovorax_sp._PAMC_28711	163	0	65	0	0	0	0	0	0	0	0	0	0	72	72	98	74	0	65	0	198	22	0	0	0	0	0	0	0	287	0	16	49	0	0	19	0	0	0	0	0	0	0	0	0	16	39	0	0
Verminephrobacter_eiseniae	109	0	51	0	0	0	32	0	19	0	0	35	26	53	50	76	63	0	47	0	138	20	0	0	0	0	0	0	0	183	0	30	36	26	0	18	0	0	0	22	0	0	34	16	0	0	38	0	0
Verrucosispora_maris	38	0	56	0	59	0	0	0	0	0	37	0	0	22	34	67	24	0	50	0	26	0	0	0	126	0	0	0	0	175	0	0	143	0	0	0	18	192	0	0	0	0	0	0	0	17	75	0	0
Vulgatibacter_incomptus	146	0	104	0	20	0	0	0	0	0	0	0	0	57	78	135	85	18	80	0	137	0	0	0	0	0	0	0	0	212	0	0	48	0	0	32	0	47	0	0	0	0	0	0	0	23	81	0	0
Wenzhouxiangella_marina	192	0	70	0	0	0	0	0	0	0	0	0	0	24	72	82	52	0	55	0	85	0	0	0	0	0	0	0	0	110	0	0	37	0	0	0	0	52	0	0	0	0	0	0	0	17	43	0	0
Xanthobacter_autotrophicus	215	0	1104	0	31	0	0	0	0	0	0	0	0	63	72	114	141	33	123	0	177	40	0	0	29	0	0	0	0	192	0	19	80	0	0	43	21	57	0	0	0	0	0	0	0	63	51	0	0
Xanthomonas_albilineans	89	0	30	0	0	0	0	0	0	0	0	0	0	0	26	33	19	0	0	0	60	0	0	0	0	0	0	0	0	31	0	0	0	0	0	0	0	0	0	0	0	0	0	0	0	0	17	0	0
Xanthomonas_alfalfae	0	0	0	0	0	0	0	0	0	0	0	0	0	0	0	0	0	0	0	0	0	0	0	0	0	0	0	0	0	0	0	0	0	0	0	0	0	0	0	0	0	0	0	0	0	0	0	0	0
Xanthomonas_campestris	234	0	95	0	23	0	0	0	0	0	0	0	0	28	98	100	47	16	58	0	184	27	0	0	0	0	0	0	0	109	0	42	46	0	0	0	0	37	0	0	0	0	0	0	0	21	52	0	0
Xanthomonas_citri	0	0	0	0	0	0	0	0	0	0	0	0	0	0	0	0	0	0	0	0	0	0	0	0	0	0	0	0	0	0	0	0	0	0	0	0	0	0	0	0	0	0	0	0	0	0	0	0	0
Xanthomonas_euvesicatoria	23	0	0	0	0	0	0	0	0	0	0	0	0	0	0	0	0	0	0	0	0	0	0	0	0	0	0	0	0	0	0	0	0	0	0	0	0	0	0	0	0	0	0	0	0	0	0	0	0
Xanthomonas_fuscans	33	0	0	0	0	0	0	0	0	0	0	0	0	0	0	0	0	0	0	0	26	0	0	0	0	0	0	0	0	0	0	0	0	0	0	0	0	0	0	0	0	0	0	0	0	0	0	0	0
Xanthomonas_oryzae	125	0	40	0	0	0	0	0	0	0	0	0	33	0	37	36	21	0	22	0	74	0	0	0	0	0	0	0	0	53	0	16	27	0	0	0	0	0	0	0	0	0	0	0	0	0	27	0	0
Xanthomonas_sacchari	228	0	81	0	19	0	0	0	0	0	0	0	0	36	164	104	52	17	58	0	183	27	0	0	0	0	0	0	0	116	0	67	46	0	0	19	0	43	0	0	0	0	0	0	0	16	46	0	0
Xanthomonas_translucens	244	0	71	0	19	0	0	0	0	0	0	0	0	26	121	90	44	0	57	0	186	23	0	0	0	0	0	0	0	103	0	61	41	0	0	0	0	28	0	0	0	0	0	0	0	0	34	0	0
Xanthomonas_arboricola	75	0	23	0	0	0	0	0	0	0	0	0	0	0	29	28	0	0	0	0	40	0	0	0	0	0	0	0	0	24	0	17	0	0	0	0	0	0	0	0	0	0	0	0	0	0	18	0	0
Xanthomonas_axonopodis	48	0	19	0	0	0	0	0	0	0	0	0	0	0	20	17	0	0	0	0	30	0	0	0	0	0	0	0	0	25	0	0	0	0	0	0	0	0	0	0	0	0	0	0	0	0	0	0	0
Xylanimonas_cellulosilytica	24	20	33	25	0	18	0	0	0	0	0	20	0	18	42	43	0	0	41	0	21	0	0	0	36	0	0	24	0	44	17	27	25	16	0	0	0	19	0	0	16	0	18	0	16	0	16	16	0
Xylella_fastidiosa	0	0	0	0	0	0	0	0	0	0	0	0	0	0	0	0	0	0	0	0	0	0	0	0	0	0	0	0	0	0	0	0	0	0	0	0	0	0	0	0	0	0	0	0	0	0	0	0	0
Zobellia_galactanivorans	0	0	0	0	0	0	0	0	0	0	0	0	0	0	0	0	0	0	0	0	0	0	0	0	0	0	0	0	0	0	0	0	0	0	0	0	0	0	0	0	0	0	0	0	0	0	0	0	0
Zunongwangia_profunda	0	0	0	0	0	0	0	0	0	0	0	0	0	0	0	0	0	0	0	0	25	0	0	0	0	0	0	0	0	0	0	0	0	0	0	0	0	0	0	0	0	0	0	0	0	0	0	0	0
Zymomonas_mobilis	0	0	0	0	0	0	0	0	0	0	0	0	0	0	0	0	0	0	0	0	0	0	0	0	0	0	0	0	0	0	0	0	0	0	0	0	0	0	0	0	0	0	0	0	0	0	0	0	0
Streptomyces_sp._WAC1438	0	0	0	0	0	0	0	0	0	0	0	0	0	0	0	0	0	0	0	0	0	0	0	0	18	0	0	0	0	0	0	0	0	0	0	0	0	0	0	0	0	0	0	0	0	0	0	0	0
Curvibacter_putative_symbiont_of_Hydra_magnipapillata	22	0	0	0	0	0	22	0	0	0	0	21	0	0	0	20	0	0	0	0	24	0	0	0	0	0	0	0	0	28	0	0	0	0	0	0	0	0	0	0	0	0	20	0	0	0	0	0	0
Corynebacterium_sp._ATCC_6931	0	0	0	0	0	0	0	0	0	0	0	0	0	0	0	0	0	0	0	0	0	0	0	0	0	0	0	0	0	0	0	0	0	17	0	0	0	0	0	0	0	0	37	0	0	0	0	0	0
Dehalococcoides_mccartyi	0	19	0	0	0	0	0	0	0	0	0	0	0	0	0	0	0	0	0	0	0	0	0	35	0	0	37	0	45	0	0	0	0	31	0	0	0	0	0	0	0	0	17	0	0	0	0	0	0
Lachnoclostridium_phytofermentans	0	0	0	0	0	0	0	0	0	0	0	0	0	0	0	0	0	0	0	0	0	0	0	0	0	0	0	0	0	0	0	0	0	0	0	0	0	0	0	0	0	0	23	0	0	0	0	0	0
Paeniclostridium_sordellii	0	0	0	0	0	0	0	0	0	0	0	0	0	0	0	0	0	0	0	0	0	0	0	0	0	0	0	0	0	287	0	0	0	0	0	0	0	0	0	0	0	0	19	0	0	19	0	0	0
[Eubacterium]_siraeum	0	0	0	0	0	0	0	0	0	0	0	0	0	0	0	0	0	0	0	0	0	0	0	27	0	0	20	0	183	0	0	0	0	0	0	0	0	0	0	0	0	0	36	0	0	0	0	0	0
Flammeovirgaceae_bacterium_311	33	0	0	0	0	0	0	0	0	0	0	0	0	0	0	0	44	0	0	0	42	0	0	0	0	0	0	0	0	0	0	0	19	0	0	0	0	0	0	0	0	0	0	0	0	0	23	0	0
Alistipes_finegoldii	0	0	0	0	0	0	0	0	0	0	0	0	0	0	0	0	0	0	0	0	0	0	0	0	0	0	0	0	17	0	0	0	0	0	0	0	0	0	0	0	0	0	0	0	0	0	0	0	0
Alistipes_shahii	0	0	0	0	0	0	18	0	0	16	0	0	0	0	0	0	0	0	0	0	17	0	0	26	0	0	16	16	36	16	0	0	0	0	0	0	0	0	0	0	0	17	20	0	0	0	0	17	0
Bacteroides_fragilis	0	0	0	0	0	0	0	0	17	25	0	0	0	0	0	0	0	0	0	0	0	0	16	23	0	0	27	17	39	0	0	0	0	0	0	0	0	0	0	0	19	26	30	0	0	0	42	25	24
Bacteroides_thetaiotaomicron	0	0	0	0	0	0	0	0	0	0	0	0	0	0	0	0	0	0	0	0	0	0	0	16	0	0	0	0	16	0	0	0	0	0	0	0	0	0	0	0	0	0	0	0	0	0	40	16	0
Bacteroides_xylanisolvens	0	0	0	0	0	0	0	0	0	0	0	0	0	0	0	0	0	0	0	0	0	0	0	0	0	0	0	0	0	0	0	0	0	0	0	0	0	0	0	0	0	0	0	0	0	0	23	0	0
Bifidobacterium_breve	0	0	0	0	0	0	0	0	0	0	0	0	0	0	0	0	0	0	0	0	0	0	0	0	0	0	0	0	0	0	0	0	0	0	0	0	0	0	0	0	0	0	0	0	0	0	0	0	0
Bifidobacterium_longum	0	0	0	0	0	0	0	0	0	0	0	0	0	0	0	0	0	0	0	0	0	0	0	0	0	0	0	0	0	0	0	0	0	0	0	0	0	0	0	0	0	0	0	0	0	0	0	0	0
Bifidobacterium_thermophilum	0	0	0	0	0	0	0	0	0	0	0	0	0	0	0	0	0	0	0	0	0	0	0	0	0	0	0	0	0	0	0	0	0	0	0	0	0	0	0	0	0	0	0	0	26	0	18	0	0
Blautia_obeum	0	0	0	0	0	0	0	0	0	17	0	0	0	0	0	0	0	0	0	0	0	0	0	39	0	0	0	0	45	0	0	0	0	0	0	0	0	0	0	0	0	0	25	0	23	0	0	0	0
butyrate-producing_bacterium_SS3/4	0	0	0	0	0	0	0	0	0	21	0	0	0	0	0	0	0	0	0	0	0	0	0	19	0	0	18	33	48	0	0	0	0	0	0	0	0	0	0	0	0	0	36	0	0	0	0	0	0
Candidatus_Methanomethylophilus_alvus	0	0	0	41	0	0	0	0	22	19	0	0	0	0	0	0	0	0	0	0	0	0	23	121	0	0	34	0	54	0	0	0	0	92	0	0	0	0	0	0	17	0	23	0	47	0	20	0	0
Clostridium_sp._SY8519	0	0	0	0	0	0	16	0	0	0	0	0	0	0	0	0	0	0	0	0	0	0	0	21	0	0	0	0	31	0	0	0	0	0	0	0	0	0	0	0	0	0	29	0	0	0	0	0	0
Coprococcus_catus	0	0	0	0	0	0	0	0	0	0	0	0	0	0	0	0	0	0	0	0	0	0	0	0	0	0	0	0	0	0	0	0	0	0	0	0	0	0	0	0	0	0	25	0	0	0	0	0	0
Eggerthella_sp._YY7918	0	0	0	0	0	0	0	0	0	0	0	0	0	0	0	0	0	0	0	0	0	0	0	28	0	0	0	0	21	0	0	24	0	0	0	0	0	0	0	0	0	0	0	0	22	0	0	0	0
Faecalibacterium_prausnitzii	0	16	0	0	0	0	21	0	0	33	0	0	0	0	0	0	0	0	0	0	0	0	18	37	0	0	22	0	46	0	16	0	0	16	0	0	0	0	0	0	0	0	31	0	24	0	25	21	0
Gordonibacter_pamelaeae	18	63	17	50	0	34	111	0	48	50	0	59	21	18	22	34	0	0	0	0	23	0	54	161	0	0	121	0	186	31	81	210	0	60	0	0	0	0	49	0	52	53	45	86	134	0	59	110	53
Methanobrevibacter_smithii	0	49	0	64	0	276	74	17	373	338	0	0	53	0	42	0	0	32	0	0	0	0	105	258	0	0	1820	0	4410	0	96	42	0	59	0	0	0	0	25	33	87	107	1311	104	1887	0	85	349	40
Methanosphaera_stadtmanae	0	0	0	0	0	0	0	0	0	0	0	0	0	0	0	0	0	0	0	0	0	0	0	0	0	0	54	0	81	0	0	0	0	0	0	0	0	0	0	0	0	0	28	0	48	0	0	0	0
Parabacteroides_distasonis	0	0	0	0	0	0	0	0	0	0	0	0	0	0	0	0	0	0	0	0	0	0	0	0	0	0	17	0	0	0	0	0	0	0	0	0	0	0	0	0	0	16	26	0	0	0	0	0	0
Roseburia_hominis	0	0	0	0	0	0	0	0	0	0	0	0	0	0	0	0	0	0	0	0	0	0	0	27	0	0	0	0	16	0	0	0	0	0	0	0	0	0	0	0	0	0	18	0	0	0	0	0	0
Roseburia_intestinalis	0	0	0	0	0	21	22	0	19	22	0	18	0	0	0	0	0	0	0	0	0	0	0	49	0	0	23	0	39	0	16	19	0	0	0	0	0	0	0	0	0	0	50	16	21	0	0	17	0
Ruminococcus_bromii	0	0	0	0	0	0	0	0	0	0	0	0	0	0	0	0	0	0	0	0	0	0	0	0	0	0	0	0	21	0	0	0	0	0	0	0	0	0	0	0	0	0	0	0	0	0	0	0	0
Ruminococcus_sp._SR1/5	0	0	0	0	0	0	0	0	0	0	0	0	0	0	0	0	0	0	0	0	0	0	0	0	0	0	0	0	0	0	0	0	0	0	0	0	0	0	0	0	0	0	17	0	0	0	0	0	0
Streptococcus_sp._I-P16	0	0	0	0	0	0	24	41	42	0	0	0	0	0	0	0	0	0	0	0	0	0	0	0	0	0	0	0	0	0	0	0	0	0	0	0	0	0	0	16	0	0	50	0	0	0	0	0	0
Streptococcus_sp._I-P16	0	0	0	0	0	0	24	41	42	0	0	0	0	0	0	0	0	0	0	0	0	0	0	0	0	0	0	0	0	0	0	0	0	0	0	0	0	0	0	16	0	0	50	0	0	0	0	0	0
Devosia_sp._H5989	105	0	119	0	16	0	0	0	0	0	0	0	0	25	33	63	41	21	45	0	91	21	0	0	16	0	0	0	0	76	0	0	39	0	0	21	19	23	0	0	0	0	0	0	0	25	32	0	0
Acidipropionibacterium_acidipropionici	21	47	22	50	0	60	33	18	24	30	0	37	24	25	58	25	0	0	21	0	0	0	37	43	18	0	32	49	46	45	45	74	30	37	0	0	0	0	34	47	52	29	34	40	36	0	25	32	60
butyrate-producing_bacterium_SM4/1	0	0	0	0	0	0	0	0	0	0	0	0	0	0	0	0	0	0	0	0	0	0	0	18	0	0	0	0	16	0	0	0	0	0	0	0	0	0	0	0	0	0	0	0	0	0	0	0	0
Corynebacterium_matruchotii	0	0	0	0	0	0	0	18	0	0	0	0	0	0	44	0	0	0	0	0	0	0	0	0	0	0	0	46	0	0	0	17	0	0	0	0	0	0	0	24	0	20	0	18	0	0	0	0	0
Cutibacterium_avidum	0	0	0	0	0	0	0	0	0	0	0	0	0	0	0	0	0	0	0	0	0	0	0	0	0	0	0	0	22	0	0	21	0	0	0	0	0	0	0	17	0	0	52	0	0	0	0	0	0
Eggerthella_lenta	0	24	0	26	0	0	61	0	25	26	0	43	0	0	0	26	0	0	0	0	16	0	25	110	0	0	68	0	96	22	39	104	0	29	0	0	0	0	37	0	29	20	43	43	97	0	53	57	18
Finegoldia_magna	0	20	0	0	0	30	46	0	16	36	0	26	0	0	0	0	0	0	0	0	0	0	24	60	0	0	25	0	72	0	26	28	0	16	0	0	0	0	21	0	24	0	84	20	29	0	0	26	21
Lautropia_mirabilis	0	0	0	0	0	0	0	0	0	0	0	0	0	0	0	0	0	0	0	0	0	0	0	0	0	0	0	0	0	0	0	18	0	0	0	0	0	0	0	0	0	0	0	0	0	0	0	0	0
Mageeibacillus_indolicus	0	38	0	0	0	0	18	0	0	0	0	0	0	0	0	0	0	0	0	0	0	0	0	18	0	0	0	0	52	0	0	0	0	0	0	0	0	0	0	0	0	0	49	0	41	0	0	17	0
Neisseria_lactamica	0	0	0	35	0	278	358	1057	250	55	0	146	590	0	67	0	0	0	0	0	118	0	0	0	0	0	18	18	22	0	30	131	0	280	0	0	0	0	49	499	0	78	213	168	0	0	0	0	0
Prevotella_loescheii	0	0	0	0	0	0	0	0	31	0	0	0	0	0	0	0	0	0	0	0	0	0	0	0	0	0	0	0	0	0	0	0	0	0	0	0	0	0	0	0	0	28	0	0	0	0	0	0	0
Propionibacterium_acnes	0	0	0	0	0	16	0	0	0	0	0	0	0	0	0	0	0	0	0	0	0	0	0	0	0	0	0	0	46	0	0	23	0	0	0	0	0	29	0	20	19	0	16	0	0	0	0	0	0
Pseudopropionibacterium_propionicum	31	15126	39	5400	347	6472	7989	7841	6142	5483	0	14370	10009	16	10929	135	96	100	136	0	355	0	18361	4403	0	0	4947	15228	2028	53	13572	16657	19	22159	111	141	73	0	12086	31375	20276	9383	2060	26604	555	0	315	9485	18935
Sneathia_amnii	0	0	0	0	0	0	0	0	0	0	0	0	0	0	0	0	0	0	0	0	0	0	0	0	0	0	0	0	18	0	0	0	0	0	0	0	0	0	0	0	0	0	18	0	0	0	0	0	0
Campylobacter_showae	0	0	0	0	0	0	0	0	19	0	0	0	0	0	0	0	0	0	0	0	0	0	0	0	0	0	0	0	0	0	0	0	0	0	0	0	0	0	0	0	0	0	34	0	0	0	0	0	0
[Eubacterium]_eligens	0	0	0	0	0	0	0	0	0	0	0	0	0	0	0	0	0	0	0	0	0	0	0	19	0	0	19	0	0	0	0	0	0	0	0	0	0	0	0	0	0	0	30	0	0	0	0	0	0
Peptoniphilus_sp._1-1	0	0	0	0	0	0	0	0	0	0	0	0	0	0	0	0	0	0	0	0	0	0	0	0	0	0	0	0	28	0	0	0	0	0	0	0	0	0	0	0	0	0	24	0	0	0	0	0	0
[Eubacterium]_sulci	0	101	0	62	0	111	130	0	187	329	0	142	86	0	0	0	0	0	0	0	0	0	152	251	0	0	185	102	494	0	130	86	0	64	0	0	0	0	129	42	319	129	801	102	238	0	42	135	654
Actinomyces_meyeri	0	781	0	439	18	836	886	853	1005	368	0	952	798	19	95	0	0	21	0	0	197	0	418	989	0	0	409	1008	919	0	774	288	0	713	0	0	0	0	1730	395	758	813	2403	703	934	0	64	700	1130
Actinomyces_naeslundii	0	22	0	0	0	30	0	23	0	0	0	26	0	0	0	0	0	0	0	0	0	0	0	0	0	0	0	32	0	0	28	112	0	17	0	0	0	0	0	28	0	0	19	0	0	0	0	17	0
Actinomyces_oris	0	5790	38	2556	49	12393	5084	12740	9648	4992	0	5468	5866	768	2502	29	31	52	24	0	1867	0	2273	1697	0	0	3146	7029	3599	53	6711	19817	18	9750	66	247	153	0	5762	11349	1981	5082	9421	4562	2594	0	335	3811	2218
Actinomyces_radicidentis	18	794	23	1784	0	904	664	290	758	561	0	818	531	26	727	33	0	0	20	0	47	0	665	374	0	0	522	1159	576	32	778	1437	0	1090	0	0	0	0	611	856	671	483	949	1078	451	0	36	700	692
Actinomyces_sp._oral_taxon_414	27	57727	149	50571	482	62466	40380	14715	23973	38753	34	38918	12779	784	21128	38	210	281	134	0	2030	0	71186	34857	30	0	57113	70856	34084	318	62729	10320	73	31424	1693	296	115	16	48303	28462	54509	66487	22038	25356	51639	16	903	45242	50577
Aggregatibacter_actinomycetemcomitans	0	52	0	0	0	55	394	128	223	27	0	125	102	0	0	22	0	0	0	0	0	0	0	29	0	0	0	24	0	0	0	65	0	55	0	0	0	0	103	85	44	66	235	54	0	0	0	32	55
Arcanobacterium_haemolyticum	0	0	0	0	0	0	0	0	0	0	0	0	0	0	0	0	0	0	0	0	0	0	0	0	0	0	0	0	24	0	0	0	0	0	0	0	0	0	0	0	0	0	0	0	0	0	0	0	0
Arsenicicoccus_sp._oral_taxon_190	28	18	40	18	17	18	0	0	0	0	0	17	0	21	43	54	0	0	32	0	28	0	16	0	60	0	0	21	0	72	17	24	31	16	0	0	0	26	0	0	18	0	0	16	0	0	18	0	21
Atopobium_parvulum	0	0	0	0	0	0	0	0	34	0	0	0	277	0	0	0	0	0	0	0	0	0	0	0	0	0	0	0	48	0	0	0	0	0	0	0	0	0	0	0	0	45	69	0	0	0	82	0	0
Bifidobacterium_dentium	0	0	0	0	0	0	0	0	0	0	0	0	0	0	0	0	0	0	0	0	0	0	0	0	0	0	0	0	0	0	0	0	0	0	0	0	0	0	0	0	0	0	0	0	0	0	0	0	0
Campylobacter_gracilis	0	1192	0	399	32	432	927	355	1653	1214	0	2637	804	0	162	0	0	25	0	0	196	0	1490	2892	0	0	1648	6447	497	0	2554	464	0	711	0	18	0	0	2782	1170	2271	3272	1145	1821	394	0	69	1848	2903
Candidatus_Saccharibacteria_oral_taxon_TM7x	0	2393	0	531	0	1034	865	104	1888	1049	0	1570	432	51	168	0	0	0	0	0	86	0	856	1544	0	0	1591	2608	1332	0	1214	345	0	1086	0	0	20	0	2023	620	694	2157	5531	604	1169	0	102	1338	987
Candidatus_Saccharimonas_aalborgensis	0	33	0	43	0	33	25	0	39	29	0	52	23	0	0	0	0	0	0	0	0	0	0	50	0	0	30	41	48	0	29	26	0	19	0	0	0	0	46	18	21	31	50	16	56	0	0	37	44
Capnocytophaga_haemolytica	0	0	0	0	0	21	24	87	65	16	0	38	88	0	87	0	0	0	0	0	19	0	0	0	0	0	0	16	0	0	0	19	0	0	0	0	0	0	17	51	0	37	33	24	0	0	0	0	0
Capnocytophaga_sp._oral_taxon_323	0	241	0	105	0	194	163	815	937	284	0	724	933	0	157	0	0	0	0	0	129	0	134	133	0	0	316	393	34	0	207	160	0	173	0	0	199	0	384	953	219	643	501	265	16	0	0	264	279
Cardiobacterium_hominis	0	0	0	0	0	0	0	20	16	0	0	0	29	0	0	0	0	0	0	0	0	0	0	0	0	0	0	0	0	0	0	0	0	0	0	0	0	0	0	16	0	0	0	0	0	0	0	0	0
Chloroflexi_bacterium_human_oral_taxon_HOT-439	0	0	0	0	0	16	0	0	0	0	0	0	0	0	0	0	0	0	0	0	0	0	0	37	0	0	0	0	30	0	0	0	0	0	0	0	0	0	0	0	0	0	0	0	0	0	0	0	0
Cryptobacterium_curtum	0	0	0	0	0	0	0	0	0	0	0	0	0	92	0	0	0	0	0	0	0	0	0	0	0	0	0	0	0	0	0	0	0	0	0	0	0	0	0	0	0	0	0	0	0	0	0	0	0
Cupriavidus_gilardii	271	0	115	0	24	0	0	16	0	0	0	18	29	143	142	178	133	24	133	20	301	41	0	0	18	24	0	0	0	542	0	34	68	0	0	45	0	36	0	0	0	0	0	0	0	29	62	0	0
Desulfomicrobium_orale	0	15323	0	24012	0	9168	13310	180	1510	17892	0	8044	47	0	127	177	48	546	0	0	0	0	12912	12590	0	0	15655	1663	13368	104	3767	32210	0	4430	0	0	0	0	32960	559	18683	4274	10777	27810	6396	0	27	19025	11403
Desulfovibrio_fairfieldensis	16	38	0	19	0	21	28	0	42	32	0	47	19	0	0	0	0	0	0	0	0	0	43	131	0	0	35	28	82	17	33	56	0	34	0	0	0	0	48	0	43	46	50	57	22	0	0	252	49
Eikenella_corrodens	0	0	0	16	0	0	0	78	49	0	0	39	85	0	0	0	0	0	0	0	15	0	0	0	0	0	0	19	0	0	0	0	0	0	0	0	0	0	21	0	0	27	0	0	0	0	0	0	0
Eubacterium_sp._oral_clone_FX028	0	0	0	0	0	0	0	0	0	17	0	0	0	0	0	0	0	0	0	0	0	0	0	17	0	0	17	0	29	0	0	0	0	0	0	0	0	0	0	0	0	0	0	0	27	0	0	0	0
Filifactor_alocis	0	357	0	439	0	603	994	47	720	1093	0	982	233	0	21	0	0	57	0	0	0	0	461	2011	0	0	946	426	3306	0	507	926	0	273	0	0	0	0	1380	133	856	391	1357	397	1271	0	219	913	713
Fretibacterium_fastidiosum	0	5905	0	8944	25	6487	10096	298	3378	9364	0	7019	1445	80	94	40	21	109	0	0	0	0	7985	21439	0	0	7363	7220	8787	46	6120	2936	0	7444	20	18	0	0	7717	2152	7242	3769	4231	6905	8711	0	222	11258	7534
Fusobacterium_hwasookii	0	35	0	27	0	255	282	444	627	169	0	715	357	0	122	0	0	0	0	0	41	0	26	30	0	0	104	108	68	0	125	101	0	102	0	0	0	0	117	546	75	277	886	46	19	0	0	52	141
Fusobacterium_nucleatum	0	264	0	97	28	520	640	729	1039	573	0	1759	1339	0	430	19	16	40	0	0	209	0	272	838	0	0	739	1574	1528	0	844	598	0	228	0	17	0	0	885	1067	1247	839	1911	411	383	0	116	517	2233
Gemella_sp._oral_taxon_928	0	61	0	20	0	130	409	73	390	120	0	157	86	0	0	0	0	0	0	0	0	0	56	105	0	0	106	25	149	0	66	64	0	64	0	0	0	0	92	52	62	111	732	47	65	0	20	69	70
Haemophilus_influenzae	0	0	0	0	0	32	150	282	105	0	0	78	73	0	0	0	0	0	0	0	34	0	0	0	0	0	0	0	0	0	0	0	0	22	0	0	0	0	0	74	0	30	97	0	0	0	0	0	0
Haemophilus_parainfluenzae	0	0	0	0	0	47	113	3331	109	23	0	89	460	0	30	32	0	0	0	0	536	0	0	0	0	0	0	0	0	0	22	0	0	0	0	0	0	0	0	51	0	26	87	0	0	0	0	0	0
Kingella_kingae	0	0	0	0	0	27	31	197	49	0	0	31	186	0	0	0	0	0	0	0	73	0	0	0	0	0	0	0	0	0	0	23	0	31	0	0	0	0	0	47	0	0	26	21	0	0	0	0	0
Leptotrichia_buccalis	0	193	0	60	0	67	105	263	869	597	0	384	801	0	325	0	0	0	0	0	56	0	512	394	0	0	650	843	263	0	199	67	0	173	0	0	0	0	310	514	282	1505	1745	145	231	0	0	613	121
Leptotrichia_sp._oral_taxon_212	0	58	0	145	0	781	1225	1275	1449	250	0	1143	1503	0	231	0	0	0	0	0	114	0	52	49	0	0	143	76	257	0	151	432	0	449	0	0	0	0	117	1982	38	463	2399	199	42	0	0	77	39
Leptotrichia_sp._oral_taxon_847	0	0	0	0	0	0	17	45	52	34	0	35	120	0	28	0	0	0	0	0	0	0	30	41	0	0	34	69	18	0	0	0	0	0	0	0	0	0	23	53	22	63	84	0	17	0	0	39	0
Methanobrevibacter_oralis	0	0	0	0	0	0	0	0	0	0	0	0	0	0	0	0	0	0	0	0	0	0	0	0	0	0	0	0	267	0	0	0	0	0	0	0	0	0	0	0	0	0	0	0	42	0	0	0	0
Neisseria_elongata	0	68	0	1099	0	1008	1415	4882	2036	179	0	1106	5761	0	333	0	0	0	0	0	453	0	58	35	0	0	154	188	107	0	305	1721	0	3417	0	34	0	0	226	3205	50	550	1635	1185	0	0	0	102	84
Olsenella_sp._oral_taxon_807	19	28317	43	7765	172	14650	22959	1173	8128	39710	0	18745	3207	1718	483	21	47	150	49	0	295	0	18938	16676	0	0	25917	13374	27511	16	30760	580	0	5692	418	21	33	0	10439	3652	19741	20136	6451	3203	52339	0	1498	31967	20478
Olsenella_uli	0	116	0	593	0	68	195	90	74	214	0	143	645	211	0	0	0	0	0	0	0	0	132	491	0	0	203	53	2193	0	185	177	0	55	32	0	0	0	31	26	277	155	172	43	357	0	2015	178	88
Ottowia_sp._oral_taxon_894	35	359	0	26724	0	2284	483	18475	26648	59	61	5770	65280	0	260	25	25	0	17	0	146	0	119	337	27	0	93	895	601	66	255	10854	0	33282	0	48	0	0	192	25879	167	1128	387	27339	20	0	20	237	296
Parvimonas_micra	0	141	0	133	0	403	938	84	1522	1241	0	513	855	0	0	0	0	0	0	0	0	0	274	850	0	0	759	168	1622	0	833	132	0	245	0	0	0	0	1415	418	434	692	8550	407	612	0	1485	500	808
Porphyromonas_asaccharolytica	0	0	0	0	0	0	19	0	0	0	0	0	0	0	0	0	0	0	0	0	0	0	0	0	0	0	24	0	0	0	0	0	0	0	0	0	0	0	0	0	0	0	19	0	0	0	0	0	0
Porphyromonas_gingivalis	0	364	0	1557	0	353	843	92	671	953	0	436	606	0	0	0	0	104	0	0	0	0	758	4627	0	0	1239	120	584	0	280	495	0	774	0	0	0	0	1157	232	836	477	765	560	778	0	59	1051	502
Prevotella_dentalis	0	0	0	36	0	0	26	16	59	57	0	34	44	0	0	0	0	0	0	0	0	0	28	133	0	0	51	33	80	0	20	21	0	42	0	0	0	0	31	23	28	64	47	21	24	0	74	38	31
Prevotella_denticola	0	0	0	0	0	0	17	0	48	47	0	24	32	0	0	0	0	0	0	0	0	0	28	23	0	0	71	22	52	0	0	0	0	16	0	0	0	0	26	23	0	47	43	0	23	0	18	40	22
Prevotella_enoeca	0	0	0	26	0	0	18	18	57	58	0	38	47	0	0	0	0	0	0	0	0	0	21	47	0	0	32	60	23	0	22	30	0	0	0	0	0	0	79	30	31	79	53	17	21	0	0	33	43
Prevotella_fusca	0	0	0	0	0	0	18	0	62	66	0	28	35	0	0	0	0	0	0	0	0	0	16	30	0	0	38	44	26	0	19	0	0	0	0	0	0	0	35	18	28	81	72	16	0	0	0	30	46
Prevotella_intermedia	0	78	0	92	0	98	111	44	766	451	0	252	293	0	0	0	0	0	0	0	0	0	107	169	0	0	282	316	294	0	174	95	0	113	0	0	0	0	625	118	182	513	733	213	121	0	108	182	297
Prevotella_melaninogenica	0	0	0	0	0	0	16	0	68	41	0	21	51	0	0	0	0	0	0	0	0	0	0	18	0	0	30	27	30	0	0	0	0	0	0	0	0	0	35	24	0	94	68	0	0	0	0	25	25
Prevotella_sp._oral_taxon_299	0	0	0	0	0	0	22	18	58	56	0	22	31	0	0	0	0	0	0	0	0	0	18	27	0	0	47	32	18	0	0	0	0	0	0	0	0	0	30	25	20	63	51	16	0	0	0	22	27
Prevotella_sp._oral_taxon_299	0	0	0	0	0	0	22	18	58	56	0	22	31	0	0	0	0	0	0	0	0	0	18	27	0	0	47	32	18	0	0	0	0	0	0	0	0	0	30	25	20	63	51	16	0	0	0	22	27
Pyramidobacter_piscolens	0	0	0	0	0	0	0	0	0	0	0	0	0	0	0	0	0	0	0	0	0	0	0	0	0	0	0	0	0	0	0	0	0	0	0	0	0	0	0	0	16	0	0	0	0	0	216	0	0
Rothia_dentocariosa	0	20	0	0	716	1209	29	8002	260	52	0	29	1867	0	242	1623	668	249	155	153	8582	0	43	0	0	0	56	228	0	0	202	6504	0	325	0	0	127	0	0	947	0	52	0	266	0	0	147	30	0
Selenomonas_sp._oral_taxon_136	0	70	0	42	0	57	77	107	257	173	0	267	264	16	64	0	0	0	0	0	0	0	93	91	0	0	174	233	70	0	187	50	0	130	0	0	0	0	294	74	80	721	160	51	0	0	0	115	81
Selenomonas_sp._oral_taxon_478	0	73	0	47	0	56	81	106	248	179	0	265	257	0	63	0	0	0	0	0	0	0	88	98	0	0	157	230	60	0	175	46	0	136	0	0	0	0	308	78	84	748	156	48	0	0	0	111	88
Selenomonas_sputigena	0	320	0	67	0	101	185	40	387	586	0	363	227	0	36	18	0	0	0	0	19	0	394	401	0	0	420	376	609	20	323	172	0	703	0	0	0	0	198	212	316	1677	933	133	77	0	29	915	157
Streptococcus_anginosus	0	161	0	151	0	171	240	137	447	173	0	296	190	0	29	0	0	0	0	0	0	0	108	579	0	0	338	126	2005	0	216	173	0	232	0	20	0	0	159	157	137	333	795	184	334	0	144	201	85
Streptococcus_cristatus	0	842	0	680	44	347	362	1442	3939	463	0	1556	852	0	179	20	42	0	36	0	132	0	281	0	0	0	1247	31	2257	0	853	227	0	1485	0	18	0	0	682	793	209	1904	5297	265	0	0	28	604	34
Streptococcus_gordonii	0	218	0	201	113	2128	758	15487	7071	317	0	2606	3561	0	974	93	170	0	107	0	1018	0	92	0	0	0	318	78	561	0	420	497	0	922	0	63	28	0	747	1575	52	1238	1910	487	0	0	30	158	0
Streptococcus_intermedius	0	93	0	78	0	144	110	408	354	128	0	220	157	0	31	0	0	0	0	0	32	0	58	183	0	0	176	51	368	0	118	89	0	146	21	17	0	0	83	186	76	116	481	106	85	0	24	87	66
Streptococcus_oralis	0	79	0	50	0	131	1272	3019	1384	210	0	273	607	0	63	40	0	0	0	0	61	0	52	43	0	0	100	43	174	0	74	38	0	276	0	36	0	0	193	520	0	516	1317	157	0	0	0	122	0
Streptococcus_pyogenes	0	24	0	16	0	32	23	0	40	49	0	46	0	0	0	0	0	0	0	0	0	0	33	60	0	0	94	0	376	0	24	32	0	36	0	0	0	0	27	25	19	21	129	34	78	0	0	25	16
Streptococcus_salivarius	0	0	0	0	0	0	22	61	76	0	0	26	32	0	0	0	0	0	0	0	0	0	0	0	0	0	21	0	52	0	0	0	0	22	0	0	0	0	0	25	0	29	81	0	0	0	0	0	0
Streptococcus_sanguinis	0	448	0	777	797	4467	2575	17126	10021	586	0	4954	2629	0	1168	275	481	38	784	28	1431	0	108	0	0	0	608	47	746	0	710	2461	0	3053	0	146	145	0	975	6853	109	1513	3925	2573	0	0	33	243	20
Streptococcus_sinensis	0	0	0	0	0	0	0	0	21	0	0	0	0	0	0	0	0	0	0	0	0	0	0	0	0	0	0	0	0	0	0	0	0	0	0	0	0	0	0	0	0	0	34	0	0	0	0	0	0
Streptococcus_sp._A12	0	0	0	0	0	0	64	61	79	0	0	19	17	0	0	0	0	0	0	0	0	0	0	0	0	0	0	0	20	0	0	0	0	0	0	0	0	0	0	20	0	21	105	0	0	0	0	0	0
Streptococcus_sp._oral_taxon_431	0	0	0	0	0	21	208	165	193	42	0	56	82	0	0	0	0	0	0	0	0	0	0	19	0	0	23	0	43	0	22	0	0	50	0	0	0	0	26	86	0	71	392	20	0	0	0	23	0
Streptococcus_sp._VT_162	0	67	0	46	0	106	1017	2448	1170	184	0	230	588	0	69	36	0	0	0	0	50	0	40	48	0	0	77	43	151	0	58	34	0	257	0	28	0	0	151	481	0	422	1076	151	0	0	0	113	0
Tannerella_forsythia	0	2931	0	6910	58	2588	2354	217	2042	7045	0	2469	835	74	39	23	45	94	0	0	19	0	2734	13064	0	0	3533	5824	3172	0	2850	3382	0	5154	0	0	0	0	3983	2133	6431	3912	10303	4756	4729	0	351	3969	8627
Treponema_putidum	0	239	0	172	0	269	249	22	198	335	0	278	183	0	0	0	0	0	0	0	0	0	251	1724	0	0	374	326	447	0	198	216	0	169	0	0	0	0	325	90	423	170	283	239	318	0	22	522	344
Treponema_sp._OMZ_838	0	132	0	137	0	129	145	43	214	260	0	265	526	0	0	0	0	0	0	0	0	0	141	472	0	0	177	498	212	0	214	166	0	123	0	0	0	0	303	109	225	244	259	133	120	0	20	293	325
Streptococcus_sp._I-G2	0	0	0	0	0	0	22	28	37	0	0	0	0	0	0	0	0	0	0	0	0	0	0	0	0	0	0	0	0	0	0	0	0	0	0	0	0	0	0	0	0	0	54	0	0	0	0	0	0
Gardnerella_vaginalis	0	0	0	0	0	0	0	0	0	0	0	0	0	0	0	0	0	0	0	0	0	0	0	0	0	0	0	0	0	0	0	0	0	0	0	0	0	0	0	0	0	0	18	0	0	0	0	0	0
Phenylobacterium_zucineum	243	0	133	0	34	0	0	0	0	0	0	0	0	59	103	147	90	29	81	0	159	27	0	0	50	0	0	0	0	205	0	0	51	0	0	26	17	64	0	0	0	0	0	0	0	36	66	0	0
[Haemophilus]_ducreyi	0	0	0	0	0	0	0	0	0	0	0	30	0	0	0	0	0	0	0	0	0	0	0	0	0	0	21	0	0	0	0	0	0	0	0	0	0	0	0	0	0	0	21	0	0	0	0	0	0
Bordetella_pertussis	0	0	0	0	0	0	0	0	0	0	0	0	0	0	0	0	0	0	0	0	0	0	0	0	0	0	0	0	0	22	0	0	0	0	0	0	0	0	0	0	0	0	0	0	0	0	0	0	0
Corynebacterium_riegelii	0	0	0	0	0	0	0	0	19	0	0	0	0	0	0	0	0	0	0	0	0	0	0	0	0	0	0	0	0	0	0	0	0	0	0	0	0	0	0	0	0	0	0	0	0	0	0	0	0
Enterococcus_faecium	0	0	0	0	0	0	0	0	0	0	0	0	0	0	0	0	0	0	0	0	0	0	0	23	0	0	21	0	0	0	0	0	0	0	0	0	0	0	0	0	0	0	26	0	0	0	0	0	0
Mycobacterium_intracellulare	0	0	27	0	0	0	0	0	0	0	0	0	0	0	0	0	0	0	0	0	45	0	0	0	23	0	0	0	0	0	0	0	0	0	0	0	0	0	0	0	0	0	0	0	0	30	0	0	0
Mycobacterium_yongonense	0	0	0	0	0	0	0	0	0	0	0	0	0	0	0	0	0	0	0	0	0	0	0	0	0	0	0	0	0	0	0	0	0	0	0	0	0	0	0	0	0	0	0	0	0	0	0	0	0
Neisseria_gonorrhoeae	0	0	0	30	0	210	263	772	192	40	0	114	455	0	55	0	0	0	0	0	93	0	0	0	0	0	0	22	0	0	20	107	0	221	0	0	0	0	37	375	0	60	151	131	0	0	0	0	0
Salmonella_enterica	17	0	0	0	0	0	0	0	0	0	0	0	0	0	0	0	0	0	16	0	0	0	0	0	0	0	0	0	0	16	0	0	0	0	0	0	0	0	0	0	0	0	0	0	0	0	0	0	0
Segniliparus_rotundus	0	0	0	0	0	0	0	0	0	0	0	0	0	0	0	18	0	0	0	0	0	0	0	0	0	0	0	0	0	16	0	0	0	0	0	0	0	0	0	0	0	0	0	0	0	0	0	0	0
Streptobacillus_moniliformis	0	0	0	0	0	22	20	0	22	31	0	26	16	0	0	0	0	0	0	0	0	0	18	34	0	0	40	0	91	0	0	0	0	0	0	0	0	0	20	0	0	0	61	0	31	0	0	21	0
Streptococcus_pneumoniae	0	42	0	27	0	48	374	494	497	88	0	131	196	0	22	0	0	0	0	0	0	0	24	36	0	0	63	0	128	0	45	17	0	117	0	0	0	0	77	188	0	203	629	47	0	0	0	60	0
Enterobacter_asburiae	0	0	0	0	0	0	0	0	0	0	0	0	0	0	0	0	0	0	0	0	0	0	0	0	0	0	0	0	0	0	0	0	0	0	0	0	0	0	0	0	0	0	0	0	0	0	0	0	0
Paenarthrobacter_aurescens	0	0	0	0	0	0	0	0	0	0	0	0	0	0	0	0	0	0	0	0	0	0	0	0	0	0	0	0	0	0	0	0	0	0	0	0	0	0	0	0	0	0	0	0	0	0	0	0	0
Streptomyces_sp._PAMC_26508	0	0	49	0	0	0	0	0	0	0	0	0	0	0	0	22	0	0	46	0	0	0	0	0	32	0	0	0	0	0	0	0	20	0	0	0	0	0	0	0	0	0	0	0	0	0	17	0	0
[truncated: 47 more columns]

## Sheet: Supp. Table S3
#Supplementary Table S3
#MALT generated taxonomy table (normalized-summarized count)
Taxon	KT36calc	S454calc	S41broot	KT03calc	KT08calc	F1948root	KT01dent	KT25calc	NO18	KT19calc	KT01calc	KT12calc	H24broot	F349Acalc	KT23calc	NF217calc	KT21dent	KT05dent	NF217root	H24bcalc	KT05calc	KT17calc	KT32calc	C214calc	KT12dent	KT26dent	KT06dent	H10broot	NO2	F349Aroot	KT15calc	KT18dent	KT31calc	KT27calc	KT03dent	S41bcalc	SM01	KT13dent	SM41	KT01calc	KT30calc	KT14calc	KT10calc	KT31dent	SM44	KT07dent	S37calc	KT29calc	NO3A
Acidobacterium_capsulatum	0	0	0	0	0	61	0	0	0	0	0	0	0	0	0	0	0	58	0	0	0	0	0	0	82	0	0	0	0	45	0	17	0	0	0	0	0	66	0	0	0	0	0	0	0	75	0	0	0
Candidatus_Koribacter_versatilis	0	0	0	0	0	71	17	0	0	0	0	0	16	0	0	0	0	87	0	0	0	0	0	0	119	0	0	0	0	56	0	19	0	0	0	0	0	83	0	0	0	0	0	0	0	108	0	0	0
uncultured_Acidobacteriaceae_bacterium	0	0	0	0	0	0	0	0	0	0	0	0	0	0	0	0	0	28	0	0	0	0	0	0	0	0	0	0	0	0	0	0	0	0	0	0	0	0	0	0	0	0	0	0	0	0	0	0	0
Granulicella_mallensis	0	0	0	0	0	43	0	0	0	0	0	0	0	0	0	0	0	55	0	0	0	0	0	0	88	0	0	0	0	46	0	19	0	0	0	0	0	54	0	0	0	0	0	0	0	66	0	0	0
Granulicella_tundricola	0	0	0	0	0	33	0	0	0	0	0	0	0	0	0	0	0	45	0	0	0	0	0	0	49	0	0	0	0	25	0	0	0	0	0	0	0	40	0	0	0	0	0	0	0	52	0	0	0
Terriglobus_roseus	0	0	0	0	0	31	0	0	0	0	0	0	0	0	0	0	0	40	0	0	0	0	0	0	54	0	0	0	0	26	0	0	0	0	0	0	0	31	0	0	0	0	0	0	0	52	0	0	0
Terriglobus_saanensis	0	0	0	0	0	20	0	0	0	0	0	0	0	0	0	0	0	43	0	0	0	0	0	0	33	0	0	0	0	0	0	0	0	0	0	0	0	32	0	0	0	0	0	0	0	29	0	0	0
Chloracidobacterium_thermophilum	0	0	0	0	0	38	0	0	0	0	0	0	0	0	0	0	0	34	0	0	0	0	0	0	40	0	0	0	0	32	0	0	0	0	0	0	0	31	0	0	0	0	0	0	0	30	0	0	0
uncultured_Acidobacteria_bacterium	0	0	0	0	0	70	0	0	0	0	0	0	22	0	0	0	0	85	0	0	0	0	0	0	81	0	0	0	0	73	0	0	0	0	0	0	0	91	0	0	0	0	0	0	0	76	0	0	0
uncultured_Acidobacteria_bacterium_A12	0	0	0	0	0	35	0	0	0	0	0	0	0	0	0	0	0	0	0	0	0	0	0	0	36	0	0	0	0	22	0	0	0	0	0	0	0	0	0	0	0	0	0	0	0	0	0	0	0
uncultured_Acidobacteria_bacterium_cosmid_p2H8	0	0	0	0	0	23	0	0	0	0	0	0	0	0	0	0	0	0	0	0	0	0	0	0	19	0	0	0	0	0	0	0	0	0	0	0	0	0	0	0	0	0	0	0	0	0	0	0	0
uncultured_Acidobacteria_bacterium_Rifle_16ft_4_minimus_2650	0	0	0	0	0	0	0	0	0	0	0	0	0	0	0	0	0	0	0	0	0	0	0	0	0	0	0	0	0	0	0	0	0	0	0	0	0	0	0	0	0	0	0	0	0	0	0	0	0
uncultured_Acidobacteria_bacterium_Rifle_16ft_4_minimus_33681	0	0	0	0	0	0	0	0	0	0	0	0	0	0	0	0	0	0	0	0	0	0	0	0	0	0	0	0	0	0	0	0	0	0	0	0	0	0	0	0	0	0	0	0	0	0	0	0	0
uncultured_Acidobacteria_bacterium_Rifle_16ft_4_minimus_38982	0	0	0	0	0	42	0	0	0	0	0	0	0	0	0	0	0	28	0	0	0	0	0	0	68	0	0	0	0	0	0	0	0	0	0	0	0	0	0	0	0	0	0	0	0	111	0	0	0
Geothrix_fermentans	0	0	0	0	0	0	0	0	0	0	0	0	0	0	0	0	0	24	0	0	0	0	0	0	0	0	0	0	0	0	0	0	0	0	0	0	0	0	0	0	0	0	0	0	0	0	0	0	0
Holophaga_foetida	0	0	0	0	0	0	0	0	0	0	0	0	0	0	0	0	0	20	0	0	0	0	0	0	0	0	0	0	0	0	0	0	0	0	0	0	0	0	0	0	0	0	0	0	0	0	0	0	0
Candidatus_Solibacter_usitatus	0	0	0	0	0	160	42	0	0	0	0	0	63	0	0	0	37	223	0	0	20	0	0	0	320	18	19	0	0	167	0	67	0	0	48	0	0	199	0	0	0	0	0	0	0	247	0	0	0
Sulfurihydrogenibium_sp._YO3AOP1	0	0	0	0	0	0	0	0	0	0	0	0	0	0	0	0	0	0	0	0	0	0	0	0	0	0	0	0	0	0	0	0	0	0	0	0	0	0	0	0	0	0	0	0	0	0	0	0	0
Desulfurispirillum_indicum	17	0	0	0	0	0	0	0	0	0	0	0	0	0	0	0	0	0	0	0	0	0	0	0	0	0	0	0	0	0	17	0	0	0	0	0	0	0	0	0	0	0	0	0	0	0	0	0	0
Elusimicrobium_minutum	0	0	0	0	0	0	0	0	0	0	0	0	0	0	0	0	0	0	0	0	0	0	0	0	0	0	0	0	0	0	0	0	0	0	0	0	0	0	39	0	0	0	0	0	0	0	0	0	0
Endomicrobium_proavitum	0	0	0	0	0	0	0	35	0	0	17	0	0	28	0	54	0	0	0	18	0	0	0	0	0	0	0	0	0	0	45	0	0	0	0	0	0	0	0	0	25	0	19	0	0	0	0	22	0
uncultured_Termite_group_1_bacterium	0	0	0	0	0	0	0	18	0	0	0	0	0	0	0	21	0	0	0	0	0	0	0	0	0	0	0	0	0	0	19	0	0	0	0	0	0	0	0	0	0	0	0	0	0	0	0	0	0
bacterium_enrichment_culture	0	0	0	0	0	0	0	0	0	0	0	0	0	0	0	0	0	0	0	0	0	0	0	0	23	0	0	0	0	0	0	0	0	0	0	0	0	0	0	0	0	0	0	0	0	72	0	0	0
bacterium_enrichment_culture_clone_auto67_4W	0	0	0	0	0	0	0	0	0	0	0	0	0	0	0	0	0	0	0	0	0	0	0	0	0	0	0	0	0	0	0	0	0	0	0	0	0	0	0	0	0	0	0	0	0	0	0	0	0
uncultured_bacterium_(human_infant)_L37A	0	0	0	0	0	0	0	0	0	0	0	0	0	0	0	0	0	0	0	0	0	0	0	0	0	0	0	0	0	0	0	0	0	0	0	0	0	0	0	0	0	0	0	0	0	0	0	0	0
uncultured_bacterium_gp2	0	0	0	0	0	0	0	0	0	0	0	0	0	0	0	0	0	0	0	0	0	0	0	0	0	0	0	0	0	0	0	0	0	0	0	0	0	0	0	0	0	0	0	0	0	0	0	0	0
uncultured_bacterium	479	231	66	252	401	2207	578	409	2730	322	407	228	960	580	303	409	517	3489	396	731	318	238	420	423	4175	278	470	181	3112	3987	326	1174	351	319	746	365	4273	3679	12631	390	311	186	349	74	9050	4276	320	282	7065
uncultured_bacterium_1114	0	0	0	0	0	0	0	0	0	0	0	0	0	0	0	0	0	0	0	0	0	0	0	0	0	0	0	0	0	0	0	0	0	0	0	0	0	0	0	0	0	0	0	0	0	0	0	0	0
uncultured_bacterium_1116	0	0	0	0	0	0	0	0	0	0	0	0	0	0	0	0	0	0	0	0	0	0	0	0	52	0	0	0	0	0	0	0	0	0	0	0	0	0	0	0	0	0	0	0	0	0	0	0	0
uncultured_bacterium_14	0	0	0	0	0	0	0	0	0	0	0	0	0	0	0	0	0	0	0	0	0	0	0	0	0	0	0	0	0	0	0	0	0	0	0	0	0	0	0	0	0	0	0	0	0	36	0	0	0
uncultured_bacterium_164	0	0	0	0	0	0	0	0	0	0	0	0	0	0	0	0	0	0	0	0	0	0	0	0	0	0	0	0	0	0	0	0	0	0	0	0	0	0	0	0	0	0	0	0	0	0	0	0	0
uncultured_bacterium_182_10_L09	0	0	0	0	0	0	0	0	0	0	0	0	0	0	0	0	0	0	0	0	0	0	0	0	0	0	0	0	0	0	0	0	0	0	0	0	0	0	0	0	0	0	0	0	0	16	0	0	0
uncultured_bacterium_18b09	0	0	0	0	0	0	0	0	0	0	0	0	0	0	0	0	0	0	0	0	0	0	0	0	0	0	0	0	0	0	0	0	0	0	0	0	0	0	0	0	0	0	0	0	0	0	0	0	22
uncultured_bacterium_24i11	0	0	0	0	0	0	0	0	0	0	0	0	0	0	0	0	0	0	0	0	0	0	0	0	0	0	0	0	0	0	0	0	0	0	0	0	0	0	0	0	0	0	0	0	0	0	0	0	18
uncultured_bacterium_293	0	0	0	0	0	101	0	0	0	0	0	0	0	0	0	0	0	35	0	0	0	0	0	0	68	0	0	0	0	0	0	0	0	0	0	0	0	0	0	0	0	0	0	0	0	104	0	0	0
uncultured_bacterium_2M03	0	0	0	0	0	0	0	0	0	0	0	0	0	0	0	0	0	0	0	0	0	0	0	0	0	0	0	0	0	0	0	0	0	0	0	0	0	0	0	0	0	0	0	0	0	0	0	0	0
uncultured_bacterium_31i10b	0	0	0	0	0	0	0	0	17	0	0	0	0	0	0	0	0	0	0	0	0	0	0	0	0	0	0	0	0	0	0	0	0	0	0	0	0	0	0	0	0	0	0	0	0	0	0	0	0
uncultured_bacterium_33g20	0	0	0	0	0	0	0	0	0	0	0	0	0	0	0	0	0	0	0	0	0	0	0	0	0	0	0	0	0	0	0	0	0	0	0	0	0	0	0	0	0	0	0	0	0	0	0	0	17
uncultured_bacterium_34R1	0	0	0	0	0	0	0	0	0	0	0	0	0	0	0	0	0	0	0	0	0	0	0	0	0	0	0	0	0	0	0	0	0	0	0	0	0	0	0	0	0	0	0	0	0	0	0	0	0
uncultured_bacterium_3e18	0	0	0	0	0	0	0	0	0	0	0	0	0	0	0	0	0	0	0	0	0	0	0	0	0	0	0	0	0	0	0	0	0	0	0	0	0	0	38	0	0	0	0	0	17	0	0	0	0
uncultured_bacterium_4h09	0	0	0	0	0	0	0	0	0	0	0	0	0	0	0	0	0	0	0	0	0	0	0	0	0	0	0	0	0	0	0	0	0	0	0	0	0	0	0	0	0	0	0	0	0	0	0	0	0
uncultured_bacterium_4L05	0	0	0	0	0	0	0	0	0	0	0	0	0	0	0	0	0	0	0	0	0	0	0	0	0	0	0	0	0	0	0	0	0	0	0	0	0	0	0	0	0	0	0	0	0	0	0	0	0
uncultured_bacterium_52B7	0	0	0	0	0	0	0	0	0	0	0	0	0	0	0	0	0	0	0	0	0	0	0	0	0	0	0	0	0	0	0	0	0	0	0	0	0	0	0	0	0	0	0	0	0	0	0	0	0
uncultured_bacterium_888	0	0	0	0	0	0	0	0	0	0	0	0	0	0	0	0	0	0	0	0	0	0	0	0	37	0	0	0	0	21	0	0	0	0	0	0	0	16	0	0	0	0	0	0	0	111	0	0	0
uncultured_bacterium_A1Q1_fos_1870	0	0	0	0	0	0	0	0	0	0	0	0	0	0	0	0	0	0	0	0	0	0	0	0	0	0	0	0	0	0	0	0	0	0	0	0	0	0	0	0	0	0	0	0	0	0	0	0	0
uncultured_bacterium_A1Q1_fos_2037	0	0	0	0	0	0	0	0	0	0	0	0	0	0	0	0	0	0	0	0	0	0	0	0	0	0	0	0	0	0	0	0	0	0	0	0	0	0	0	0	0	0	0	0	0	0	0	0	0
uncultured_bacterium_A1Q1_fos_517	0	0	0	0	0	0	0	0	0	0	0	0	0	0	0	0	0	0	0	0	0	0	0	0	0	0	0	0	0	0	0	0	0	0	0	0	0	0	0	0	0	0	0	0	0	0	0	0	0
uncultured_bacterium_A1Q1_fos_75	0	0	0	0	0	0	0	0	0	0	0	0	0	0	0	0	0	0	0	0	0	0	0	0	0	0	0	0	0	0	0	0	0	0	0	0	0	0	0	0	0	0	0	0	0	0	0	0	0
uncultured_bacterium_Ad_143_A19	0	0	0	0	0	0	0	0	0	0	0	0	0	0	0	0	0	0	0	0	0	0	0	0	0	0	0	0	0	0	0	0	0	0	0	0	0	0	0	0	0	0	0	0	0	0	0	0	0
uncultured_bacterium_AR_412	0	0	0	0	0	0	0	0	0	0	0	0	17	0	0	0	0	0	0	0	0	0	0	0	0	0	0	0	0	0	0	0	0	0	0	0	0	0	0	0	0	0	0	0	0	0	0	0	0
uncultured_bacterium_AR_456	0	0	0	0	0	0	0	0	0	0	0	0	0	0	0	0	0	0	0	0	0	0	0	0	0	0	0	0	0	0	0	0	0	0	0	0	0	0	0	0	0	0	0	0	0	0	0	0	0
uncultured_bacterium_AZ_40	0	0	0	0	0	0	0	0	0	0	0	0	0	0	0	0	0	0	0	0	0	0	0	0	0	0	0	0	0	0	0	0	0	0	0	0	0	0	0	0	0	0	0	0	0	18	0	0	0
uncultured_bacterium_BAC10-4	0	0	0	0	0	0	0	0	0	0	0	0	0	0	0	0	0	0	0	0	0	0	0	0	20	0	0	0	0	0	0	0	0	0	0	0	0	0	0	0	0	0	0	0	0	128	0	0	0
uncultured_bacterium_BLR19	0	0	0	0	0	0	0	0	0	0	0	0	0	0	0	0	0	0	0	0	0	0	0	0	0	0	0	0	0	0	0	0	0	0	0	0	0	0	0	0	0	0	0	0	0	0	0	0	0
uncultured_bacterium_BLR8	0	0	0	0	0	0	0	0	0	0	0	0	0	0	0	0	0	0	0	0	0	0	0	0	17	0	0	0	0	0	0	0	0	0	0	0	0	0	0	0	0	0	0	0	0	0	0	0	0
uncultured_bacterium_contig00001	0	0	0	0	0	0	0	0	0	0	0	0	0	0	0	0	0	0	0	0	0	0	0	0	0	0	0	0	0	0	0	0	0	0	0	0	0	0	0	0	0	0	0	0	0	18	0	0	0
uncultured_bacterium_contig00005	0	0	0	0	0	0	0	0	0	0	0	0	0	0	0	0	0	24	0	0	0	0	0	0	0	0	0	0	0	0	0	0	0	0	0	0	0	28	0	0	0	0	0	0	0	0	0	0	0
uncultured_bacterium_contig00010	0	0	0	0	0	0	0	0	0	0	0	0	38	0	0	0	0	0	0	0	0	0	0	0	0	0	0	0	0	0	0	0	0	0	0	0	0	0	0	0	0	0	0	0	0	0	0	0	0
uncultured_bacterium_contig00012	0	0	0	0	0	38	0	0	0	0	0	0	0	0	0	0	0	0	0	0	0	0	0	0	0	0	0	0	0	0	0	0	0	0	0	0	0	0	0	0	0	0	0	0	0	60	0	0	0
uncultured_bacterium_contig00013	0	0	0	0	0	0	0	0	0	0	0	0	19	0	0	0	0	0	0	0	0	0	0	0	0	0	0	0	0	0	0	0	0	0	0	0	0	0	0	0	0	0	0	0	0	0	0	0	0
uncultured_bacterium_contig00016	0	0	0	0	0	0	0	0	0	0	0	0	0	0	0	0	0	0	0	0	0	0	0	0	0	0	0	0	0	0	0	0	0	0	0	0	0	0	0	0	0	0	0	0	0	47	0	0	0
uncultured_bacterium_contig00017	0	0	0	0	0	0	0	0	0	0	0	0	0	0	0	0	0	0	0	0	0	0	0	0	0	0	0	0	0	0	0	0	0	0	0	0	0	16	0	0	0	0	0	0	0	0	0	0	0
uncultured_bacterium_contig00020	0	0	0	0	0	0	44	0	0	0	0	0	0	0	0	0	32	339	0	0	0	0	0	0	375	0	0	0	0	0	0	90	0	0	123	0	0	532	0	0	0	0	0	0	0	99	0	0	0
uncultured_bacterium_contig00021	0	0	0	0	0	0	0	0	0	0	0	0	46	0	0	0	0	0	0	0	0	0	0	0	0	0	0	0	0	0	0	0	0	0	0	0	0	0	0	0	0	0	0	0	0	0	0	0	0
uncultured_bacterium_contig00022	0	0	0	0	0	0	0	0	0	0	0	0	0	0	0	0	0	0	0	0	0	0	0	0	0	0	0	0	0	0	0	0	0	0	0	0	0	0	0	0	0	0	0	0	0	21	0	0	0
uncultured_bacterium_contig00026	0	0	0	0	0	0	0	0	0	0	0	0	0	0	0	0	0	0	0	0	0	0	0	0	34	0	0	0	0	0	0	0	0	0	0	0	0	0	0	0	0	0	0	0	0	140	0	0	0
uncultured_bacterium_contig00027	0	0	0	0	0	0	0	0	0	0	0	0	30	0	0	0	0	0	0	0	0	0	0	0	0	0	0	0	0	0	0	0	0	0	0	0	0	0	0	0	0	0	0	0	0	0	0	0	0
uncultured_bacterium_contig00030	0	0	0	0	0	0	0	0	0	0	0	0	0	0	0	0	0	0	0	0	0	0	0	0	0	0	0	0	0	0	0	0	0	0	0	0	0	0	0	0	0	0	0	0	0	0	0	0	0
uncultured_bacterium_contig00032	0	0	0	0	0	0	0	0	0	0	0	0	0	0	0	0	0	0	0	0	0	0	0	0	0	0	0	0	0	0	0	0	0	0	0	0	0	0	0	0	0	0	0	0	0	26	0	0	0
uncultured_bacterium_contig00033	0	0	0	0	0	0	0	0	0	0	0	0	0	0	0	0	0	0	0	0	0	0	0	0	0	0	0	0	0	0	0	0	0	0	0	0	0	0	0	0	0	0	0	0	0	0	0	0	0
uncultured_bacterium_contig00035	0	0	0	0	0	0	0	0	0	0	0	0	0	0	0	0	0	0	0	0	0	0	0	0	0	0	0	0	0	0	0	0	0	0	0	0	0	0	0	0	0	0	0	0	0	18	0	0	0
uncultured_bacterium_contig00038	0	0	0	0	0	0	0	0	0	0	0	0	0	0	0	0	0	0	0	0	0	0	0	0	0	0	0	0	0	37	0	0	0	0	0	0	0	0	0	0	0	0	0	0	0	0	0	0	0
uncultured_bacterium_contig00043	0	0	0	0	0	45	49	0	0	0	0	0	0	0	0	0	0	0	0	0	0	0	0	0	204	19	21	0	0	72	0	20	0	0	27	0	0	0	0	0	0	0	0	0	0	656	0	0	0
uncultured_bacterium_contig00044	0	0	0	0	0	0	0	0	0	0	0	0	0	0	0	0	0	0	0	0	0	0	0	0	0	0	0	0	0	0	0	0	0	0	0	0	0	0	0	0	0	0	0	0	0	21	0	0	0
uncultured_bacterium_contig00047	0	0	0	0	0	20	0	0	0	0	0	0	0	0	0	0	0	0	0	0	0	0	0	0	0	0	0	0	0	34	0	0	0	0	0	0	0	0	0	0	0	0	0	0	0	0	0	0	0
uncultured_bacterium_contig00049	0	0	0	0	0	0	0	0	0	0	0	0	0	0	0	0	0	23	0	0	0	0	0	0	133	0	0	0	0	0	0	0	0	0	0	0	0	0	0	0	0	0	0	0	0	0	0	0	0
uncultured_bacterium_contig00050	0	0	0	0	0	25	0	0	0	0	0	0	0	0	0	0	0	0	0	0	0	0	0	0	0	0	0	0	0	0	0	0	0	0	0	0	0	0	0	0	0	0	0	0	0	63	0	0	0
uncultured_bacterium_contig00057	0	0	0	0	0	0	0	0	0	0	0	0	0	0	0	0	0	0	0	0	0	0	0	0	0	0	0	0	0	22	0	0	0	0	0	0	0	0	0	0	0	0	0	0	0	0	0	0	0
uncultured_bacterium_contig00068	0	0	0	0	0	20	0	0	0	0	0	0	0	0	0	0	0	0	0	0	0	0	0	0	0	0	0	0	0	0	0	0	0	0	0	0	0	29	0	0	0	0	0	0	0	0	0	0	0
uncultured_bacterium_contig00071	0	0	0	0	0	0	0	0	0	0	0	0	0	0	0	0	0	0	0	0	0	0	0	0	0	0	0	0	0	27	0	0	0	0	0	0	0	0	0	0	0	0	0	0	0	29	0	0	0
uncultured_bacterium_contig00095	0	0	0	0	0	0	0	0	0	0	0	0	0	0	0	0	0	0	0	0	0	0	0	0	0	0	0	0	0	36	0	0	0	0	0	0	0	0	0	0	0	0	0	0	0	0	0	0	0
uncultured_bacterium_contig00104	0	0	0	0	0	0	0	0	0	0	0	0	0	0	0	0	0	0	0	0	0	0	0	0	22	0	0	0	0	0	0	0	0	0	0	0	0	26	0	0	0	0	0	0	0	0	0	0	0
uncultured_bacterium_contig00116	0	0	0	0	0	0	0	0	0	0	0	0	0	0	0	0	0	0	0	0	0	0	0	0	0	0	0	0	0	60	0	0	0	0	0	0	0	0	0	0	0	0	0	0	0	0	0	0	0
uncultured_bacterium_contig00121	0	0	0	0	0	0	0	0	0	0	0	0	0	0	0	0	0	0	0	0	0	0	0	0	0	0	0	0	0	0	0	0	0	0	0	0	0	0	0	0	0	0	0	0	0	0	0	0	0
uncultured_bacterium_contig00129	0	0	0	0	0	0	0	0	0	0	0	0	0	0	0	0	0	0	0	0	0	0	0	0	0	0	0	0	0	0	0	0	0	0	0	0	0	0	0	0	0	0	0	0	0	0	0	0	0
uncultured_bacterium_contig00131	0	0	0	0	0	37	0	0	0	0	0	0	0	0	0	0	0	0	0	0	0	0	0	0	0	0	0	0	0	198	0	0	0	0	0	0	0	0	0	0	0	0	0	0	0	0	0	0	0
uncultured_bacterium_contig00151	0	0	0	0	0	0	0	0	0	0	0	0	0	0	0	0	0	0	0	0	0	0	0	0	0	0	0	0	0	72	0	0	0	0	0	0	0	0	0	0	0	0	0	0	0	0	0	0	0
uncultured_bacterium_contig00156	0	0	0	0	0	0	0	0	0	0	0	0	0	0	0	0	0	0	0	0	0	0	0	0	0	0	0	0	0	0	0	0	0	0	0	0	0	0	0	0	0	0	0	0	0	0	0	0	0
uncultured_bacterium_contig00159	0	0	0	0	0	0	0	0	0	0	0	0	0	0	0	0	0	0	0	0	0	0	0	0	0	0	0	0	0	0	0	0	0	0	0	0	0	0	0	0	0	0	0	0	0	23	0	0	0
uncultured_bacterium_contig00170	0	0	0	0	0	0	0	0	0	0	0	0	0	0	0	0	0	0	0	0	0	0	0	0	0	0	0	0	0	0	0	0	0	0	0	0	0	0	0	0	0	0	0	0	0	0	0	0	0
uncultured_bacterium_contig00173	0	0	0	0	0	0	0	0	0	0	0	0	17	0	0	0	0	0	0	0	0	0	0	0	0	0	0	0	0	0	0	0	0	0	0	0	0	0	0	0	0	0	0	0	0	0	0	0	0
uncultured_bacterium_contig00174	0	0	0	0	0	0	0	0	0	0	0	0	0	0	0	0	0	0	0	0	0	0	0	0	16	0	0	0	0	0	0	0	0	0	0	0	0	0	0	0	0	0	0	0	0	0	0	0	0
uncultured_bacterium_contig00179	0	0	0	0	0	0	0	0	0	0	0	0	19	0	0	0	0	0	0	0	0	0	0	0	0	0	0	0	0	24	0	0	0	0	0	0	0	0	0	0	0	0	0	0	0	17	0	0	0
uncultured_bacterium_contig00180	0	0	0	0	0	17	0	0	0	0	0	0	0	0	0	0	0	0	0	0	0	0	0	0	16	0	0	0	0	0	0	0	0	0	0	0	0	0	0	0	0	0	0	0	0	0	0	0	0
uncultured_bacterium_contig00182	0	0	0	0	0	0	0	0	0	0	0	0	0	0	0	0	0	0	0	0	0	0	0	0	0	0	0	0	0	31	0	0	0	0	0	0	0	0	0	0	0	0	0	0	0	19	0	0	0
uncultured_bacterium_contig00248	0	0	0	0	0	0	0	0	0	0	0	0	0	0	0	0	0	0	0	0	0	0	0	0	80	0	0	0	0	18	0	0	0	0	0	0	0	0	0	0	0	0	0	0	0	0	0	0	0
uncultured_bacterium_contig00270	0	0	0	0	0	0	0	0	0	0	0	0	0	0	0	0	0	0	0	0	0	0	0	0	42	0	0	0	0	0	0	0	0	0	0	0	0	0	0	0	0	0	0	0	0	0	0	0	0
uncultured_bacterium_contig00528	0	0	0	0	0	0	0	0	0	0	0	0	0	0	0	0	0	0	0	0	0	0	0	0	0	0	0	0	0	0	0	0	0	0	0	0	0	32	0	0	0	0	0	0	0	0	0	0	0
uncultured_bacterium_Contig11	0	0	0	0	0	0	0	0	0	0	0	0	0	0	0	0	0	0	0	25	0	0	0	22	0	0	0	0	0	0	0	0	0	0	0	0	0	0	0	0	0	0	0	0	0	0	0	0	0
uncultured_bacterium_Contig1474_n_1484_cl	0	0	0	0	0	0	0	0	0	0	0	0	0	0	0	0	0	0	0	0	0	0	0	0	0	0	0	0	0	0	0	0	0	0	0	0	0	0	0	0	0	0	0	0	0	0	0	0	0
uncultured_bacterium_Contig1625	0	0	0	0	0	0	0	0	0	0	0	0	0	0	0	0	0	0	0	0	0	0	0	0	0	0	0	0	0	0	0	0	0	0	0	0	0	0	0	0	0	0	0	0	0	0	0	0	0
uncultured_bacterium_Contigcl_1493	0	0	0	0	0	0	0	0	0	0	0	0	0	0	0	0	0	0	0	0	0	0	0	0	0	0	0	0	0	0	0	0	0	0	0	0	0	0	0	0	0	0	0	0	0	0	0	0	0
uncultured_bacterium_Contigcl_1542	0	0	0	0	0	0	0	0	0	0	0	0	0	0	0	0	0	0	0	0	0	0	0	22	0	0	0	0	0	0	0	0	0	0	0	0	0	0	0	0	0	0	0	0	0	0	0	0	0
uncultured_bacterium_Csd4	0	0	0	0	0	0	0	0	0	0	0	0	0	0	0	0	0	0	0	0	0	0	0	0	0	0	0	0	0	0	0	0	0	0	0	0	0	0	0	0	0	0	0	0	0	0	0	0	0
uncultured_bacterium_ctg7180000000730	0	0	0	0	0	0	0	0	0	0	0	0	0	0	0	0	0	0	0	0	0	0	0	0	0	0	0	0	0	0	0	0	0	0	0	0	0	0	0	0	0	0	0	0	0	38	0	0	0
uncultured_bacterium_ctg7180000000734	0	0	0	0	0	0	0	0	0	0	0	0	0	0	0	0	0	0	0	0	0	0	0	0	0	0	0	0	0	0	0	0	0	0	0	0	0	0	0	0	0	0	0	0	0	32	0	0	0
uncultured_bacterium_ctg7180000000737	0	0	0	0	0	0	0	0	0	0	0	0	0	0	0	0	0	0	0	0	0	0	0	0	0	0	0	0	0	36	0	0	0	0	0	0	0	0	0	0	0	0	0	0	0	44	0	0	0
uncultured_bacterium_ctg7180000000741	0	0	0	0	0	0	0	0	0	0	0	0	0	0	0	0	0	0	0	0	0	0	0	0	0	0	0	0	0	18	0	0	0	0	0	0	0	0	0	0	0	0	0	0	0	0	0	0	0
uncultured_bacterium_ctg7180000000742	0	0	0	0	0	0	0	0	0	0	0	0	0	0	0	0	0	0	0	0	0	0	0	0	0	0	0	0	0	0	0	0	0	0	0	0	0	0	0	0	0	0	0	0	0	17	0	0	0
uncultured_bacterium_ctg7180000000749	0	0	0	0	0	0	0	0	0	0	0	0	0	0	0	0	0	0	0	0	0	0	0	0	0	0	0	0	0	18	0	0	0	0	0	0	0	0	0	0	0	0	0	0	0	17	0	0	0
uncultured_bacterium_ctg7180000000754	0	0	0	0	0	17	0	0	0	0	0	0	0	0	0	0	0	0	0	0	0	0	0	0	0	0	0	0	0	54	0	0	0	0	0	0	0	0	0	0	0	0	0	0	0	23	0	0	0
uncultured_bacterium_ctg7180000000755	0	0	0	0	0	0	0	0	0	0	0	0	0	0	0	0	0	0	0	0	0	0	0	0	0	0	0	0	0	27	0	0	0	0	0	0	0	0	0	0	0	0	0	0	0	25	0	0	0
uncultured_bacterium_ctg7180000000757	0	0	0	0	0	0	0	0	0	0	0	0	0	0	0	0	0	0	0	0	0	0	0	0	0	0	0	0	0	23	0	0	0	0	0	0	0	0	0	0	0	0	0	0	0	19	0	0	0
uncultured_bacterium_ctg7180000000758	0	0	0	0	0	0	0	0	0	0	0	0	0	0	0	0	0	0	0	0	0	0	0	0	0	0	0	0	0	17	0	0	0	0	0	0	0	0	0	0	0	0	0	0	0	22	0	0	0
uncultured_bacterium_ctg7180000000760	0	0	0	0	0	0	0	0	0	0	0	0	0	0	0	0	0	0	0	0	0	0	0	0	0	0	0	0	0	0	0	0	0	0	0	0	0	0	0	0	0	0	0	0	0	19	0	0	0
uncultured_bacterium_ctg7180000000767	0	0	0	0	0	0	0	0	0	0	0	0	0	0	0	0	0	0	0	0	0	0	0	0	0	0	0	0	0	19	0	0	0	0	0	0	0	0	0	0	0	0	0	0	0	24	0	0	0
uncultured_bacterium_ctg7180000000785	0	0	0	0	0	0	0	0	0	0	0	0	0	0	0	0	0	0	0	0	0	0	0	0	0	0	0	0	0	30	0	0	0	0	0	0	0	0	0	0	0	0	0	0	0	0	0	0	0
uncultured_bacterium_ctg7180000000787	0	0	0	0	0	0	0	0	0	0	0	0	0	0	0	0	0	0	0	0	0	0	0	0	0	0	0	0	0	26	0	0	0	0	0	0	0	0	0	0	0	0	0	0	0	18	0	0	0
uncultured_bacterium_ctg7180000000788	0	0	0	0	0	0	0	0	0	0	0	0	0	0	0	0	0	0	0	0	0	0	0	0	0	0	0	0	0	0	0	0	0	0	0	0	0	0	0	0	0	0	0	0	0	16	0	0	0
uncultured_bacterium_ctg7180000000791	0	0	0	0	0	0	0	0	0	0	0	0	0	0	0	0	0	0	0	0	0	0	0	0	0	0	0	0	0	30	0	0	0	0	0	0	0	0	0	0	0	0	0	0	0	23	0	0	0
uncultured_bacterium_ctg7180000000805	0	0	0	0	0	0	0	0	0	0	0	0	0	0	0	0	0	0	0	0	0	0	0	0	0	0	0	0	0	20	0	0	0	0	0	0	0	0	0	0	0	0	0	0	0	0	0	0	0
uncultured_bacterium_ctg7180000000807	0	0	0	0	0	0	0	0	0	0	0	0	0	0	0	0	0	0	0	0	0	0	0	0	0	0	0	0	0	21	0	0	0	0	0	0	0	0	0	0	0	0	0	0	0	16	0	0	0
uncultured_bacterium_ctg7180000000844	0	0	0	0	0	0	0	0	0	0	0	0	0	0	0	0	0	0	0	0	0	0	0	0	0	0	0	0	0	22	0	0	0	0	0	0	0	0	0	0	0	0	0	0	0	0	0	0	0
uncultured_bacterium_ctg7180000000852	0	0	0	0	0	0	0	0	0	0	0	0	0	0	0	0	0	0	0	0	0	0	0	0	0	0	0	0	0	33	0	0	0	0	0	0	0	0	0	0	0	0	0	0	0	27	0	0	0
uncultured_bacterium_ctg7180000000864	0	0	0	0	0	0	0	0	0	0	0	0	0	0	0	0	0	0	0	0	0	0	0	0	0	0	0	0	0	29	0	0	0	0	0	0	0	0	0	0	0	0	0	0	0	21	0	0	0
uncultured_bacterium_ctg7180000000880	0	0	0	0	0	0	0	0	0	0	0	0	0	0	0	0	0	0	0	0	0	0	0	0	0	0	0	0	0	27	0	0	0	0	0	0	0	0	0	0	0	0	0	0	0	22	0	0	0
uncultured_bacterium_ctg7180000000927	0	0	0	0	0	0	0	0	0	0	0	0	0	0	0	0	0	0	0	0	0	0	0	0	0	0	0	0	0	57	0	0	0	0	0	0	0	0	0	0	0	0	0	0	0	36	0	0	0
uncultured_bacterium_ctg7180000000948	0	0	0	0	0	0	0	0	0	0	0	0	0	0	0	0	0	0	0	0	0	0	0	0	0	0	0	0	0	22	0	0	0	0	0	0	0	0	0	0	0	0	0	0	0	19	0	0	0
uncultured_bacterium_ctg7180000001011	0	0	0	0	0	0	0	0	0	0	0	0	0	0	0	0	0	0	0	0	0	0	0	0	0	0	0	0	0	31	0	0	0	0	0	0	0	0	0	0	0	0	0	0	0	24	0	0	0
uncultured_bacterium_ctg7180000001022	0	0	0	0	0	0	0	0	0	0	0	0	0	0	0	0	0	0	0	0	0	0	0	0	0	0	0	0	0	21	0	0	0	0	0	0	0	0	0	0	0	0	0	0	0	0	0	0	0
uncultured_bacterium_ctg7180000001094	0	0	0	0	0	0	0	0	0	0	0	0	0	0	0	0	0	0	0	0	0	0	0	0	0	0	0	0	0	34	0	0	0	0	0	0	0	0	0	0	0	0	0	0	0	35	0	0	0
uncultured_bacterium_ctg7180000001429	0	0	0	0	0	0	0	0	0	0	0	0	0	0	0	0	0	0	0	0	0	0	0	0	0	0	0	0	0	20	0	0	0	0	0	0	0	0	0	0	0	0	0	0	0	22	0	0	0
uncultured_bacterium_ctg7180000001434	0	0	0	0	0	0	0	0	0	0	0	0	0	0	0	0	0	0	0	0	0	0	0	0	0	0	0	0	0	0	0	0	0	0	0	0	0	0	0	0	0	0	0	0	0	19	0	0	0
uncultured_bacterium_ctg7180000001435	0	0	0	0	0	0	0	0	0	0	0	0	0	0	0	0	0	0	0	0	0	0	0	0	0	0	0	0	0	52	0	0	0	0	0	0	0	0	0	0	0	0	0	0	0	33	0	0	0
uncultured_bacterium_ctg7180000001448	0	0	0	0	0	0	0	0	0	0	0	0	0	0	0	0	0	0	0	0	0	0	0	0	0	0	0	0	0	0	0	0	0	0	0	0	0	0	0	0	0	0	0	0	0	0	0	0	0
uncultured_bacterium_ctg7180000001454	0	0	0	0	0	0	0	0	0	0	0	0	0	0	0	0	0	0	0	0	0	0	0	0	0	0	0	0	0	25	0	0	0	0	0	0	0	0	0	0	0	0	0	0	0	25	0	0	0
uncultured_bacterium_EB1	0	0	0	0	0	0	0	0	0	0	0	0	0	0	0	0	0	0	0	0	0	0	0	0	0	0	0	0	0	0	0	0	0	0	0	0	173	0	159	0	0	0	0	0	0	0	0	0	174
uncultured_bacterium_EB2	0	0	0	0	0	0	0	0	46	0	0	0	0	0	0	0	0	0	0	0	0	0	0	0	0	0	0	0	49	0	0	0	0	0	0	0	0	0	0	0	0	0	0	0	0	0	0	0	0
uncultured_bacterium_EB4	0	0	0	0	0	0	0	0	0	0	0	0	0	0	0	0	0	0	0	0	0	0	0	0	0	0	0	0	18	0	0	0	0	0	0	0	0	0	0	0	0	0	0	0	0	0	0	0	0
uncultured_bacterium_EB5	0	0	0	0	0	0	0	0	0	0	0	0	0	0	0	0	0	0	0	0	0	0	0	0	0	0	0	0	0	0	0	0	0	0	0	0	0	0	0	0	0	0	0	0	0	0	0	0	0
uncultured_bacterium_esnapd1.2	0	0	0	0	0	0	0	0	0	0	0	0	0	0	0	0	33	0	0	0	0	0	0	0	0	0	0	0	0	0	0	88	0	0	0	0	0	0	0	0	0	0	0	0	0	0	0	0	0
uncultured_bacterium_esnapd15	0	0	0	0	0	0	0	0	0	0	0	0	0	0	0	0	0	0	0	0	0	0	0	0	0	0	0	0	0	0	0	0	0	0	0	0	0	0	0	0	0	0	0	0	0	0	0	0	0
uncultured_bacterium_esnapd26	0	0	0	0	0	0	0	0	0	0	0	0	0	0	0	0	0	0	0	0	0	0	0	0	0	0	0	0	0	0	0	0	0	0	0	0	0	0	0	0	0	0	0	0	0	0	0	0	0
uncultured_bacterium_F42-01	0	0	0	0	0	0	0	0	0	0	0	0	0	0	0	0	0	0	0	0	0	0	0	0	0	0	0	0	0	0	0	0	0	0	0	0	0	0	0	0	0	0	0	0	0	0	0	0	0
uncultured_bacterium_fosmid_pJB16B1	0	0	0	0	0	0	0	0	0	0	0	0	0	0	0	0	0	0	0	0	0	0	0	0	0	0	0	0	0	0	0	0	0	0	0	0	0	0	0	0	0	0	0	0	0	0	0	0	0
uncultured_bacterium_fosmid_pJB69A5	0	0	0	0	0	0	0	0	0	0	0	0	0	0	0	0	0	0	0	0	0	0	0	0	0	0	0	0	0	0	0	0	0	0	0	0	0	0	0	0	0	0	0	0	0	0	0	0	0
uncultured_bacterium_fosmid_pJB92C9	0	0	0	0	0	0	0	0	0	0	0	0	0	0	0	0	0	0	0	0	0	0	0	0	0	0	0	0	0	0	0	0	0	0	0	0	0	0	18	0	0	0	0	0	0	0	0	0	0
uncultured_bacterium_LAB20	0	0	0	0	0	0	0	0	0	0	0	0	0	0	0	0	0	0	0	0	0	0	0	0	0	0	0	0	0	0	0	0	0	0	0	0	0	0	0	0	0	0	0	0	0	0	0	0	0
uncultured_bacterium_lac153	0	0	0	0	0	0	0	0	0	0	0	0	0	0	0	0	0	0	0	0	0	0	0	0	0	0	0	0	0	0	0	0	0	0	0	0	0	0	0	0	0	0	0	0	0	0	0	0	0
uncultured_bacterium_lac160	0	0	0	0	0	0	0	0	0	0	0	0	0	0	0	0	0	0	0	0	0	0	0	0	0	0	0	0	0	0	0	0	0	0	0	0	0	0	0	0	0	0	0	0	0	0	0	0	0
uncultured_bacterium_Lac36W	0	0	0	0	0	0	0	0	0	0	0	0	0	0	0	0	0	0	0	0	0	0	0	0	0	0	0	0	0	0	0	0	0	0	0	0	0	0	0	0	0	0	0	0	0	0	0	0	0
uncultured_bacterium_Lq_007_G03	0	0	0	0	0	0	0	0	0	0	0	0	0	0	0	0	0	0	0	0	0	0	0	0	0	0	0	0	0	0	0	0	0	0	0	0	0	0	0	0	0	0	0	0	0	0	0	0	0
uncultured_bacterium_Lq_025_E06	0	0	0	0	0	0	0	0	0	0	0	0	0	0	0	0	0	0	0	0	0	0	0	0	0	0	0	0	0	0	0	0	0	0	0	0	0	0	0	0	0	0	0	0	0	0	0	0	0
uncultured_bacterium_MID12	0	0	0	0	0	0	0	0	20	0	0	0	0	0	0	0	0	0	0	0	0	0	0	0	0	0	0	0	0	0	0	0	0	0	0	0	0	0	0	0	0	0	0	0	0	0	0	0	0
uncultured_bacterium_pUR16A2	0	0	0	0	0	0	0	0	0	0	0	0	0	0	0	0	0	0	0	0	0	0	0	0	0	0	0	0	0	0	0	0	0	0	0	0	0	0	0	0	0	0	0	0	0	0	0	0	0
uncultured_bacterium_r_02	0	0	0	0	0	0	0	0	0	0	0	0	0	0	0	0	0	0	0	0	0	0	0	0	0	0	0	0	0	0	0	0	0	0	0	0	0	0	0	0	0	0	0	0	0	0	0	0	0
uncultured_bacterium_Rifle_16ft_4_minimus_19379	0	0	0	0	0	0	0	0	0	0	0	0	0	0	0	0	0	0	0	0	0	0	0	0	24	0	0	0	0	24	0	0	0	0	0	0	0	0	0	0	0	0	0	0	0	73	0	0	0
uncultured_bacterium_Rifle_16ft_4_minimus_37862	0	0	0	0	0	60	0	0	0	0	0	0	0	0	0	0	0	0	0	0	0	0	0	0	53	0	0	0	0	204	0	0	0	0	0	0	0	0	0	0	0	0	0	0	0	173	0	0	0
uncultured_bacterium_Rifle_16ft_4_minimus_752	0	0	0	0	0	0	0	0	0	0	0	0	0	0	0	0	0	0	0	0	0	0	0	0	0	0	0	0	0	0	0	0	0	0	0	0	0	0	0	0	0	0	0	0	0	0	0	0	0
uncultured_bacterium_URE4	0	0	0	0	0	0	0	0	0	0	0	0	0	0	0	0	0	0	0	0	0	0	0	0	0	0	0	0	0	0	0	0	0	0	0	0	0	0	0	0	0	0	0	0	0	0	0	0	0
uncultured_bacterium_W5-51b	0	0	0	0	0	32	0	0	0	0	0	0	0	0	0	0	0	0	0	0	0	0	0	0	0	0	0	0	0	27	0	0	0	0	0	0	0	0	0	0	0	0	0	0	0	0	0	0	0
uncultured_forest_soil_bacterium	0	0	0	0	0	0	0	0	0	0	0	0	0	0	0	0	0	0	0	0	0	0	0	0	0	0	0	0	0	0	0	0	0	0	0	0	0	0	0	0	0	0	0	0	0	0	0	0	0
uncultured_murine_large_bowel_bacterium_BAC_31B	0	0	0	0	0	0	0	0	0	0	0	0	0	0	0	0	0	0	0	0	0	0	0	0	0	0	0	0	0	0	0	0	0	0	0	0	0	0	0	0	0	0	0	0	0	0	0	0	0
uncultured_pig_faeces_bacterium	0	0	0	0	0	0	0	0	0	0	0	0	0	0	0	0	0	0	0	0	0	0	0	0	0	0	0	0	0	0	0	0	0	0	0	0	19	0	28	0	0	0	0	0	18	0	0	0	0
uncultured_rumen_bacterium	0	0	0	0	0	0	0	0	0	0	0	0	0	0	0	0	0	0	0	0	0	0	0	0	0	0	0	0	0	0	0	0	0	0	0	0	0	0	39	0	0	0	0	0	39	0	0	0	0
uncultured_soil_bacterium	0	0	0	0	0	49	0	0	0	0	0	0	31	0	0	0	0	64	0	0	0	0	0	0	109	0	0	0	0	100	0	32	0	0	0	0	0	59	0	0	0	0	0	0	0	101	0	0	0
Rhodothermus_marinus	0	0	0	0	0	89	17	0	0	0	0	0	0	0	0	0	0	88	0	0	0	0	0	0	112	0	0	0	0	105	0	22	0	0	0	0	0	87	0	0	0	0	0	0	0	120	0	0	0
Salinibacter_ruber	0	0	0	0	0	24	0	0	0	0	0	0	0	0	0	0	0	20	0	0	0	0	0	0	52	0	0	0	0	39	0	0	0	0	0	0	0	29	0	0	0	0	0	0	0	44	0	0	0
Bacteroides_cellulosilyticus	19	0	0	0	0	0	0	0	0	0	0	0	0	0	0	0	0	0	0	0	0	0	0	0	0	0	0	0	457	0	17	0	0	0	0	0	51	0	104	0	0	0	0	0	81	0	0	0	390
Bacteroides_dorei	0	0	0	0	0	0	0	0	54	0	0	0	0	0	0	0	0	0	0	0	0	0	0	0	0	0	0	0	312	0	0	0	0	0	0	0	322	0	790	0	0	0	0	0	532	0	0	0	6376
Bacteroides_fragilis	24	0	0	18	0	0	0	28	214	0	18	0	0	41	0	0	0	0	0	32	0	0	0	20	0	0	0	0	175	0	29	0	0	27	0	0	138	0	1170	0	20	0	0	0	459	0	0	28	34545
Bacteroides_helcogenes	30	0	0	0	0	0	0	20	0	0	0	0	0	18	0	0	0	0	0	18	0	0	0	27	0	0	0	0	262	0	27	0	17	0	0	0	33	0	65	0	17	0	0	0	62	0	0	19	284
Bacteroides_ovatus	0	0	0	0	0	0	0	0	103	0	0	0	0	0	0	0	0	0	0	0	0	0	0	0	0	0	0	0	1209	0	0	0	0	0	0	0	98	0	446	0	0	0	0	0	3340	0	0	0	1633
Bacteroides_plebeius	0	0	0	0	0	0	0	0	0	0	0	0	0	0	0	0	0	0	0	0	0	0	0	0	0	0	0	0	0	0	0	0	0	0	0	0	0	0	0	0	0	0	0	0	0	0	0	0	0
Bacteroides_salanitronis	0	0	0	0	0	0	0	23	0	0	0	0	0	17	0	0	0	0	0	18	0	0	0	17	0	0	0	0	37	0	0	0	0	18	0	0	70	0	181	0	0	0	0	0	105	0	0	19	193
Bacteroides_stercoris	0	0	0	0	0	0	0	0	0	0	0	0	0	0	0	0	0	0	0	0	0	0	0	0	0	0	0	0	19	0	0	0	0	0	0	0	0	0	0	0	0	0	0	0	0	0	0	0	22
Bacteroides_thetaiotaomicron	17	0	0	0	0	0	0	0	75	0	0	0	0	17	0	0	0	0	0	0	0	0	0	0	0	0	0	0	587	0	17	0	0	16	0	0	356	0	1305	0	0	0	0	0	1981	0	0	0	2881
Bacteroides_uniformis	0	0	0	0	0	0	0	0	0	0	0	0	0	0	0	0	0	0	0	0	0	0	0	0	0	0	0	0	21	0	0	0	0	0	0	0	0	0	0	0	0	0	0	0	16	0	0	0	26
Bacteroides_vulgatus	0	0	0	0	0	0	0	0	245	0	0	0	0	0	0	0	0	0	0	0	0	0	0	0	0	0	0	0	2736	0	0	0	0	0	0	0	1134	0	714	0	0	0	0	0	381	0	0	0	3333
Bacteroides_xylanisolvens	0	0	0	0	0	0	0	0	200	0	0	0	0	0	0	0	0	0	0	0	0	0	0	0	0	0	0	0	1262	0	0	0	0	0	0	0	31	0	82	0	0	0	0	0	594	0	0	0	1406
uncultured_Bacteroides_sp.	0	0	0	0	0	0	0	0	0	0	0	0	0	0	0	0	0	0	0	0	0	0	0	0	0	0	0	0	0	0	0	0	0	0	0	0	0	0	0	0	0	0	0	0	0	0	0	0	0
uncultured_Bacteroidales_bacterium	0	0	0	0	0	0	0	0	0	0	0	0	0	0	0	0	0	0	0	0	0	0	0	0	0	0	0	0	0	0	0	0	0	0	0	0	0	0	0	0	0	0	0	0	0	0	0	0	0
Odoribacter_splanchnicus	0	0	0	0	0	0	0	21	0	0	0	0	0	17	0	0	0	0	0	0	0	0	0	0	0	0	0	0	187	0	18	0	0	21	0	0	135	0	199	0	0	0	0	0	266	0	0	0	1351
Barnesiella_viscericola	18	0	0	29	0	0	0	37	0	0	23	0	0	22	0	0	0	0	0	39	25	18	0	40	0	0	0	0	42	0	27	0	0	37	0	0	28	0	69	18	23	0	17	0	125	0	0	30	119
Fermentimonas_caenicola	0	0	0	0	0	0	0	72	0	0	0	0	0	46	0	0	0	0	0	0	0	18	0	0	0	0	0	0	0	0	20	0	0	46	0	0	0	0	0	0	19	0	0	0	0	0	0	0	0
Paludibacter_propionicigenes	0	0	0	0	0	0	0	21	0	0	0	21	0	0	0	0	0	0	0	58	20	18	0	0	0	0	0	0	0	0	31	0	0	66	0	18	0	0	0	0	18	0	0	0	0	0	0	0	0
Parabacteroides_distasonis	0	0	0	0	0	0	0	18	158	0	0	0	0	0	0	0	0	0	0	27	0	0	0	20	0	0	0	0	159	0	0	0	0	18	0	0	36	0	56	0	0	0	0	0	247	0	0	17	3079
Porphyromonas_asaccharolytica	0	0	0	0	0	0	0	25	0	0	0	0	0	0	0	0	0	0	0	19	0	0	0	0	0	0	0	0	0	0	0	0	0	19	0	0	0	0	0	0	0	0	0	0	0	0	0	0	0
Porphyromonas_gingivalis	4878	1643	0	127	97	0	0	1306	0	640	709	385	0	616	372	817	0	0	244	807	467	897	459	493	0	0	0	0	0	0	4998	0	1283	701	0	309	0	0	73	470	658	114	329	0	56	0	197	502	0
Tannerella_forsythia	13776	7286	0	6142	229	41	0	3725	0	880	2154	3089	0	3346	2729	5435	61	0	2250	10866	5239	6489	2603	4751	0	0	0	0	0	0	6850	0	2653	6009	0	1589	0	0	34	1336	4509	3457	4606	0	28	0	1361	4127	50
uncultured_Prevotella_sp.	0	0	0	0	0	0	0	0	0	0	0	0	0	0	0	0	0	0	0	0	0	0	0	0	0	0	0	0	0	0	0	0	0	0	0	0	0	0	21	0	0	0	0	0	0	0	0	0	0
Prevotella_albensis	0	0	0	0	0	0	0	0	0	0	0	0	0	0	0	0	0	0	0	0	0	0	0	0	0	0	0	0	0	0	0	0	0	0	0	0	0	0	18	0	0	0	0	0	0	0	0	0	0
Prevotella_buccae	0	0	0	0	0	0	0	0	0	0	0	0	0	0	0	0	0	0	0	0	0	0	0	0	0	0	0	0	0	0	0	0	0	0	0	0	0	0	0	0	0	0	0	0	0	0	0	0	0
Prevotella_dentalis	141	38	0	34	16	0	0	54	0	47	62	0	0	84	0	43	0	0	24	49	23	30	36	150	0	0	0	0	0	0	69	0	52	42	0	36	274	0	609	58	42	30	17	0	344	0	0	66	126
Prevotella_denticola	24	0	0	23	0	0	0	75	0	34	50	0	0	55	0	17	0	0	25	45	17	25	25	26	0	0	0	0	0	0	33	0	23	45	0	24	156	0	407	46	30	18	0	0	218	0	0	49	88
Prevotella_enoeca	50	27	0	63	19	0	0	34	0	50	61	0	0	25	0	0	0	0	31	56	22	22	40	41	0	0	0	0	0	0	25	0	32	37	0	40	62	0	187	62	35	27	0	0	96	0	0	83	41
Prevotella_fusca	32	0	0	46	0	0	0	41	0	37	66	0	0	28	0	0	0	0	19	76	21	19	29	33	0	0	0	0	0	0	34	0	25	39	0	33	189	0	670	75	41	21	18	0	329	0	0	85	174
Prevotella_intermedia	178	96	0	333	47	0	0	297	0	309	808	82	0	310	103	119	0	0	124	772	175	101	265	295	0	0	0	0	0	0	229	0	225	263	0	155	153	0	404	721	234	85	82	0	273	0	72	541	139
Prevotella_loescheii	0	0	0	0	0	0	0	0	0	0	33	0	0	0	0	0	0	0	0	0	0	0	0	0	0	0	0	0	0	0	0	0	0	0	0	23	0	0	0	30	0	0	0	0	0	0	0	29	0
Prevotella_melaninogenica	19	0	0	29	0	0	0	31	0	53	71	0	0	31	0	0	0	0	26	70	0	19	22	26	0	0	0	0	0	0	29	0	19	30	0	25	184	0	699	86	27	19	16	0	333	0	0	98	186
Prevotella_multiformis	0	0	0	0	0	0	0	0	0	0	0	0	0	0	0	0	0	0	0	0	0	0	0	0	0	0	0	0	0	0	0	0	0	0	0	0	0	0	0	0	0	0	0	0	0	0	0	0	0
Prevotella_nigrescens	0	0	0	0	0	0	0	0	0	0	0	0	0	0	0	0	0	0	0	0	0	0	0	0	0	0	0	0	0	0	0	0	0	0	0	0	0	0	0	0	0	0	0	0	0	0	0	0	0
Prevotella_oris	0	0	0	0	0	0	0	0	0	0	0	0	0	0	0	0	0	0	0	0	0	0	0	0	0	0	0	0	0	0	0	0	0	0	0	0	0	0	0	0	0	0	0	0	0	0	0	0	0
Prevotella_ruminicola	0	0	0	0	0	0	0	0	0	0	0	0	0	0	0	0	0	0	0	0	0	0	0	0	0	0	0	0	0	0	0	0	0	0	0	0	317	0	1074	17	0	0	0	0	486	0	0	19	265
Prevotella_sp._oral_taxon_299	28	0	0	33	19	0	0	50	0	33	61	0	0	19	0	0	0	0	26	54	19	0	24	23	0	0	0	0	0	0	20	0	24	55	0	40	40	0	106	64	28	21	0	0	57	0	0	67	29
Prevotella_sp._RS2	0	0	0	0	0	0	0	0	0	0	0	0	0	0	0	0	0	0	0	0	0	0	0	0	0	0	0	0	0	0	0	0	0	0	0	0	0	0	0	0	0	0	0	0	0	0	0	0	0
Prevotella_sp._Sc00026	0	0	0	0	0	0	0	0	0	0	0	0	0	0	0	0	0	0	0	0	0	0	0	0	0	0	0	0	0	0	0	0	0	0	0	0	0	0	29	0	0	0	0	0	0	0	0	0	0
Prevotella_sp._Sc00028	0	0	0	0	0	0	0	0	0	0	0	0	0	0	0	0	0	0	0	0	0	0	0	0	0	0	0	0	0	0	0	0	0	0	0	0	0	0	0	0	0	0	0	0	0	0	0	0	0
Prevotella_sp._Sc00033	0	0	0	0	0	0	0	0	0	0	0	0	0	0	0	0	0	0	0	0	0	0	0	0	0	0	0	0	0	0	0	0	0	0	0	0	0	0	0	0	0	0	0	0	0	0	0	0	0
Prevotella_sp._Sc00066	0	0	0	0	0	0	0	0	0	0	0	0	0	0	0	0	0	0	0	0	0	0	0	0	0	0	0	0	0	0	0	0	0	0	0	0	0	0	0	0	0	0	0	0	0	0	0	0	0
Draconibacterium_orientale	0	0	0	0	0	0	0	0	0	0	0	0	0	0	0	0	0	0	0	0	0	0	0	0	0	0	0	0	0	0	0	0	0	0	0	0	0	0	0	0	0	0	0	0	0	0	0	0	0
Alistipes_finegoldii	0	0	0	0	0	0	0	0	56	0	0	0	0	18	0	0	0	0	0	0	0	0	0	19	0	0	0	0	415	0	0	0	0	0	0	0	18	0	39	0	0	0	0	0	44	0	0	0	764
Alistipes_shahii	28	0	0	17	0	0	0	17	32	0	0	0	0	38	0	0	0	0	0	21	0	0	0	27	0	0	0	0	432	0	0	0	0	0	0	0	32	0	122	0	0	0	0	0	140	17	0	17	1603
Mucinivorans_hirudinis	0	0	0	0	0	0	0	0	0	0	0	0	0	0	0	0	0	0	0	0	0	0	0	0	0	0	0	0	0	0	0	0	0	0	0	0	0	0	0	0	0	0	0	0	0	0	0	0	0
Bacteroidales_bacterium_CF	0	0	0	0	0	0	0	0	0	0	0	0	0	0	0	0	0	0	0	0	0	0	0	0	0	0	0	0	0	0	0	0	0	0	0	0	0	0	0	0	0	0	0	0	0	0	0	0	0
Chitinophaga_pinensis	0	0	0	0	0	16	0	0	0	0	0	0	0	0	0	0	0	132	0	0	0	0	0	0	50	0	0	0	0	0	0	110	0	0	44	0	0	36	0	0	0	0	0	0	0	0	0	0	0
Niabella_soli	0	0	0	0	0	0	0	0	0	0	0	0	0	0	0	0	0	171	0	0	0	0	0	0	73	0	0	0	0	0	0	119	0	0	130	0	0	96	0	0	0	0	0	0	0	0	0	0	0
Niastella_koreensis	0	0	0	0	0	181	0	0	0	0	0	0	265	0	0	0	121	3313	0	0	0	0	0	0	826	0	0	0	0	21	0	420	0	0	336	0	0	114	0	0	0	0	0	0	0	0	0	0	0
Haliscomenobacter_hydrossis	0	0	0	0	0	0	0	0	0	0	0	0	0	0	0	0	0	40	0	0	0	0	0	0	27	0	0	0	0	0	0	22	0	0	23	0	0	17	0	0	0	0	0	0	0	0	0	0	0
Candidatus_Amoebophilus_asiaticus	0	0	0	0	0	0	0	0	0	0	0	0	0	0	0	0	0	0	0	0	0	0	0	0	0	0	0	0	0	0	0	0	0	0	0	0	0	0	0	0	0	0	0	0	0	0	0	0	0
Algoriphagus_sp._M8-2	0	0	0	0	0	0	0	0	0	0	0	0	0	0	0	0	0	0	0	0	0	0	0	0	0	0	0	0	0	0	0	0	0	0	0	0	0	0	0	0	0	0	0	0	0	0	0	0	0
Belliella_baltica	0	0	0	0	0	0	0	0	0	0	0	0	0	0	0	0	0	0	0	0	0	0	0	0	0	0	0	0	0	0	0	0	0	0	0	0	0	0	0	0	0	0	0	0	0	0	0	0	0
Cyclobacterium_amurskyense	0	0	0	0	0	0	0	0	0	0	0	0	0	0	0	0	0	0	0	0	0	0	0	0	0	0	0	0	0	0	0	0	0	0	0	0	0	0	0	0	0	0	0	0	0	0	0	0	0
Cyclobacterium_marinum	0	0	0	0	0	0	0	0	0	0	0	0	0	0	0	0	0	0	0	0	0	0	0	0	0	0	0	0	0	0	0	0	0	0	0	0	0	0	0	0	0	0	0	0	0	0	0	0	0
Echinicola_vietnamensis	0	0	0	0	0	0	0	0	0	0	0	0	0	0	0	0	0	0	0	0	0	0	0	0	0	0	0	0	0	0	0	0	0	0	0	0	0	0	0	0	0	0	0	0	0	0	0	0	0
Cytophaga_hutchinsonii	0	0	0	0	0	0	0	0	0	0	0	0	0	0	0	0	0	0	0	0	0	0	0	0	20	0	0	0	0	0	0	0	0	0	0	0	0	0	0	0	0	0	0	0	0	0	0	0	0
Dyadobacter_fermentans	0	0	0	0	0	0	0	0	0	0	0	0	0	0	0	0	0	33	0	0	0	0	0	0	36	0	0	0	0	0	0	20	0	0	0	0	0	19	0	0	0	0	0	0	0	0	0	0	0
Emticicia_oligotrophica	0	0	0	0	0	0	0	0	0	0	0	0	0	0	0	0	0	0	0	0	0	0	0	0	0	0	0	0	0	0	0	0	0	0	0	0	0	0	0	0	0	0	0	0	0	0	0	0	0
Fibrella_aestuarina	0	0	0	0	0	0	0	0	0	0	0	0	0	0	0	0	0	23	0	0	0	0	0	0	30	0	0	0	0	0	0	16	0	0	0	0	0	0	0	0	0	0	0	0	0	0	0	0	0
Flexibacter_litoralis	0	0	0	0	0	0	0	0	0	0	0	0	0	0	0	0	0	0	0	0	0	0	0	0	0	0	0	0	0	0	0	0	0	0	0	0	0	0	0	0	0	0	0	0	0	0	0	0	0
Leadbetterella_byssophila	0	0	0	0	0	0	0	0	0	0	0	0	0	0	0	0	0	0	0	0	0	0	0	0	0	0	0	0	0	0	0	0	0	0	0	0	0	0	0	0	0	0	0	0	0	0	0	0	0
Runella_slithyformis	0	0	0	0	0	0	0	0	0	0	0	0	0	0	0	0	0	26	0	0	0	0	0	0	24	0	0	0	0	0	0	19	0	0	0	0	0	20	0	0	0	0	0	0	0	0	0	0	0
Spirosoma_linguale	0	0	0	0	0	0	0	0	0	0	0	0	0	0	0	0	0	28	0	0	0	0	0	0	25	0	0	0	0	0	0	0	0	0	0	0	0	0	0	0	0	0	0	0	0	0	0	0	0
Spirosoma_radiotolerans	0	0	0	0	0	0	0	0	0	0	0	0	0	0	0	0	0	27	0	0	0	0	0	0	16	0	0	0	0	0	0	0	0	0	0	0	0	0	0	0	0	0	0	0	0	0	0	0	0
Marivirga_tractuosa	0	0	0	0	0	0	0	0	0	0	0	0	0	0	0	0	0	0	0	0	0	0	0	0	0	0	0	0	0	0	0	0	0	0	0	0	0	0	0	0	0	0	0	0	0	0	0	0	0
Flammeovirgaceae_bacterium_311	0	0	0	0	0	0	0	0	0	0	0	0	0	0	0	0	0	20	0	0	0	0	0	0	35	0	0	0	0	0	0	20	0	0	0	0	0	0	0	0	0	0	0	0	0	0	0	0	0
Hymenobacter_sp._APR13	0	0	0	0	0	0	0	0	0	0	0	0	0	0	0	0	0	21	0	0	0	0	0	0	30	0	0	0	0	0	0	0	0	0	0	0	0	17	0	0	0	0	0	0	0	19	0	0	0
Hymenobacter_sp._DG25A	0	0	0	0	0	0	0	0	0	0	0	0	0	0	0	0	0	0	0	0	0	0	0	0	0	0	0	0	0	0	0	0	0	0	0	0	0	0	0	0	0	0	0	0	0	0	0	0	0
Hymenobacter_sp._DG25B	0	0	0	0	0	0	0	0	0	0	0	0	0	0	0	0	0	0	0	0	0	0	0	0	0	0	0	0	0	0	0	0	0	0	0	0	0	0	0	0	0	0	0	0	0	0	0	0	0
Hymenobacter_sp._DG5B	0	0	0	0	0	0	0	0	0	0	0	0	0	0	0	0	0	21	0	0	0	0	0	0	30	0	0	0	0	0	0	0	0	0	0	0	0	26	0	0	0	0	0	0	0	20	0	0	0
Hymenobacter_sp._PAMC_26628	0	0	0	0	0	17	0	0	0	0	0	0	0	0	0	0	0	25	0	0	0	0	0	0	30	0	0	0	0	0	0	0	0	0	0	0	0	25	0	0	0	0	0	0	0	34	0	0	0
Hymenobacter_swuensis	0	0	0	0	0	0	0	0	0	0	0	0	0	0	0	0	0	18	0	0	0	0	0	0	20	0	0	0	0	0	0	0	0	0	0	0	0	0	0	0	0	0	0	0	0	16	0	0	0
Pontibacter_akesuensis	0	0	0	0	0	0	0	0	0	0	0	0	0	0	0	0	0	0	0	0	0	0	0	0	23	0	0	0	0	0	0	0	0	0	0	0	0	0	0	0	0	0	0	0	0	0	0	0	0
Pontibacter_korlensis	0	0	0	0	0	0	0	0	0	0	0	0	0	0	0	0	0	0	0	0	0	0	0	0	0	0	0	0	0	0	0	0	0	0	0	0	0	0	0	0	0	0	0	0	0	0	0	0	0
Rufibacter_sp._DG15C	0	0	0	0	0	0	0	0	0	0	0	0	0	0	0	0	0	0	0	0	0	0	0	0	0	0	0	0	0	0	0	0	0	0	0	0	0	0	0	0	0	0	0	0	0	0	0	0	0
Rufibacter_sp._DG31D	0	0	0	0	0	0	0	0	0	0	0	0	0	0	0	0	0	0	0	0	0	0	0	0	0	0	0	0	0	0	0	0	0	0	0	0	0	0	0	0	0	0	0	0	0	0	0	0	0
Rufibacter_tibetensis	0	0	0	0	0	0	0	0	0	0	0	0	0	0	0	0	0	17	0	0	0	0	0	0	0	0	0	0	0	0	0	0	0	0	0	0	0	0	0	0	0	0	0	0	0	0	0	0	0
Persicobacter_sp._JZB09	0	0	0	0	0	0	0	0	0	0	0	0	0	0	0	0	0	0	0	0	0	0	0	0	0	0	0	0	0	0	0	0	0	0	0	0	0	0	0	0	0	0	0	0	0	0	0	0	0
uncultured_Bacteroidetes_bacterium	0	0	0	0	0	0	0	0	0	0	0	0	0	0	0	0	0	0	0	0	0	0	0	0	0	0	0	0	0	0	0	0	0	0	0	0	0	0	0	0	0	0	0	0	0	0	0	0	0
Fluviicola_taffensis	0	0	0	0	0	0	0	0	0	0	0	0	0	0	0	0	0	0	0	0	0	0	0	0	0	0	0	0	0	0	0	0	0	0	0	0	0	0	0	0	0	0	0	0	0	0	0	0	0
Owenweeksia_hongkongensis	0	0	0	0	0	0	0	0	0	0	0	0	0	0	0	0	0	0	0	0	0	0	0	0	0	0	0	0	0	0	0	0	0	0	0	0	0	0	0	0	0	0	0	0	0	0	0	0	0
Aequorivita_sublithincola	0	0	0	0	0	0	0	0	0	0	0	0	0	0	0	0	57	0	0	0	0	0	0	0	0	0	0	0	0	0	0	0	0	0	0	0	0	0	0	0	0	0	0	0	0	0	0	0	0
Capnocytophaga_canimorsus	0	0	0	0	33	0	0	0	0	27	21	0	0	0	0	0	0	0	0	20	0	0	0	0	0	0	0	0	0	0	0	0	18	0	0	19	0	0	0	26	0	0	0	0	0	0	0	0	0
Capnocytophaga_haemolytica	0	0	0	17	92	92	0	0	0	93	69	0	0	0	22	0	0	0	54	35	0	0	40	0	0	0	0	0	0	0	0	0	69	31	0	50	0	0	0	84	22	0	0	0	0	0	44	39	0
Capnocytophaga_ochracea	148	113	0	431	843	169	0	374	0	943	1063	315	0	42	222	204	0	0	1206	633	375	198	765	144	0	202	0	0	0	0	203	0	613	816	0	753	0	0	0	1093	341	256	110	0	0	0	307	786	0
Capnocytophaga_sp._oral_taxon_323	140	110	0	414	859	166	0	333	0	984	988	254	0	36	205	183	0	0	1005	528	326	175	763	129	0	210	0	0	0	0	200	0	616	702	0	653	0	0	0	1042	324	255	85	0	0	0	326	679	0
Capnocytophaga_sputigena	0	0	0	0	0	0	0	0	0	0	0	0	0	0	0	0	0	0	0	0	0	0	0	0	0	0	0	0	0	0	0	0	0	0	0	0	0	0	0	0	0	0	0	0	0	0	0	0	0
Chryseobacterium_gallinarum	0	0	0	0	0	0	0	19	0	0	0	0	0	31	0	0	0	0	0	0	0	0	0	0	0	0	0	0	0	0	0	0	0	0	0	0	0	0	0	0	0	0	0	0	0	0	0	0	0
Chryseobacterium_sp._IHB_B_17019	0	0	0	0	0	0	0	0	0	0	0	0	0	0	0	0	0	0	0	0	0	0	0	0	0	0	0	0	0	0	0	0	0	0	0	0	0	0	0	0	0	0	0	0	0	0	0	0	0
Chryseobacterium_sp._StRB126	0	0	0	0	0	0	0	0	0	0	0	0	0	0	0	0	0	0	0	0	0	0	0	0	0	0	0	0	0	0	0	0	0	0	0	0	0	0	0	0	0	0	0	0	0	0	0	0	0
Elizabethkingia_anophelis	0	0	0	0	0	0	0	0	0	0	0	0	0	0	0	0	0	0	0	0	0	0	0	0	0	0	0	0	0	0	0	0	0	0	0	0	0	0	0	0	0	0	0	0	0	0	0	0	0
Elizabethkingia_sp._BM10	0	0	0	0	0	0	0	0	0	0	0	0	0	0	0	0	0	0	0	0	0	0	0	0	0	0	0	0	0	0	0	0	0	0	0	0	0	0	0	0	0	0	0	0	0	0	0	0	0
Flavobacterium_branchiophilum	0	0	0	0	0	0	0	0	0	0	0	0	0	0	0	0	0	0	0	0	0	0	0	0	0	0	0	0	0	0	0	0	0	0	0	0	0	0	0	0	0	0	0	0	0	0	0	0	0
Flavobacterium_columnare	0	0	0	0	0	0	0	0	0	0	0	0	0	0	0	0	0	0	0	0	0	0	0	0	0	0	0	0	0	0	0	0	0	0	0	0	0	0	0	0	0	0	0	0	0	0	0	0	0
Flavobacterium_johnsoniae	0	0	0	0	0	0	0	0	0	0	0	0	0	0	0	0	0	0	0	0	0	0	0	0	0	0	0	0	0	0	0	0	0	0	0	0	0	0	0	0	0	0	0	0	0	0	0	0	0
Flavobacterium_psychrophilum	0	0	0	0	0	0	0	0	0	0	0	0	0	0	0	0	0	0	0	0	0	0	0	0	0	0	0	0	0	0	0	0	0	0	0	0	0	0	0	0	0	0	0	0	0	0	0	0	0
Gramella_forsetii	0	0	0	0	0	0	0	0	0	0	0	0	0	0	0	0	0	0	0	0	0	0	0	0	0	0	0	0	0	0	0	0	0	0	0	0	0	0	0	0	0	0	0	0	0	0	0	0	0
Maribacter_sp._HTCC2170	0	0	0	0	0	0	0	0	0	0	0	0	0	0	0	0	0	0	0	0	0	0	0	0	0	0	0	0	0	0	0	0	0	0	0	0	0	0	0	0	0	0	0	0	0	0	0	0	0
Muricauda_lutaonensis	0	0	0	0	0	0	0	0	0	0	0	0	0	0	0	0	0	0	0	0	0	0	0	0	0	0	0	0	0	0	0	0	0	0	0	0	0	0	0	0	0	0	0	0	0	0	0	0	0
Muricauda_ruestringensis	0	0	0	0	0	0	0	0	0	0	0	0	0	0	0	0	0	0	0	0	0	0	0	0	0	0	0	0	0	0	0	0	0	0	0	0	0	0	0	0	0	0	0	0	0	0	0	0	0
Myroides_odoratimimus	0	0	0	0	0	0	0	0	0	0	0	0	0	0	0	0	0	0	0	0	0	0	0	0	0	0	0	0	0	0	0	0	0	0	0	0	17	0	61	0	0	0	0	0	20	0	0	0	0
Ornithobacterium_rhinotracheale	0	0	0	0	0	0	0	0	0	0	0	0	0	0	0	0	0	0	0	0	0	0	0	0	0	0	0	0	0	0	0	0	0	0	0	0	0	0	20	0	0	0	0	0	0	0	0	0	58
Riemerella_anatipestifer	0	0	0	0	42	0	0	0	0	24	0	0	0	0	0	0	0	0	28	18	0	0	0	0	0	0	0	0	0	0	0	0	32	0	0	31	0	0	0	27	0	0	0	0	0	0	34	0	0
Robiginitalea_biformata	0	0	0	0	0	0	0	0	0	0	0	0	0	0	0	0	0	0	0	0	0	0	0	0	0	0	0	0	0	0	0	0	0	0	0	0	0	0	0	0	0	0	0	0	0	0	0	0	0
Flavobacteriaceae_bacterium_3519-10	0	0	0	0	0	0	0	0	0	0	0	0	0	0	0	0	0	0	0	0	0	0	0	0	0	0	0	0	0	0	0	0	0	0	0	0	0	0	0	0	0	0	0	0	0	0	0	0	0
Weeksella_virosa	0	0	0	0	0	0	0	0	0	0	0	0	0	0	0	0	0	0	0	0	0	0	0	0	0	0	0	0	0	0	0	0	0	0	0	0	0	0	0	0	0	0	0	0	0	0	0	0	0
Zobellia_galactanivorans	0	0	0	0	0	0	0	0	0	0	0	0	0	0	0	0	0	0	0	0	0	0	0	0	0	0	0	0	0	0	0	0	0	0	0	0	0	0	0	0	0	0	0	0	0	0	0	0	0
Zunongwangia_profunda	0	0	0	0	0	0	0	0	0	0	0	0	0	0	0	0	0	0	0	0	0	0	0	0	0	0	0	0	0	0	0	0	0	0	0	0	0	0	0	0	0	0	0	0	0	0	0	0	0
uncultured_Sphingobacteriia_bacterium	0	0	0	0	0	0	0	0	0	0	0	0	0	0	0	0	0	0	0	0	0	0	0	0	0	0	0	0	0	0	0	0	0	0	0	0	0	0	0	0	0	0	0	0	0	0	0	0	0
Mucilaginibacter_gotjawali	0	0	0	0	0	0	0	0	0	0	0	0	0	0	0	0	0	54	0	0	0	0	0	0	25	0	0	0	0	0	0	26	0	0	20	0	0	22	0	0	0	0	0	0	0	0	0	0	0
Mucilaginibacter_sp._PAMC_26640	0	0	0	0	0	0	0	0	0	0	0	0	0	0	0	0	0	19	0	0	0	0	0	0	0	0	0	0	0	0	0	16	0	0	0	0	0	0	0	0	0	0	0	0	0	0	0	0	0
Pedobacter_cryoconitis	0	0	0	0	0	0	0	0	0	0	0	0	0	0	0	0	0	0	0	0	0	0	0	0	0	0	0	0	0	0	0	0	0	0	0	0	0	0	0	0	0	0	0	0	0	0	0	0	0
Pedobacter_heparinus	0	0	0	0	0	0	0	0	0	0	0	0	0	0	0	0	0	32	0	0	0	0	0	0	18	0	0	0	0	0	0	21	0	0	19	0	0	23	0	0	0	0	0	0	0	0	0	0	0
Pedobacter_sp._PACM_27299	0	0	0	0	0	0	0	0	0	0	0	0	0	0	0	0	0	0	0	0	0	0	0	0	0	0	0	0	0	0	0	0	0	0	0	0	0	0	0	0	0	0	0	0	0	0	0	0	0
Pseudopedobacter_saltans	0	0	0	0	0	0	0	0	0	0	0	0	0	0	0	0	0	0	0	0	0	0	0	0	0	0	0	0	0	0	0	0	0	0	0	0	0	0	0	0	0	0	0	0	0	0	0	0	0
Solitalea_canadensis	0	0	0	0	0	0	0	0	0	0	0	0	0	0	0	0	0	21	0	0	0	0	0	0	0	0	0	0	0	0	0	0	0	0	0	0	0	0	0	0	0	0	0	0	0	0	0	0	0
Sphingobacterium_sp._21	0	0	0	0	0	0	0	0	0	0	0	0	0	0	0	0	0	0	0	0	0	0	0	0	0	0	0	0	0	0	0	0	0	0	0	0	0	0	0	0	0	0	0	0	0	0	0	0	0
Sphingobacterium_sp._ML3W	0	0	0	0	0	0	0	0	0	0	0	0	0	0	0	0	0	0	0	0	0	0	0	0	0	0	0	0	0	0	0	0	0	0	0	0	0	0	0	0	0	0	0	0	0	0	0	0	0
Sphingobacterium_sp._PM2-P1-29	0	0	0	0	0	0	0	0	0	0	0	0	0	0	0	0	0	0	0	0	0	0	0	0	0	0	0	0	0	0	0	0	0	0	0	0	0	0	0	0	0	0	0	0	0	0	0	0	0
Bacteroidetes_bacterium_UKL13-3	0	0	0	0	0	0	0	0	0	0	0	0	0	0	0	0	0	0	0	0	0	0	0	0	0	0	0	0	0	0	0	0	0	0	0	0	0	0	0	0	0	0	0	0	0	0	0	0	0
Chlorobaculum_parvum	0	0	0	0	0	0	0	0	0	0	0	0	0	0	0	0	0	18	0	0	0	0	0	0	19	0	0	0	0	0	0	0	0	0	0	83	0	0	0	0	0	0	0	0	0	0	36	0	0
Chlorobaculum_tepidum	0	0	0	0	0	0	0	0	0	0	0	0	0	0	0	0	0	22	0	0	0	0	0	0	26	0	0	0	0	0	0	0	0	0	0	103	0	18	0	0	0	0	0	0	0	26	39	0	0
Chlorobium_chlorochromatii	0	0	0	0	0	0	0	0	0	0	0	0	0	0	0	0	0	0	0	0	0	0	0	0	0	0	0	0	0	0	0	0	0	0	0	16	0	0	0	0	0	0	0	0	0	0	0	0	0
Chlorobium_limicola	0	0	0	0	0	0	0	0	0	0	0	0	0	0	0	0	0	0	0	0	0	0	0	0	0	0	0	0	0	0	35	0	44	0	0	506	0	0	0	0	0	0	0	0	0	0	182	0	0
Chlorobium_phaeobacteroides	0	0	0	0	0	0	0	0	0	0	0	0	0	0	0	0	0	0	0	17	0	0	0	0	0	0	0	0	0	0	0	0	0	0	0	131	0	0	0	0	0	0	16	0	0	0	55	0	0
Chlorobium_phaeovibrioides	0	0	0	0	0	0	0	0	0	0	0	0	0	0	0	0	0	0	0	0	0	0	0	0	0	0	0	0	0	0	0	0	0	0	0	59	0	0	0	0	0	0	0	0	0	0	22	0	0
Pelodictyon_luteolum	0	0	0	0	0	0	0	0	0	0	0	0	0	0	0	0	0	0	0	0	0	0	0	0	0	0	0	0	0	0	0	0	0	0	0	115	0	0	0	0	0	0	0	0	0	0	50	0	0
Pelodictyon_phaeoclathratiforme	0	0	0	0	0	0	0	0	0	0	0	0	0	0	0	0	0	0	0	0	0	0	0	0	0	0	0	0	0	0	0	0	0	0	0	78	0	0	0	0	0	0	0	0	0	0	29	0	0
Prosthecochloris_aestuarii	0	0	0	0	0	0	0	0	0	0	0	0	0	0	0	0	0	0	0	0	0	0	0	0	0	0	0	0	0	0	0	0	0	0	0	42	0	0	0	0	0	0	0	0	0	0	18	0	0
uncultured_Chlorobi_bacterium	0	0	0	0	0	0	0	0	0	0	0	0	0	0	0	0	0	0	0	0	0	0	0	0	0	0	0	0	0	0	0	0	0	0	0	0	0	0	0	0	0	0	0	0	0	0	0	0	0
Melioribacter_roseus	0	0	0	0	0	0	0	0	0	0	0	0	0	0	0	0	0	0	0	0	0	0	0	0	0	0	0	0	0	0	0	0	0	0	0	0	0	0	0	0	0	0	0	0	0	0	0	0	0
uncultured_Latescibacteria_bacterium	0	0	0	0	0	0	0	0	0	0	0	0	0	0	0	0	0	0	0	0	0	0	0	0	0	0	0	0	0	0	0	0	0	0	0	0	0	0	0	0	0	0	0	0	0	0	0	0	0
Fibrobacter_succinogenes	0	0	0	0	0	0	0	0	0	0	0	0	0	0	0	0	0	0	0	0	0	0	0	0	0	0	0	0	0	0	0	0	0	0	0	0	0	0	0	0	0	0	0	0	0	0	0	0	0
uncultured_Gemmatimonadetes_bacterium	0	0	0	0	0	0	0	0	0	0	0	0	0	0	0	0	0	0	0	0	0	0	0	0	0	0	0	0	0	0	0	0	0	0	0	0	0	0	0	0	0	0	0	0	0	0	0	0	0
uncultured_Gemmatimonadetes_bacterium_Rifle_16ft_4_minimus_1650	0	0	0	0	0	44	0	0	0	0	0	0	0	0	0	0	0	0	0	0	0	0	0	0	21	0	0	0	0	60	0	0	0	0	0	0	0	22	0	0	0	0	0	0	0	0	0	0	0
uncultured_Gemmatimonadetes_bacterium_Rifle_16ft_4_minimus_37772	0	0	0	0	0	35	0	0	0	0	0	0	0	0	0	0	0	0	0	0	0	0	0	0	26	0	0	0	0	25	0	0	0	0	0	0	0	23	0	0	0	0	0	0	0	16	0	0	0
uncultured_Gemmatimonadetes_bacterium_Rifle_16ft_4_minimus_7	0	0	0	0	0	50	0	0	0	0	0	0	0	0	0	0	0	0	0	0	0	0	0	0	18	0	0	0	0	86	0	0	0	0	0	0	0	40	0	0	0	0	0	0	0	0	0	0	0
Gemmatimonas_aurantiaca	0	0	0	0	0	142	0	0	0	0	0	0	17	0	0	0	21	137	0	0	0	0	0	0	180	0	0	0	0	89	0	46	0	0	35	0	0	178	0	0	0	0	0	0	0	83	0	0	0
Gemmatimonas_phototrophica	0	0	0	0	0	110	0	0	0	0	0	0	0	0	0	0	17	132	0	0	0	0	0	0	153	0	0	0	0	75	0	32	0	0	30	0	0	140	0	0	0	0	0	0	0	75	0	0	0
Gemmatirosa_kalamazoonesis	0	0	0	0	0	990	99	0	0	0	0	0	171	28	0	0	109	414	0	0	23	0	0	0	1167	41	90	0	0	777	0	190	0	0	245	0	0	998	0	0	0	0	0	52	0	652	0	0	0
Fusobacterium_hwasookii	31	28	0	114	470	129	0	109	0	376	661	36	0	71	268	107	0	0	574	935	62	28	754	71	0	0	0	0	0	0	33	0	507	286	0	910	0	0	0	960	175	92	33	0	0	0	107	294	0
Fusobacterium_nucleatum	883	102	0	1660	770	453	18	779	0	1413	1099	278	0	1611	548	241	29	0	1128	2013	502	240	1854	210	0	0	0	0	0	0	595	0	1322	993	0	611	0	0	22	1612	744	394	271	0	0	0	294	883	0
Leptotrichia_buccalis	415	63	0	889	277	341	0	685	0	844	916	204	0	277	70	182	0	0	542	1840	439	436	404	677	0	0	0	0	0	0	830	0	577	311	0	543	0	0	0	827	849	545	192	0	0	0	181	1587	0
Leptotrichia_hongkongensis	0	0	0	0	0	0	0	0	0	0	0	0	0	0	0	0	0	0	0	0	0	0	0	0	0	0	0	0	0	0	0	0	0	0	0	0	0	0	0	0	0	0	0	0	0	0	0	0	0
Leptotrichia_sp._oral_taxon_212	52	153	0	80	1345	243	0	150	0	1585	1528	61	0	270	824	473	0	0	2090	2529	151	50	1205	293	0	0	0	0	0	0	55	0	877	312	0	2782	0	0	0	1936	174	106	68	0	0	0	492	488	0
Leptotrichia_sp._oral_taxon_847	43	0	0	73	47	29	0	36	0	127	55	0	0	19	0	0	0	0	56	88	22	29	37	25	0	0	0	0	0	0	54	0	59	0	0	48	0	0	0	64	61	54	0	0	0	0	31	66	0
Sebaldella_termitidis	0	0	0	0	0	0	0	0	0	31	0	0	0	0	0	0	0	0	0	0	0	0	0	0	0	0	0	0	0	0	0	0	0	0	0	0	0	0	0	0	0	0	0	0	0	0	0	0	0
Sneathia_amnii	0	0	0	0	0	0	0	0	0	0	0	0	0	19	0	0	0	0	0	19	0	0	0	0	0	0	0	0	0	0	0	0	0	0	0	0	0	0	0	0	0	0	0	0	0	0	0	0	0
Streptobacillus_moniliformis	34	0	0	0	0	0	0	42	0	17	22	0	0	95	23	0	0	0	0	64	0	0	27	17	0	0	0	0	0	0	22	0	23	17	0	0	0	0	0	20	19	0	30	0	0	0	0	0	0
uncultured_Nitrospirae_bacterium_Rifle_16ft_4_minimus_10340	0	0	0	0	0	0	21	0	0	0	0	0	0	0	0	0	0	189	0	0	0	0	0	0	229	0	0	0	0	0	0	59	0	0	58	0	0	298	0	0	0	0	0	0	0	63	0	0	0
Candidatus_Nitrospira_inopinata	0	0	0	0	0	207	97	0	0	0	0	0	0	0	0	0	106	1064	0	0	0	0	0	0	1048	25	42	0	0	729	0	284	0	0	310	0	0	1250	0	0	0	0	0	0	0	319	0	0	0
uncultured_Nitrospira_sp.	0	0	0	0	0	0	0	0	0	0	0	0	0	0	0	0	0	84	0	0	0	0	0	0	82	0	0	0	0	27	0	16	0	0	29	0	0	110	0	0	0	0	0	0	0	20	0	0	0
Nitrospira_defluvii	0	0	0	0	18	178	210	0	0	0	0	0	30	0	0	0	186	1650	0	0	24	0	0	0	1815	40	67	0	0	606	0	449	0	0	609	0	0	2478	0	0	0	0	0	21	0	450	17	0	0
Nitrospira_lenta	0	0	0	0	0	0	0	0	0	0	0	0	0	0	0	0	0	25	0	0	0	0	0	0	39	0	0	0	0	0	0	0	0	0	0	0	0	36	0	0	0	0	0	0	0	0	0	0	0
Nitrospira_moscoviensis	0	0	0	0	0	437	289	0	0	0	0	0	41	0	0	0	266	2776	0	0	41	0	0	0	2913	76	115	0	0	1325	0	671	0	0	885	0	0	3447	0	0	0	0	0	31	0	863	0	0	0
Acidithiobacillus_caldus	0	0	0	0	0	0	0	0	0	0	0	0	0	0	0	0	0	25	0	0	0	0	0	0	25	0	0	0	0	25	0	0	0	0	0	0	0	0	0	0	0	0	0	0	0	46	0	0	0
Acidithiobacillus_ferrivorans	0	0	0	0	0	0	0	0	0	0	0	0	0	0	0	0	0	23	0	0	0	0	0	0	27	0	0	0	0	0	0	0	0	0	0	0	0	0	0	0	0	0	0	0	0	26	0	0	0
Acidithiobacillus_ferrooxidans	0	0	0	0	0	0	0	0	0	0	0	0	0	0	0	0	0	35	0	0	0	0	0	0	35	0	0	0	0	22	0	0	0	0	0	0	0	17	0	0	0	0	0	0	0	21	0	0	0
Asticcacaulis_excentricus	0	0	0	0	0	0	0	0	0	0	0	0	0	0	0	0	0	30	0	0	0	0	0	0	26	0	0	0	0	0	0	0	0	0	0	0	0	23	0	0	0	0	0	0	0	20	0	0	0
Brevundimonas_sp._DS20	0	0	0	0	0	20	0	0	0	0	0	0	0	0	0	0	0	48	0	0	0	0	0	0	73	0	0	0	0	58	0	16	0	0	0	0	0	45	0	0	0	0	0	0	0	29	0	0	0
Brevundimonas_subvibrioides	0	0	0	0	0	29	0	0	0	0	0	0	0	0	0	0	0	68	0	0	0	0	0	0	72	0	0	0	0	65	0	19	0	0	0	0	0	40	0	0	0	0	0	0	0	61	0	0	0
Caulobacter_henricii	0	0	0	0	0	19	0	0	0	0	0	0	0	0	0	0	0	55	0	0	0	0	0	0	75	0	0	0	0	42	0	18	0	0	0	0	0	46	0	0	0	0	0	0	0	44	0	0	0
Caulobacter_segnis	0	0	0	0	0	40	0	0	0	0	0	0	0	0	0	0	0	105	0	0	0	0	0	0	140	0	0	0	0	109	0	35	0	0	21	0	0	91	0	0	0	0	0	0	0	73	0	0	0
Caulobacter_sp._K31	0	0	0	0	0	47	19	0	0	0	0	0	21	0	0	0	17	161	0	0	0	0	0	0	209	0	21	0	0	127	0	50	0	0	23	0	0	124	0	0	0	0	0	0	0	105	0	0	0
Caulobacter_vibrioides	0	0	0	0	0	30	0	0	0	0	0	0	0	0	0	0	0	81	0	0	0	0	0	0	106	0	0	0	0	74	0	24	0	0	0	0	0	64	0	0	0	0	0	0	0	47	0	0	0
uncultured_Caulobacteraceae_bacterium	0	0	0	0	0	0	0	0	0	0	0	0	0	0	0	0	0	0	0	0	0	0	0	0	0	0	0	0	0	0	0	0	0	0	0	0	0	0	0	0	0	0	0	0	0	0	0	0	0
Phenylobacterium_zucineum	0	0	0	0	0	107	28	0	0	0	0	0	53	0	0	0	35	164	0	0	0	0	0	0	256	17	29	0	0	280	0	53	0	0	37	0	0	140	0	0	0	0	0	0	0	216	0	0	0
uncultured_alpha_proteobacterium	0	0	0	0	0	0	0	0	0	0	0	0	0	0	0	0	0	0	0	0	0	0	0	0	0	0	0	0	0	0	0	0	0	0	0	0	0	0	0	0	0	0	0	0	0	0	0	0	0
Parvularcula_bermudensis	0	0	0	0	0	0	0	0	0	0	0	0	0	0	0	0	0	18	0	0	0	0	0	0	0	0	0	0	0	0	0	0	0	0	0	0	0	0	0	0	0	0	0	0	0	0	0	0	0
Aurantimonas_coralicida	0	0	0	0	0	0	0	0	0	0	0	0	0	0	0	0	0	18	0	0	0	0	0	0	22	0	0	0	0	29	0	0	0	0	0	0	0	29	0	0	0	0	0	0	0	0	0	0	0
Aurantimonas_manganoxydans	0	0	0	0	0	0	0	0	0	0	0	0	0	0	0	0	0	23	0	0	0	0	0	0	19	0	0	0	0	21	0	0	0	0	0	0	0	34	0	0	0	0	0	0	0	17	0	0	0
Aureimonas_altamirensis	0	0	0	0	0	0	0	0	0	0	0	0	0	0	0	0	0	17	0	0	0	0	0	0	25	0	0	0	0	20	0	0	0	0	0	0	0	35	0	0	0	0	0	0	0	24	0	0	0
Aureimonas_frigidaquae	0	0	0	0	0	0	0	0	0	0	0	0	0	0	0	0	0	27	0	0	0	0	0	0	43	0	0	0	0	33	0	18	0	0	0	0	0	55	0	0	0	0	0	0	0	33	0	0	0
Aureimonas_sp._AU20	0	0	0	0	0	50	24	0	0	0	0	0	18	0	0	0	0	90	0	0	0	0	0	0	125	23	22	0	0	123	0	50	0	0	29	0	0	161	0	0	0	0	0	0	0	111	0	0	0
Aureimonas_sp._AU22	0	0	0	0	0	0	0	0	0	0	0	0	0	0	0	0	0	0	0	0	0	0	0	0	17	0	0	0	0	21	0	0	0	0	0	0	0	16	0	0	0	0	0	0	0	18	0	0	0
Aureimonas_sp._AU4	0	0	0	0	0	0	0	0	0	0	0	0	0	0	0	0	0	0	0	0	0	0	0	0	0	0	0	0	0	0	0	0	0	0	0	0	0	0	0	0	0	0	0	0	0	17	0	0	0
Fulvimarina_pelagi	0	0	0	0	0	0	0	0	0	0	0	0	0	0	0	0	0	0	0	0	0	0	0	0	0	0	0	0	0	0	0	0	0	0	0	0	0	23	0	0	0	0	0	0	0	0	0	0	0
Martelella_endophytica	0	0	0	0	0	23	16	0	0	0	0	0	0	0	0	0	0	57	0	0	0	0	0	0	73	0	0	0	0	54	0	33	0	0	0	0	0	104	0	0	0	0	0	0	0	44	0	0	0
Martelella_sp._AD-3	0	0	0	0	0	22	0	0	0	0	0	0	0	0	0	0	0	55	0	0	0	0	0	0	67	0	0	0	0	69	0	28	0	0	0	0	0	114	0	0	0	0	0	0	0	44	0	0	0
Beijerinckia_indica	0	0	0	0	0	0	0	0	0	0	0	0	0	0	0	0	0	47	0	0	0	0	0	0	28	0	0	0	0	18	0	20	0	0	0	0	0	89	0	0	0	0	0	0	0	16	0	0	0
Chelatococcus_sp._CO-6	0	0	0	0	0	216	96	0	0	0	0	0	77	0	0	0	59	290	0	0	0	0	0	0	454	55	88	17	0	540	0	195	0	0	104	0	0	621	0	0	0	0	0	0	0	416	0	0	0
Methylocella_silvestris	0	0	0	0	0	33	19	0	0	0	0	0	0	0	0	0	0	87	0	0	0	0	0	0	109	0	17	0	0	62	0	43	0	0	24	0	0	203	0	0	0	0	0	0	0	61	0	0	0
Bosea_sp._PAMC_26642	0	0	0	0	0	98	77	0	0	0	0	0	68	0	0	0	41	255	0	0	0	0	0	0	335	30	70	0	0	205	0	240	0	0	76	0	0	622	0	0	0	0	0	0	0	247	0	0	0
Bradyrhizobium_diazoefficiens	0	0	0	0	0	169	111	0	0	0	0	0	153	0	18	0	56	1885	0	0	120	0	0	0	385	48	81	0	0	346	0	151	0	0	97	0	0	1069	0	0	0	0	0	0	0	334	0	0	0
Bradyrhizobium_japonicum	0	0	0	0	0	209	112	0	0	0	0	0	164	0	17	0	58	1835	0	0	119	0	0	0	446	53	90	17	0	488	0	163	0	0	100	0	0	1136	0	0	0	0	0	0	0	417	0	0	0
Bradyrhizobium_oligotrophicum	0	0	0	0	0	118	79	0	0	0	0	0	96	0	0	0	39	947	0	0	51	0	0	0	319	30	62	0	0	280	0	107	0	0	78	0	0	742	0	0	0	0	0	0	0	246	0	0	0
Bradyrhizobium_sp._BTAi1	0	0	0	0	0	114	66	0	0	0	0	0	77	0	0	0	39	856	0	0	47	0	0	0	275	28	53	0	0	256	0	101	0	0	64	0	0	741	0	0	0	0	0	0	0	198	0	0	0
Bradyrhizobium_sp._CCGE-LA001	0	0	0	0	0	110	76	0	0	0	0	0	97	0	0	0	43	1395	0	0	82	0	0	0	262	30	58	0	0	242	0	116	0	0	66	0	0	744	0	0	0	0	0	0	0	220	0	0	0
Bradyrhizobium_sp._ORS_278	0	0	0	0	0	130	77	0	0	0	0	0	84	0	0	0	45	846	0	0	48	0	0	0	309	31	62	0	0	274	0	119	0	0	66	0	0	657	0	0	0	0	0	0	0	233	0	0	0
Bradyrhizobium_sp._S23321	0	0	0	0	0	97	65	0	0	0	0	0	88	0	0	0	35	1118	0	0	73	0	0	0	240	25	49	0	0	187	0	78	0	0	57	0	0	703	0	0	0	0	0	0	0	184	0	0	0
uncultured_Bradyrhizobium_sp.	0	0	0	0	0	0	0	0	0	0	0	0	0	0	0	0	0	0	0	0	0	0	0	0	0	0	0	0	0	0	0	0	0	0	0	0	0	0	0	0	0	0	0	0	0	0	0	0	0
Nitrobacter_hamburgensis	0	0	0	0	0	47	45	0	0	0	0	0	41	0	0	0	85	479	0	0	25	0	0	0	145	0	36	0	0	117	0	55	0	0	47	0	0	581	0	0	0	0	0	0	0	102	0	0	0
Nitrobacter_winogradskyi	0	0	0	0	0	27	24	0	0	0	0	0	18	0	0	0	0	187	0	0	0	0	0	0	67	0	20	0	0	73	0	34	0	0	27	0	0	523	0	0	0	0	0	0	0	44	0	0	0
Oligotropha_carboxidovorans	0	0	0	0	0	60	61	0	0	0	0	0	40	0	0	0	28	295	0	0	0	0	0	0	161	17	48	0	0	138	0	72	0	0	57	0	0	1246	0	0	0	0	0	0	0	100	0	0	0
Rhodopseudomonas_palustris	18	0	0	0	0	494	405	0	0	0	0	19	397	0	21	0	205	3698	0	0	212	0	0	0	1184	126	295	63	0	1205	18	517	0	0	379	0	0	4924	0	0	0	0	23	21	0	823	0	0	0
Tardiphaga_sp._Vaf07	0	0	0	0	0	0	0	0	0	0	0	0	0	0	0	0	0	33	0	0	0	0	0	0	0	0	0	0	0	0	0	0	0	0	0	0	0	26	0	0	0	0	0	0	0	0	0	0	0
Ochrobactrum_anthropi	0	0	0	0	0	0	0	0	0	0	0	0	0	0	0	0	0	35	0	0	0	0	0	0	53	0	0	0	0	26	0	21	0	0	0	0	0	81	0	0	0	0	0	0	0	28	0	0	0
Blastochloris_viridis	0	0	0	0	0	90	63	0	0	0	0	0	46	0	0	0	38	208	0	0	0	0	0	0	273	30	49	0	0	259	0	109	0	0	62	0	0	570	0	0	0	0	0	0	0	201	0	0	0
Devosia_sp._A16	0	0	0	0	0	59	30	0	0	0	0	0	30	0	0	0	19	170	0	0	0	0	0	0	161	38	31	45	0	150	0	55	0	0	35	0	0	176	0	0	0	0	0	0	0	103	0	0	0
Devosia_sp._H5989	0	0	0	0	0	35	23	0	0	0	0	0	17	0	0	0	17	88	0	0	0	0	0	0	111	20	22	25	0	87	0	41	0	0	27	0	0	125	0	0	0	0	0	0	0	80	0	0	0
Candidatus_Filomicrobium_marinum	0	0	0	0	0	22	29	0	0	0	0	0	0	0	0	0	16	72	0	0	0	0	0	0	158	0	24	0	0	34	0	71	0	0	24	0	0	92	0	0	0	0	0	0	0	56	0	0	0
Hyphomicrobium_denitrificans	0	0	0	0	0	106	125	0	0	0	0	0	20	0	0	0	71	218	0	0	0	0	0	0	685	47	96	0	0	146	0	293	0	0	132	0	0	383	0	0	0	0	0	0	0	193	0	0	0
Hyphomicrobium_nitrativorans	0	0	0	0	0	114	121	0	0	0	0	0	18	0	0	0	62	213	0	0	0	0	0	0	627	46	103	0	0	139	0	264	0	0	121	0	0	292	0	0	0	0	0	0	0	230	0	0	0
Hyphomicrobium_sp._MC1	0	0	0	0	0	54	60	0	0	0	0	0	0	0	0	0	32	126	0	0	0	0	0	0	336	24	46	0	0	66	0	125	0	0	63	0	0	186	0	0	0	0	0	0	0	90	0	0	0
Pelagibacterium_halotolerans	0	0	0	0	0	0	0	0	0	0	0	0	0	0	0	0	0	49	0	0	0	0	0	0	47	0	0	0	0	58	0	24	0	0	0	0	0	82	0	0	0	0	0	0	0	29	0	0	0
Rhodomicrobium_vannielii	0	0	0	0	0	39	32	0	0	0	0	0	0	0	0	0	17	91	0	0	0	0	0	0	134	0	23	0	0	70	0	54	0	0	23	0	0	142	0	0	0	0	0	0	0	91	0	0	0
Rhodoplanes_sp._Z2-YC6860	0	0	0	0	0	397	345	0	0	0	0	0	405	0	0	0	231	772	0	0	31	0	0	0	589	92	250	58	0	729	0	387	0	0	265	0	0	3641	0	0	0	0	0	20	0	873	0	0	0
Methylobacterium_aquaticum	0	0	0	0	0	122	56	0	0	0	0	0	42	0	0	0	36	190	0	0	0	0	0	0	305	29	48	0	0	291	0	101	0	0	53	0	0	307	0	0	0	0	0	0	0	288	0	0	0
Methylobacterium_extorquens	0	0	0	0	0	91	36	0	0	0	0	0	25	0	0	0	23	150	0	0	0	0	0	0	184	18	32	0	0	181	0	73	0	0	39	0	0	239	0	0	0	0	0	0	0	178	0	0	0
Methylobacterium_nodulans	0	0	0	0	0	127	57	0	0	0	0	0	48	0	0	0	36	217	0	0	0	0	0	0	312	26	50	0	0	304	0	110	0	0	56	0	0	339	0	0	0	0	0	0	0	291	0	0	0
Methylobacterium_oryzae	0	0	0	0	0	52	25	0	0	0	0	0	0	0	0	0	0	72	0	0	0	0	0	0	112	0	22	0	0	104	0	45	0	0	24	0	0	119	0	0	0	0	0	0	0	121	0	0	0
Methylobacterium_populi	0	0	0	0	0	46	23	0	0	0	0	0	0	0	0	0	0	88	0	0	0	0	0	0	128	0	20	0	0	104	0	39	0	0	21	0	0	131	0	0	0	0	0	0	0	104	0	0	0
Methylobacterium_radiotolerans	0	0	0	0	0	83	32	0	0	0	0	0	24	0	0	0	16	110	0	0	0	0	0	0	184	0	28	0	0	170	0	57	0	0	30	0	0	165	0	0	0	0	0	0	0	226	0	0	0
Methylobacterium_sp._4-46	0	0	0	0	0	132	54	0	0	0	0	0	40	0	0	0	29	197	0	0	0	0	0	0	256	26	46	0	0	289	0	95	0	0	50	0	0	277	0	0	0	0	0	0	0	333	0	0	0
Methylobacterium_sp._AMS5	0	0	0	0	0	27	0	0	0	0	0	0	0	0	0	0	0	38	0	0	0	0	0	0	51	0	0	0	0	48	0	23	0	0	0	0	0	62	0	0	0	0	0	0	0	42	0	0	0
uncultured_Methylocystaceae_bacterium	0	0	0	0	0	0	0	0	0	0	0	0	0	0	0	0	0	0	0	0	0	0	0	0	0	0	0	0	0	0	0	0	0	0	0	0	0	0	0	0	0	0	0	0	0	0	0	0	0
Methylocystis_sp._SC2	0	0	0	0	0	37	22	0	0	0	0	0	0	0	0	0	0	115	0	0	0	0	0	0	146	0	22	0	0	87	0	48	0	0	28	0	0	238	0	0	0	0	0	0	0	70	0	0	0
Aminobacter_aminovorans	0	0	0	0	0	91	59	0	0	0	0	0	46	0	0	0	33	149	0	0	0	0	0	0	456	169	84	0	0	321	0	134	0	0	129	0	0	572	0	0	0	0	0	0	0	150	0	0	0
Chelativorans_sp._BNC1	0	0	0	0	0	29	18	0	0	0	0	0	0	0	0	0	0	52	0	0	0	0	0	0	108	55	18	0	0	95	0	34	0	0	25	0	0	169	0	0	0	0	0	0	0	53	0	0	0
Hoeflea_sp._IMCC20628	0	0	0	0	0	0	0	0	0	0	0	0	0	0	0	0	0	33	0	0	0	0	0	0	48	0	0	0	0	41	0	25	0	0	17	0	0	93	0	0	0	0	0	0	0	34	0	0	0
Mesorhizobium_australicum	0	0	0	0	0	63	46	0	0	0	0	0	42	0	0	0	26	124	0	0	0	0	0	0	430	111	58	0	0	223	0	86	0	0	88	0	0	597	0	0	0	0	0	0	0	107	0	0	0
Mesorhizobium_ciceri	0	0	0	0	0	87	73	0	0	0	0	0	63	0	0	0	37	191	0	0	0	0	0	0	1112	171	97	0	0	343	0	134	0	0	152	0	0	1155	0	0	0	0	0	0	0	146	0	0	0
Mesorhizobium_huakuii	0	0	0	0	0	45	35	0	0	0	0	0	35	0	0	0	19	96	0	0	0	0	0	0	437	107	43	0	0	176	0	70	0	0	77	0	0	597	0	0	0	0	0	0	0	98	0	0	0
Mesorhizobium_loti	0	0	0	0	0	52	44	0	0	0	0	0	42	0	0	0	23	111	0	0	0	0	0	0	514	114	48	0	0	222	0	89	0	0	83	0	0	622	0	0	0	0	0	0	0	101	0	0	0
Mesorhizobium_opportunistum	0	0	0	0	0	66	54	0	0	0	0	0	48	0	0	0	25	127	0	0	0	0	0	0	539	142	61	0	0	248	0	95	0	0	99	0	0	732	0	0	0	0	0	0	0	130	0	0	0
Agrobacterium_fabrum	0	0	0	0	0	0	0	0	0	0	0	0	0	0	0	0	0	25	0	0	0	0	0	0	31	0	0	0	0	18	0	0	0	0	0	0	0	56	0	0	0	0	0	0	0	25	0	0	0
Agrobacterium_tumefaciens	0	0	0	0	0	40	22	0	0	0	0	0	0	0	0	0	0	73	0	0	0	0	0	0	124	20	20	0	0	95	0	40	0	0	28	0	0	192	0	0	0	0	0	0	0	62	0	0	0
Agrobacterium_vitis	0	0	0	0	0	0	0	0	0	0	0	0	0	0	0	0	0	28	0	0	0	0	0	0	40	0	0	0	0	0	0	0	0	0	0	0	0	36	0	0	0	0	0	0	0	18	0	0	0
Neorhizobium_galegae	0	0	0	0	0	61	33	0	0	0	0	0	24	0	0	0	23	148	0	0	0	0	0	0	195	33	33	0	0	143	0	66	0	0	47	0	0	237	0	0	0	0	0	0	0	122	0	0	0
Rhizobium_etli	0	0	0	0	0	92	47	0	0	0	0	0	39	0	0	0	30	194	0	0	0	0	0	0	259	47	43	0	0	236	0	94	0	0	58	0	0	330	0	0	0	0	0	0	0	157	0	0	0
Rhizobium_gallicum	0	0	0	0	0	36	0	0	0	0	0	0	19	0	0	0	0	76	0	0	0	0	0	0	94	19	17	0	0	96	0	38	0	0	21	0	0	137	0	0	0	0	0	0	0	55	0	0	0
Rhizobium_leguminosarum	0	0	0	0	0	126	67	0	0	0	0	0	61	0	0	0	43	297	0	0	0	0	0	0	402	68	62	0	0	299	0	138	0	0	86	0	0	514	0	0	0	0	0	0	0	235	0	0	0
Rhizobium_sp._IRBG74	0	0	0	0	0	0	0	0	0	0	0	0	0	0	0	0	0	0	0	0	0	0	0	0	0	0	0	0	0	0	0	0	0	0	0	0	0	20	0	0	0	0	0	0	0	0	0	0	0
Rhizobium_sp._LPU83	0	0	0	0	0	29	0	0	0	0	0	0	0	0	0	0	0	55	0	0	0	0	0	0	94	0	0	0	0	72	0	30	0	0	21	0	0	104	0	0	0	0	0	0	0	62	0	0	0
Rhizobium_sp._NT-26	0	0	0	0	0	20	0	0	0	0	0	0	0	0	0	0	0	43	0	0	0	0	0	0	60	0	0	0	0	54	0	30	0	0	0	0	0	83	0	0	0	0	0	0	0	56	0	0	0
Rhizobium_tropici	0	0	0	0	0	22	0	0	0	0	0	0	0	0	0	0	0	67	0	0	0	0	0	0	75	0	0	0	0	54	0	27	0	0	0	0	0	105	0	0	0	0	0	0	0	47	0	0	0
Ensifer_adhaerens	0	0	0	0	0	51	28	0	0	0	0	0	20	0	0	0	0	85	0	0	0	0	0	0	140	32	26	0	0	127	0	58	0	0	32	0	0	210	0	0	0	0	0	0	0	101	0	0	0
Sinorhizobium_fredii	0	0	0	0	0	262	71	0	0	0	0	0	68	0	0	0	46	288	0	0	0	0	0	0	416	97	61	0	0	437	0	151	0	0	89	0	0	487	0	0	0	0	0	0	0	302	0	0	0
Sinorhizobium_medicae	0	0	0	0	0	37	0	0	0	0	0	0	0	0	0	0	0	48	0	0	0	0	0	0	66	0	0	0	0	63	0	28	0	0	18	0	0	105	0	0	0	0	0	0	0	51	0	0	0
Sinorhizobium_meliloti	0	0	0	0	0	118	30	0	0	0	0	0	27	0	0	0	18	120	0	0	0	0	0	0	189	35	32	0	0	178	0	68	0	0	34	0	0	204	0	0	0	0	0	0	0	130	0	0	0
Sinorhizobium_sp._M14	0	0	0	0	0	0	0	0	0	0	0	0	0	0	0	0	0	0	0	0	0	0	0	0	0	0	0	0	0	0	0	0	0	0	0	0	0	0	0	0	0	0	0	0	0	0	0	0	0
Candidatus_Phaeomarinobacter_ectocarpi	0	0	0	0	0	0	0	0	0	0	0	0	0	0	0	0	0	35	0	0	0	0	0	0	35	0	0	0	0	0	0	0	0	0	0	0	0	36	0	0	0	0	0	0	0	18	0	0	0
Parvibaculum_lavamentivorans	0	0	0	0	0	51	32	0	0	0	0	0	18	0	0	0	21	154	0	0	0	0	0	0	192	0	26	0	0	133	0	52	0	0	31	0	0	185	0	0	0	0	0	0	0	106	0	0	0
Methyloceanibacter_caenitepidi	0	0	0	0	0	82	36	0	0	0	0	0	0	0	0	0	23	92	0	0	0	0	0	0	141	24	29	0	0	523	0	58	0	0	39	0	0	298	0	0	0	0	0	0	0	129	0	0	0
Azorhizobium_caulinodans	0	0	0	0	0	74	50	0	0	0	0	0	32	0	0	0	24	168	0	0	0	0	0	0	187	21	38	0	0	156	0	92	0	0	52	0	0	364	0	0	0	0	0	0	0	182	0	0	0
Starkeya_novella	0	0	0	0	0	144	96	0	0	0	0	0	67	0	0	0	49	283	0	0	0	0	0	0	353	45	75	0	0	391	0	146	0	0	83	0	0	679	0	0	0	0	0	0	0	334	0	0	0
Xanthobacter_autotrophicus	0	0	0	0	0	75	46	0	0	0	0	0	31	0	0	0	31	207	0	0	0	0	0	0	226	22	43	0	0	199	0	84	0	0	67	0	0	1164	0	0	0	0	0	0	0	203	0	0	0
Hyphomonas_neptunium	0	0	0	0	0	0	0	0	0	0	0	0	0	0	0	0	0	40	0	0	0	0	0	0	46	0	0	0	0	22	0	0	0	0	0	0	0	37	0	0	0	0	0	0	0	33	0	0	0
Maricaulis_maris	0	0	0	0	0	0	0	0	0	0	0	0	0	0	0	0	0	54	0	0	0	0	0	0	47	0	0	0	0	43	0	21	0	0	0	0	0	44	0	0	0	0	0	0	0	40	0	0	0
Celeribacter_indicus	0	0	0	0	0	28	0	0	0	0	0	0	0	0	0	0	0	52	0	0	0	0	0	0	71	0	0	0	0	64	0	25	0	0	0	0	0	75	0	0	0	0	0	0	0	61	0	0	0
Confluentimicrobium_sp._EMB200-NS6	0	0	0	0	0	0	0	0	0	0	0	0	0	0	0	0	0	45	0	0	0	0	0	0	43	0	0	0	0	36	0	19	0	0	0	0	0	50	0	0	0	0	0	0	0	39	0	0	0
Defluviimonas_alba	0	0	0	0	0	21	0	0	0	0	0	0	0	0	0	0	0	57	0	0	0	0	0	0	57	0	0	0	0	67	0	25	0	0	0	0	0	73	0	0	0	0	0	0	0	58	0	0	0
Dinoroseobacter_shibae	0	0	0	0	0	18	0	0	0	0	0	0	0	0	0	0	0	38	0	0	0	0	0	0	43	0	0	0	0	45	0	18	0	0	0	0	0	48	0	0	0	0	0	0	0	48	0	0	0
Jannaschia_sp._CCS1	0	0	0	0	0	0	0	0	0	0	0	0	0	0	0	0	0	21	0	0	0	0	0	0	19	0	0	0	0	0	0	0	0	0	0	0	0	16	0	0	0	0	0	0	0	21	0	0	0
Ketogulonicigenium_vulgare	0	0	0	0	0	0	0	0	0	0	0	0	0	0	0	0	0	26	0	0	0	0	0	0	17	0	0	0	0	0	0	0	0	0	0	0	0	23	0	0	0	0	0	0	0	20	0	0	0
Labrenzia_sp._CP4	0	0	0	0	0	0	0	0	0	0	0	0	0	0	0	0	0	43	0	0	0	0	0	0	68	0	0	0	0	43	0	23	0	0	0	0	0	80	0	0	0	0	0	0	0	54	0	0	0
Leisingera_methylohalidivorans	0	0	0	0	0	0	0	0	0	0	0	0	0	0	0	0	0	28	0	0	0	0	0	0	37	0	0	0	0	35	0	19	0	0	0	0	0	36	0	0	0	0	0	0	0	36	0	0	0
Marinovum_algicola	0	0	0	0	0	24	0	0	0	0	0	0	0	0	0	0	0	51	0	0	0	0	0	0	77	0	0	0	0	74	0	28	0	0	0	0	0	60	0	0	0	0	0	0	0	75	0	0	0
Octadecabacter_arcticus	0	0	0	0	0	0	0	0	0	0	0	0	0	0	0	0	0	0	0	0	0	0	0	0	0	0	0	0	0	0	0	0	0	0	0	0	0	0	0	0	0	0	0	0	0	0	0	0	0
Pannonibacter_phragmitetus	0	0	0	0	0	31	25	0	0	0	0	0	0	0	0	0	0	71	0	0	0	0	0	0	116	0	20	0	0	79	0	50	0	0	28	0	0	158	0	0	0	0	0	0	0	79	0	0	0
Paracoccus_aminophilus	0	0	0	0	0	0	0	0	0	0	0	0	0	0	0	0	0	37	0	0	0	0	0	0	49	0	0	0	0	27	0	0	0	0	0	0	0	37	0	0	0	0	0	0	0	34	0	0	0
Paracoccus_denitrificans	0	0	0	0	0	42	18	0	0	0	0	0	0	0	0	0	16	87	0	0	0	0	0	0	95	0	0	0	0	93	0	39	0	0	17	0	0	85	0	0	0	0	0	0	0	92	0	0	0
Phaeobacter_gallaeciensis	0	0	0	0	0	0	0	0	0	0	0	0	0	0	0	0	0	20	0	0	0	0	0	0	22	0	0	0	0	0	0	0	0	0	0	0	0	0	0	0	0	0	0	0	0	0	0	0	0
Pseudovibrio_sp._FO-BEG1	0	0	0	0	0	0	0	0	0	0	0	0	0	0	0	0	0	0	0	0	0	0	0	0	0	0	0	0	0	0	0	0	0	0	0	0	0	16	0	0	0	0	0	0	0	0	0	0	0
Rhodobacter_capsulatus	0	0	0	0	0	0	0	0	0	0	0	0	0	0	0	0	0	43	0	0	0	0	0	0	37	0	0	0	0	38	0	0	0	0	0	0	0	47	0	0	0	0	0	0	0	35	0	0	0
Rhodobacter_sphaeroides	0	0	0	0	0	98	42	0	0	0	0	0	23	0	0	0	33	160	0	0	0	0	0	0	221	23	34	0	0	241	0	78	0	0	36	0	0	181	0	0	0	0	0	0	0	231	0	0	0
Rhodovulum_sulfidophilum	0	0	0	0	0	24	0	0	0	0	0	0	0	0	0	0	0	46	0	0	0	0	0	0	61	0	0	0	0	62	0	20	0	0	0	0	0	55	0	0	0	0	0	0	0	66	0	0	0
Roseibacterium_elongatum	0	0	0	0	0	0	0	0	0	0	0	0	0	0	0	0	0	35	0	0	0	0	0	0	42	0	0	0	0	29	0	17	0	0	0	0	0	32	0	0	0	0	0	0	0	32	0	0	0
Roseobacter_denitrificans	0	0	0	0	0	0	0	0	0	0	0	0	0	0	0	0	0	16	0	0	0	0	0	0	0	0	0	0	0	0	0	0	0	0	0	0	0	16	0	0	0	0	0	0	0	0	0	0	0
Roseobacter_litoralis	0	0	0	0	0	0	0	0	0	0	0	0	0	0	0	0	0	0	0	0	0	0	0	0	0	0	0	0	0	0	0	0	0	0	0	0	0	0	0	0	0	0	0	0	0	0	0	0	0
Ruegeria_pomeroyi	0	0	0	0	0	18	0	0	0	0	0	0	0	0	0	0	0	40	0	0	0	0	0	0	49	0	0	0	0	57	0	23	0	0	0	0	0	44	0	0	0	0	0	0	0	45	0	0	0
Ruegeria_sp._TM1040	0	0	0	0	0	0	0	0	0	0	0	0	0	0	0	0	0	0	0	0	0	0	0	0	0	0	0	0	0	0	0	0	0	0	0	0	0	0	0	0	0	0	0	0	0	0	0	0	0
Acidiphilium_cryptum	0	0	0	0	0	0	0	0	0	0	0	0	0	0	0	0	0	21	0	0	0	0	0	0	20	0	0	0	0	29	0	0	0	0	0	0	0	27	0	0	0	0	0	0	0	16	0	0	0
Acidiphilium_multivorum	0	0	0	0	0	19	0	0	0	0	0	0	0	0	0	0	0	23	0	0	0	0	0	0	31	0	0	0	0	51	0	0	0	0	0	0	0	27	0	0	0	0	0	0	0	36	0	0	0
Gluconacetobacter_diazotrophicus	0	0	0	0	0	32	0	0	0	0	0	0	0	0	0	0	0	59	0	0	0	0	0	0	89	0	0	0	0	81	0	22	0	0	0	0	0	69	0	0	0	0	0	0	0	67	0	0	0
Gluconobacter_oxydans	0	0	0	0	0	0	0	0	0	0	0	0	0	0	0	0	0	40	0	0	0	0	0	0	40	0	0	0	0	25	0	0	0	0	0	0	0	30	0	0	0	0	0	0	0	17	0	0	0
Granulibacter_bethesdensis	0	0	0	0	0	0	0	0	0	0	0	0	0	0	0	0	0	31	0	0	0	0	0	0	38	0	0	0	0	47	0	0	0	0	0	0	0	32	0	0	0	0	0	0	0	16	0	0	0
Komagataeibacter_medellinensis	0	0	0	0	0	0	0	0	0	0	0	0	0	0	0	0	0	0	0	0	0	0	0	0	0	0	0	0	0	0	0	0	0	0	0	0	0	0	0	0	0	0	0	0	0	0	0	0	0
Komagataeibacter_xylinus	0	0	0	0	0	0	0	0	0	0	0	0	0	0	0	0	0	25	0	0	0	0	0	0	24	0	0	0	0	17	0	0	0	0	0	0	0	30	0	0	0	0	0	0	0	29	0	0	0
Azospirillum_brasilense	20	0	0	0	0	331	102	0	0	0	0	0	110	0	0	0	60	626	0	0	35	0	0	0	666	50	84	0	0	1154	0	201	0	0	128	0	0	518	0	0	0	0	20	0	0	671	0	0	0
Azospirillum_lipoferum	0	0	0	0	0	206	66	0	0	0	0	0	78	0	0	0	39	477	0	0	25	0	0	0	436	32	64	0	0	774	0	137	0	0	99	0	0	346	0	0	0	0	0	0	0	444	0	0	0
Azospirillum_thiophilum	0	0	0	0	0	118	38	0	0	0	0	0	44	0	0	0	22	249	0	0	0	0	0	0	243	21	31	0	0	430	0	72	0	0	48	0	0	195	0	0	0	0	0	0	0	226	0	0	0
Haematospirillum_jordaniae	0	0	0	0	0	0	0	0	0	0	0	0	0	0	0	0	0	0	0	0	0	0	0	0	0	0	0	0	0	0	0	0	0	0	0	0	0	0	0	0	0	0	0	0	0	0	0	0	0
Magnetospira_sp._QH-2	0	0	0	0	0	0	0	0	0	0	0	0	0	0	0	0	0	56	0	0	0	0	0	0	53	0	0	0	0	45	0	0	0	0	0	0	0	39	0	0	0	0	0	0	0	29	0	0	0
Magnetospirillum_gryphiswaldense	0	0	0	0	0	39	20	0	0	0	0	0	0	0	0	0	0	148	0	0	0	0	0	0	115	0	18	0	0	123	0	49	0	0	28	0	0	105	0	0	0	0	0	0	0	97	0	0	0
Magnetospirillum_magneticum	0	0	0	0	0	52	22	0	0	0	0	0	20	0	0	0	0	143	0	0	0	0	0	0	130	0	19	0	0	207	0	43	0	0	30	0	0	102	0	0	0	0	0	0	0	143	0	0	0
Magnetospirillum_sp._XM-1	0	0	0	0	0	75	28	0	0	0	0	0	30	0	0	0	0	204	0	0	0	0	0	0	158	0	26	0	0	301	0	52	0	0	34	0	0	124	0	0	0	0	0	0	0	174	0	0	0
Pararhodospirillum_photometricum	0	0	0	0	0	23	0	0	0	0	0	0	0	0	0	0	0	71	0	0	0	0	0	0	50	0	0	0	0	75	0	0	0	0	0	0	0	54	0	0	0	0	0	0	0	41	0	0	0
Rhodospirillum_centenum	0	0	0	0	0	151	39	0	0	0	0	0	48	0	0	0	21	272	0	0	0	0	0	0	223	24	35	0	0	597	0	75	0	0	52	0	0	187	0	0	0	0	0	0	0	272	0	0	0
Rhodospirillum_rubrum	0	0	0	0	0	45	0	0	0	0	0	0	0	0	0	0	0	143	0	0	0	0	0	0	109	0	0	0	0	150	0	32	0	0	18	0	0	87	0	0	0	0	0	0	0	92	0	0	0
Thalassospira_xiamenensis	0	0	0	0	0	0	0	0	0	0	0	0	0	0	0	0	0	32	0	0	0	0	0	0	0	0	0	0	0	18	0	0	0	0	0	0	0	27	0	0	0	0	0	0	0	0	0	0	0
Tistrella_mobilis	0	0	0	0	0	95	33	0	0	0	0	0	33	0	0	0	17	226	0	0	0	0	0	0	185	18	30	0	0	330	0	68	0	0	42	0	0	185	0	0	0	0	0	0	0	187	0	0	0
Neorickettsia_risticii	0	0	0	0	0	0	0	0	0	0	0	0	0	0	0	0	0	0	0	0	0	0	0	0	0	0	0	0	0	0	0	0	0	0	0	0	0	0	0	0	0	0	0	0	0	0	0	0	0
Altererythrobacter_atlanticus	0	0	0	0	0	0	0	0	0	0	0	0	0	0	0	0	0	22	0	0	0	0	0	0	31	0	0	0	0	27	0	0	0	0	0	0	0	20	0	0	0	0	0	0	0	17	0	0	0
Altererythrobacter_epoxidivorans	0	0	0	0	0	0	0	0	0	0	0	0	0	0	0	0	0	0	0	0	0	0	0	0	18	0	0	0	0	35	0	0	0	0	0	0	0	23	0	0	0	0	0	0	0	0	0	0	0
Altererythrobacter_marensis	0	0	0	0	0	19	0	0	0	0	0	0	0	0	0	0	0	23	0	0	0	0	0	0	48	0	0	0	0	50	0	0	0	0	0	0	0	33	0	0	0	0	0	0	0	21	0	0	0
Croceicoccus_naphthovorans	0	0	0	0	0	0	0	0	0	0	0	0	0	0	0	0	0	23	0	0	0	0	0	0	39	0	0	0	0	40	0	0	0	0	0	0	0	27	0	0	0	0	0	0	0	22	0	0	0
Erythrobacter_litoralis	0	0	0	0	0	21	0	0	0	0	0	0	0	0	0	0	0	26	0	0	0	0	0	0	46	0	0	0	0	62	0	0	0	0	0	0	0	34	0	0	0	0	0	0	0	18	0	0	0
Citromicrobium_sp._JL477	0	0	0	0	0	26	0	0	0	0	0	0	0	0	0	0	0	43	0	0	0	0	0	0	56	0	0	0	0	81	0	0	0	0	0	0	0	36	0	0	0	0	0	0	0	28	0	0	0
Novosphingobium_aromaticivorans	0	0	0	0	0	37	0	0	0	0	0	0	22	0	0	0	0	59	0	0	0	0	0	0	94	0	0	0	0	118	0	22	0	0	0	0	0	46	0	0	0	0	0	0	0	60	0	0	0
Novosphingobium_pentaromativorans	0	0	0	0	0	0	0	0	0	0	0	0	0	0	0	0	0	26	0	0	0	0	0	0	31	0	0	0	0	44	0	0	0	0	0	0	0	23	0	0	0	0	0	0	0	22	0	0	0
Novosphingobium_sp._PP1Y	0	0	0	0	0	0	0	0	0	0	0	0	0	0	0	0	0	27	0	0	0	0	0	0	37	0	0	0	0	44	0	0	0	0	0	0	0	25	0	0	0	0	0	0	0	19	0	0	0
Sphingobium_baderi	0	0	0	0	0	0	0	0	0	0	0	0	0	0	0	0	0	28	0	0	0	0	0	0	32	0	0	0	0	63	0	0	0	0	0	0	0	29	0	0	0	0	0	0	0	16	0	0	0
Sphingobium_chlorophenolicum	0	0	0	0	0	19	0	0	0	0	0	0	0	0	0	0	0	36	0	0	0	0	0	0	38	0	0	0	0	65	0	0	0	0	0	0	0	31	0	0	0	0	0	0	0	21	0	0	0
Sphingobium_japonicum	0	0	0	0	0	26	0	0	0	0	0	0	0	0	0	0	0	32	0	0	0	0	0	0	52	0	0	0	0	86	0	0	0	0	0	0	0	32	0	0	0	0	0	0	0	18	0	0	0
Sphingobium_sp._MI1205	0	0	0	0	0	0	0	0	0	0	0	0	0	0	0	0	0	30	0	0	0	0	0	0	34	0	0	0	0	44	0	0	0	0	0	0	0	20	0	0	0	0	0	0	0	18	0	0	0
Sphingobium_sp._SYK-6	0	0	0	0	0	47	0	0	0	0	0	0	23	0	0	0	0	59	0	0	0	0	0	0	104	0	0	0	0	162	0	20	0	0	0	0	0	62	0	0	0	0	0	0	0	49	0	0	0
Sphingobium_sp._TKS	0	0	0	0	0	19	0	0	0	0	0	0	0	0	0	0	0	37	0	0	0	0	0	0	46	0	0	0	0	77	0	0	0	0	0	0	0	40	0	0	0	0	0	0	0	31	0	0	0
Sphingobium_sp._YBL2	0	0	0	0	0	26	0	0	0	0	0	0	0	0	0	0	0	37	0	0	0	0	0	0	58	0	0	0	0	84	0	0	0	0	0	0	0	37	0	0	0	0	0	0	0	26	0	0	0
Sphingomonas_hengshuiensis	0	0	0	0	0	67	0	0	0	0	0	0	43	0	0	0	0	104	0	0	0	0	0	0	135	0	17	0	0	246	0	40	0	0	17	0	0	83	0	0	0	0	0	0	0	75	0	0	0
Sphingomonas_sanxanigenens	0	0	0	0	0	122	17	0	0	0	0	0	69	0	0	0	19	164	0	0	0	0	0	0	198	0	20	0	0	512	0	44	0	0	23	0	0	133	0	0	0	0	0	0	0	129	0	0	0
Sphingomonas_sp._MM-1	0	0	0	0	0	107	0	0	0	0	0	0	68	0	0	22	25	221	0	0	0	0	0	0	129	0	33	0	0	461	0	88	0	0	23	0	0	117	0	0	0	0	0	0	0	111	0	0	0
Sphingomonas_taxi	0	0	0	0	0	96	0	0	0	0	0	0	61	0	0	0	0	73	0	0	0	0	0	0	119	0	0	0	0	379	0	28	0	0	16	0	0	85	0	0	0	0	0	0	0	66	0	0	0
Sphingomonas_wittichii	0	0	0	0	0	215	27	0	0	0	0	0	118	0	0	0	29	192	0	0	0	0	0	0	332	0	29	0	0	944	0	74	0	0	33	0	0	149	0	0	0	0	0	0	0	196	0	0	0
Sphingopyxis_alaskensis	0	0	0	0	0	31	0	0	0	0	0	0	20	0	0	0	0	44	0	0	0	0	0	0	54	0	0	0	0	107	0	27	0	0	0	0	0	43	0	0	0	0	0	0	0	45	0	0	0
Sphingopyxis_fribergensis	0	0	0	0	0	31	0	0	0	0	0	0	18	0	0	0	35	67	0	0	0	0	0	0	77	0	0	0	0	103	0	39	0	0	0	0	0	42	0	0	0	0	0	0	0	35	0	0	0
Sphingopyxis_granuli	0	0	0	0	0	66	0	0	0	0	0	0	38	0	0	0	17	85	0	0	0	0	0	0	122	0	0	0	0	246	0	36	0	0	0	0	0	84	0	0	0	0	0	0	0	70	0	0	0
Sphingopyxis_macrogoltabida	0	0	0	0	0	71	0	0	0	0	0	0	40	0	0	0	30	104	0	0	0	0	0	0	180	0	0	0	0	239	0	62	0	0	22	0	0	112	0	0	0	0	0	0	0	71	0	0	0
Sphingopyxis_sp._113P3	0	0	0	0	0	25	0	0	0	0	0	0	0	0	0	0	0	38	0	0	0	0	0	0	45	0	0	0	0	76	0	0	0	0	0	0	0	37	0	0	0	0	0	0	0	35	0	0	0
Sphingopyxis_terrae	0	0	0	0	0	27	0	0	0	0	0	0	17	0	0	0	0	36	0	0	0	0	0	0	53	0	0	0	0	90	0	21	0	0	0	0	0	27	0	0	0	0	0	0	0	26	0	0	0
Sphingorhabdus_sp._M41	0	0	0	0	0	0	0	0	0	0	0	0	0	0	0	0	0	21	0	0	0	0	0	0	19	0	0	0	0	26	0	0	0	0	0	0	0	0	0	0	0	0	0	0	0	0	0	0	0
Zymomonas_mobilis	0	0	0	0	0	0	0	0	0	0	0	0	0	0	0	0	0	0	0	0	0	0	0	0	0	0	0	0	0	20	0	0	0	0	0	0	0	0	0	0	0	0	0	0	0	0	0	0	0
Micavibrio_aeruginosavorus	0	0	0	0	0	0	0	0	0	0	0	0	0	0	0	0	0	17	0	0	0	0	0	0	19	0	0	0	0	0	0	0	0	0	0	0	0	0	0	0	0	0	0	0	0	0	0	0	0
Polymorphum_gilvum	0	0	0	0	0	121	58	0	0	0	0	0	34	0	0	0	32	202	0	0	0	0	0	0	258	34	49	0	0	317	0	109	0	0	61	0	0	304	0	0	0	0	0	0	0	241	0	0	0
Achromobacter_denitrificans	0	0	0	0	0	0	0	0	0	0	0	0	0	0	0	0	0	0	0	0	0	0	0	0	30	0	0	0	0	0	0	0	0	0	0	0	0	0	0	0	0	0	0	0	0	29	0	0	0
Achromobacter_xylosoxidans	16	21	0	0	42	241	79	0	0	35	42	0	33	0	35	47	70	341	50	38	26	0	54	21	544	26	80	0	0	301	0	150	32	0	69	43	0	250	0	39	0	0	0	0	0	884	75	0	0
Advenella_kashmirensis	0	0	0	0	0	0	0	0	0	0	0	0	0	0	0	0	0	0	0	0	0	0	0	0	0	0	0	75	0	0	0	0	0	0	0	0	0	0	0	0	0	0	0	0	0	21	0	0	0
Alcaligenes_faecalis	0	0	0	0	0	0	0	0	0	0	0	0	0	0	0	0	177	0	0	0	0	0	0	0	0	0	0	0	0	0	0	0	0	0	0	0	0	0	0	0	0	0	0	0	0	20	0	0	0
Bordetella_avium	0	0	0	0	0	0	0	0	0	0	0	0	0	0	0	0	0	33	0	0	0	0	0	0	31	0	0	0	0	0	0	0	0	0	0	0	0	18	0	0	0	0	0	0	0	43	0	0	0
Bordetella_bronchiseptica	0	0	0	0	0	37	0	0	0	0	0	0	0	0	0	0	0	27	0	0	0	0	0	0	69	0	0	0	0	42	0	0	0	0	0	0	0	27	0	0	0	0	0	0	0	112	0	0	0
Bordetella_hinzii	0	0	0	0	17	57	21	0	0	0	0	0	0	0	0	28	20	79	19	0	0	0	21	0	147	0	19	0	0	70	0	32	74	0	17	0	0	56	0	0	0	0	0	0	0	231	34	0	0
Bordetella_holmesii	0	0	0	0	0	0	0	0	0	0	0	0	0	0	0	0	0	40	0	0	0	0	0	0	42	0	0	0	0	0	0	0	0	0	0	0	0	0	0	0	0	0	0	0	0	33	0	0	0
Bordetella_parapertussis	0	0	0	0	0	0	0	0	0	0	0	0	0	0	0	0	0	0	0	0	0	0	0	0	19	0	0	0	0	0	0	0	0	0	0	0	0	0	0	0	0	0	0	0	0	0	0	0	0
Bordetella_pertussis	0	0	0	0	0	0	0	0	0	0	0	0	0	0	0	0	0	0	0	0	0	0	0	0	0	0	0	0	0	0	0	0	0	0	0	0	0	0	0	0	0	0	0	0	0	23	0	0	0
Bordetella_petrii	0	0	0	0	0	57	23	0	0	0	0	0	0	0	0	0	23	89	0	0	0	0	18	0	181	0	22	0	0	71	0	38	0	0	0	0	0	64	0	0	0	0	0	0	0	246	27	0	0
Bordetella_sp._N	0	0	0	0	0	41	20	0	0	0	0	0	0	0	0	0	18	77	0	0	0	0	0	0	167	0	20	0	0	51	0	42	0	0	0	0	0	80	0	0	0	0	0	0	0	177	17	0	0
Bordetella_trematum	0	0	0	0	0	37	0	0	0	0	0	0	0	0	0	0	0	66	0	0	0	0	0	0	92	0	0	0	0	29	0	27	0	0	0	0	0	34	0	0	0	0	0	0	0	135	0	0	0
Castellaniella_defragrans	0	0	0	0	27	97	31	0	0	0	21	0	0	0	20	35	85	103	27	22	0	0	35	0	197	0	26	0	0	117	0	57	18	0	22	18	0	76	0	21	0	0	0	0	0	405	49	0	0
Pusillimonas_sp._T7-7	0	0	0	0	0	0	0	0	0	0	0	0	0	0	0	0	42	17	0	0	0	0	0	0	29	0	0	0	0	0	0	0	0	0	0	0	0	20	0	0	0	0	0	0	0	21	0	0	0
Burkholderia_ambifaria	0	0	0	0	0	46	0	0	0	0	0	0	0	0	0	0	0	62	0	0	0	0	0	0	96	0	0	0	0	61	0	26	0	0	0	0	0	45	0	0	0	0	0	0	0	154	0	0	0
Burkholderia_cenocepacia	0	0	0	0	0	125	30	0	0	0	0	0	26	0	0	0	28	186	0	0	0	0	0	0	281	0	31	0	0	174	0	55	0	0	30	0	0	117	0	0	0	0	0	0	0	365	0	0	0
Burkholderia_cepacia	0	0	0	0	0	69	18	0	0	0	0	0	0	0	0	0	17	91	0	0	0	0	0	0	185	0	22	0	0	101	0	38	0	0	20	0	0	91	0	0	0	0	0	0	0	210	0	0	0
Burkholderia_contaminans	0	0	0	0	0	21	0	0	0	0	0	0	0	0	0	0	0	36	0	0	0	0	0	0	46	0	0	0	0	31	0	0	0	0	0	0	0	20	0	0	0	0	0	0	0	53	0	0	0
Burkholderia_lata	0	0	0	0	0	20	0	0	0	0	0	0	0	0	0	0	0	32	0	0	0	0	0	0	51	0	0	0	0	27	0	0	0	0	0	0	0	27	0	0	0	0	0	0	0	60	0	0	0
Burkholderia_multivorans	0	0	0	0	0	87	20	0	0	0	0	0	0	0	0	0	20	109	0	0	0	0	0	0	198	0	22	0	0	118	0	45	0	0	22	0	0	86	0	0	0	0	0	0	0	264	0	0	0
Burkholderia_pyrrocinia	0	0	0	0	0	24	0	0	0	0	0	0	0	0	0	0	0	25	0	0	0	0	0	0	49	0	0	0	0	32	0	0	0	0	0	0	0	25	0	0	0	0	0	0	0	64	0	0	0
Burkholderia_vietnamiensis	0	0	0	0	0	18	0	0	0	0	0	0	0	0	0	0	0	17	0	0	0	0	0	0	47	0	0	0	0	26	0	0	0	0	0	0	0	16	0	0	0	0	0	0	0	48	0	0	0
Burkholderia_gladioli	0	0	0	0	0	119	36	0	0	0	0	0	21	0	0	0	25	149	0	0	0	0	0	0	302	0	34	0	0	168	0	69	0	0	36	0	0	108	0	0	0	0	0	0	0	487	20	0	0
Burkholderia_glumae	0	0	0	0	0	87	21	0	0	0	0	0	0	0	0	0	21	73	0	0	0	0	0	0	183	0	20	0	0	107	0	42	0	0	18	0	0	54	0	0	0	0	0	0	0	303	0	0	0
Burkholderia_plantarii	0	0	0	0	0	0	0	0	0	0	0	0	0	0	0	0	0	0	0	0	0	0	0	0	16	0	0	0	0	0	0	0	0	0	0	0	0	0	0	0	0	0	0	0	0	27	0	0	0
Burkholderia_sp._CCGE1001	0	0	0	0	0	0	0	0	0	0	0	0	0	0	0	0	0	19	0	0	0	0	0	0	29	0	0	0	0	0	0	0	0	0	0	0	0	0	0	0	0	0	0	0	0	47	0	0	0
Burkholderia_sp._CCGE1002	0	0	0	0	0	61	0	0	0	0	0	0	0	0	0	0	0	90	0	0	0	0	0	0	166	0	17	0	0	79	0	37	0	0	17	0	0	78	0	0	0	0	0	0	0	189	0	0	0
Burkholderia_sp._CCGE1003	0	0	0	0	0	30	0	0	0	0	0	0	0	0	0	0	0	63	0	0	0	0	0	0	71	0	0	0	0	33	0	18	0	0	0	0	0	43	0	0	0	0	0	0	0	112	0	0	0
Burkholderia_sp._HB1	0	0	0	0	0	35	0	0	0	0	0	0	0	0	0	0	0	55	0	0	0	0	0	0	95	0	0	0	0	35	0	24	0	0	0	0	0	52	0	0	0	0	0	0	0	116	0	0	0
Burkholderia_sp._KJ006	0	0	0	0	0	0	0	0	0	0	0	0	0	0	0	0	0	0	0	0	0	0	0	0	0	0	0	0	0	0	0	0	0	0	0	0	0	0	0	0	0	0	0	0	0	23	0	0	0
Burkholderia_sp._PAMC_26561	0	0	0	0	0	0	0	0	0	0	0	0	0	0	0	0	0	23	0	0	0	0	0	0	46	0	0	0	0	0	0	0	0	0	0	0	0	16	0	0	0	0	0	0	0	44	0	0	0
Burkholderia_sp._PAMC_28687	0	0	0	0	0	0	0	0	0	0	0	0	0	0	0	0	0	16	0	0	0	0	0	0	17	0	0	0	0	0	0	0	0	0	0	0	0	0	0	0	0	0	0	0	0	24	0	0	0
Burkholderia_sp._RPE64	0	0	0	0	0	49	18	0	0	0	0	0	0	0	0	0	0	79	0	0	0	0	0	0	174	0	0	0	0	65	0	35	0	0	19	0	0	71	0	0	0	0	0	0	0	191	0	0	0
Burkholderia_sp._RPE67	0	0	0	0	0	29	0	0	0	0	0	0	0	0	0	0	0	30	0	0	0	0	0	0	77	0	0	0	0	40	0	0	0	0	0	0	0	43	0	0	0	0	0	0	0	92	0	0	0
Burkholderia_sp._YI23	0	0	0	0	0	25	0	0	0	0	0	0	0	0	0	0	0	37	0	0	0	0	0	0	66	0	0	0	0	32	0	19	0	0	0	0	0	37	0	0	0	0	0	0	0	72	0	0	0
Burkholderia_ubonensis	0	0	0	0	0	81	18	0	0	0	0	0	0	0	0	0	0	54	0	0	0	0	0	0	153	0	16	0	0	100	0	36	0	0	0	0	0	55	0	0	0	0	0	0	0	245	0	0	0
Burkholderia_oklahomensis	0	0	0	0	0	73	0	0	0	0	0	0	0	0	0	0	0	85	0	0	0	0	0	0	178	0	0	0	0	93	0	27	0	0	17	0	0	59	0	0	0	0	0	0	0	240	0	0	0
Burkholderia_pseudomallei	0	0	0	0	0	56	0	0	0	0	0	0	0	0	0	0	0	87	0	0	0	0	0	0	77	0	0	0	0	48	0	25	0	0	0	0	0	42	0	0	0	0	0	0	0	66	0	0	0
Burkholderia_thailandensis	0	0	0	0	0	66	0	0	0	0	0	0	0	0	0	0	0	76	0	0	0	0	0	0	159	0	0	0	0	90	0	37	0	0	0	0	0	61	0	0	0	0	0	0	0	203	0	0	0
Cupriavidus_basilensis	0	0	0	0	0	76	28	0	0	0	0	0	0	0	0	0	20	136	0	0	0	0	0	0	209	0	29	0	0	109	0	58	0	0	24	0	0	94	0	0	0	0	0	0	0	385	0	0	0
Cupriavidus_gilardii	0	0	0	0	17	148	48	0	0	31	0	0	19	0	0	0	26	155	0	0	0	0	18	0	285	0	43	0	0	177	0	71	0	0	31	0	0	122	0	0	0	0	0	0	0	572	21	0	0
Cupriavidus_metallidurans	0	0	0	0	0	44	0	0	0	0	0	0	0	0	0	0	0	73	0	0	0	0	0	0	133	0	0	0	0	54	0	26	0	0	0	0	0	52	0	0	0	0	0	0	0	212	0	0	0
Cupriavidus_necator	0	0	0	0	0	119	45	0	0	0	0	0	18	0	0	0	29	186	0	0	0	0	25	0	354	0	43	0	0	151	0	92	0	0	34	0	0	128	0	0	0	0	0	0	0	582	22	0	0
Cupriavidus_pinatubonensis	0	0	0	0	0	48	22	0	0	0	0	0	0	0	0	0	0	91	0	0	0	0	0	0	167	0	20	0	0	61	0	42	0	0	0	0	0	58	0	0	0	0	0	0	0	269	0	0	0
Cupriavidus_taiwanensis	0	0	0	0	0	78	25	0	0	0	0	0	0	0	0	0	0	86	0	0	0	0	0	0	203	0	28	0	0	95	0	46	0	0	17	0	0	62	0	0	0	0	0	0	0	327	0	0	0
Lautropia_mirabilis	0	0	0	0	0	0	0	0	0	0	0	0	0	0	0	0	0	0	0	0	0	0	0	0	0	0	0	0	0	0	0	0	0	0	0	0	0	0	0	0	0	0	0	0	0	0	18	0	0
Pandoraea_apista	0	0	0	0	0	18	0	0	0	0	0	0	0	0	0	0	0	49	0	0	0	0	0	0	64	0	0	0	0	22	0	16	0	0	0	0	0	37	0	0	0	0	0	0	0	82	0	0	0
Pandoraea_faecigallinarum	0	0	0	0	0	23	0	0	0	0	0	0	0	0	0	0	0	47	0	0	0	0	0	0	62	0	0	0	0	25	0	18	0	0	0	0	0	30	0	0	0	0	0	0	0	113	0	0	0
Pandoraea_norimbergensis	0	0	0	0	0	26	0	0	0	0	0	0	0	0	0	0	0	50	0	0	0	0	0	0	100	0	0	0	0	32	0	17	0	0	0	0	0	34	0	0	0	0	0	0	0	99	0	0	0
Pandoraea_oxalativorans	0	0	0	0	0	18	0	0	0	0	0	0	0	0	0	0	0	42	0	0	0	0	0	0	55	0	0	0	0	23	0	0	0	0	0	0	0	27	0	0	0	0	0	0	0	72	0	0	0
Pandoraea_pnomenusa	0	0	0	0	0	0	0	0	0	0	0	0	0	0	0	0	0	26	0	0	0	0	0	0	32	0	0	0	0	0	0	0	0	0	0	0	0	0	0	0	0	0	0	0	0	46	0	0	0
Pandoraea_pulmonicola	0	0	0	0	0	49	0	0	0	0	0	0	0	0	0	0	0	60	0	0	0	0	0	0	112	0	0	0	0	54	0	27	0	0	0	0	0	45	0	0	0	0	0	0	0	177	0	0	0
Pandoraea_sputorum	0	0	0	0	0	0	0	0	0	0	0	0	0	0	0	0	0	35	0	0	0	0	0	0	59	0	0	0	0	18	0	0	0	0	0	0	0	29	0	0	0	0	0	0	0	72	0	0	0
Pandoraea_thiooxydans	0	0	0	0	0	43	17	0	0	0	0	0	0	0	0	0	0	100	0	0	0	0	0	0	139	0	19	0	0	51	0	29	0	0	0	0	0	53	0	0	0	0	0	0	0	184	0	0	0
Pandoraea_vervacti	0	0	0	0	0	21	0	0	0	0	0	0	0	0	0	0	0	61	0	0	0	0	0	0	84	0	0	0	0	26	0	17	0	0	0	0	0	33	0	0	0	0	0	0	0	108	0	0	0
Paraburkholderia_caribensis	0	0	0	0	0	82	28	0	0	0	0	0	0	0	0	0	23	149	0	0	0	0	0	0	202	0	25	0	0	102	0	52	0	0	22	0	0	98	0	0	0	0	0	0	0	255	0	0	0
Paraburkholderia_fungorum	0	0	0	0	0	26	0	0	0	0	0	0	0	0	0	0	0	78	0	0	0	0	0	0	173	0	0	0	0	31	0	24	0	0	0	0	0	64	0	0	0	0	0	0	0	120	0	0	0
Paraburkholderia_phenoliruptrix	0	0	0	0	0	0	0	0	0	0	0	0	0	0	0	0	0	21	0	0	0	0	0	0	41	0	0	0	0	0	0	0	0	0	0	0	0	0	0	0	0	0	0	0	0	31	0	0	0
Paraburkholderia_phymatum	0	0	0	0	0	47	0	0	0	0	0	0	0	0	0	0	0	86	0	0	0	0	0	0	146	0	0	0	0	53	0	35	0	0	0	0	0	58	0	0	0	0	0	0	0	150	0	0	0
Paraburkholderia_phytofirmans	0	0	0	0	0	26	0	0	0	0	0	0	0	0	0	0	0	61	0	0	0	0	0	0	111	0	0	0	0	35	0	20	0	0	0	0	0	42	0	0	0	0	0	0	0	109	0	0	0
Paraburkholderia_rhizoxinica	0	0	0	0	0	19	0	0	0	0	0	0	0	0	0	0	0	32	0	0	0	0	0	0	50	0	0	0	0	22	0	0	0	0	0	0	0	30	0	0	0	0	0	0	0	66	0	0	0
Paraburkholderia_xenovorans	0	0	0	0	0	42	0	0	0	0	0	0	0	0	0	0	0	90	0	0	0	0	0	0	136	0	0	0	0	54	0	34	0	0	19	0	0	71	0	0	0	0	0	0	0	154	0	0	0
Ralstonia_mannitolilytica	0	0	0	0	21	76	23	0	0	21	23	0	0	0	0	19	0	91	0	0	0	0	21	0	185	0	22	0	0	90	0	50	0	0	21	22	0	66	0	17	0	0	0	0	0	358	17	0	0
Ralstonia_pickettii	0	0	0	0	17	136	41	0	0	0	22	0	19	0	0	0	32	185	0	17	0	0	25	0	359	0	42	0	0	191	0	85	0	0	39	0	0	151	0	0	0	0	0	0	0	562	23	0	0
Ralstonia_solanacearum	0	17	25	0	36	251	86	0	0	27	25	0	47	0	23	34	63	257	35	35	23	0	46	0	561	38	85	27	0	279	0	120	24	0	61	24	0	190	0	29	0	0	0	27	0	909	58	0	0
Ralstonia_syzygii	0	0	0	0	0	0	0	0	0	0	0	0	0	0	0	0	0	16	0	0	0	0	0	0	33	0	0	0	0	0	0	0	0	0	0	0	0	0	0	0	0	0	0	0	0	31	0	0	0
blood_disease_bacterium_R229	0	0	0	0	0	0	0	0	0	0	0	0	0	0	0	0	0	0	0	0	0	0	0	0	0	0	0	0	0	0	0	0	0	0	0	0	0	0	0	0	0	0	0	0	0	0	0	0	0
Acidovorax_avenae	0	0	0	0	0	48	0	0	0	0	0	0	0	0	0	23	0	66	17	22	0	0	20	0	129	0	0	0	0	49	0	38	0	0	0	0	0	41	0	0	0	0	0	0	0	252	29	0	0
Acidovorax_citrulli	0	0	0	0	0	49	0	0	0	0	0	0	0	0	0	21	0	64	17	22	0	0	23	0	116	0	17	0	0	54	0	37	0	0	0	0	0	38	0	0	0	0	0	0	0	232	30	0	0
Acidovorax_ebreus	0	0	0	0	25	21	0	0	0	137	25	0	0	0	0	32	0	25	18	22	0	0	25	0	27	0	0	0	0	0	0	0	28	0	0	39	0	0	0	22	0	0	0	0	0	59	29	0	0
Acidovorax_sp._JS42	0	0	0	0	0	25	0	0	0	19	0	0	0	0	0	19	0	30	17	28	0	0	22	0	38	0	0	0	0	0	0	0	16	0	0	20	0	17	0	0	0	0	0	0	0	63	28	0	0
Acidovorax_sp._KKS102	0	0	0	0	0	30	0	0	0	0	0	0	0	0	19	33	0	100	30	49	24	0	45	20	98	0	32	0	0	30	0	46	18	16	0	0	0	39	0	0	0	0	0	0	0	173	32	0	0
Alicycliphilus_denitrificans	0	30	0	0	55	114	35	0	0	107	92	0	0	0	28	92	23	109	70	70	29	0	74	29	180	0	38	0	0	103	0	61	97	21	21	48	0	52	0	78	0	0	0	0	0	440	122	0	0
Candidatus_Symbiobacter_mobilis	0	0	0	0	0	0	0	0	0	0	0	0	0	0	0	0	0	37	0	0	0	0	0	0	22	0	0	0	0	0	0	0	0	0	0	0	0	0	0	0	0	0	0	0	0	29	0	0	0
Comamonas_testosteroni	0	17	0	0	24	44	0	0	0	55	27	0	0	0	31	38	0	81	40	63	32	0	63	21	93	0	18	0	0	32	0	32	26	17	0	17	0	39	0	23	0	0	0	0	0	154	49	0	0
Curvibacter_putative_symbiont_of_Hydra_magnipapillata	0	0	0	0	0	0	0	0	0	0	0	0	0	0	0	0	0	57	0	21	0	0	22	0	23	0	0	0	0	0	0	0	0	0	0	0	0	0	0	0	0	0	0	0	0	29	0	0	0
Delftia_acidovorans	0	0	0	0	0	21	0	0	0	0	0	0	0	0	0	0	0	33	0	17	0	0	19	0	49	0	0	0	0	20	0	19	0	0	0	0	0	20	0	0	0	0	0	0	0	65	22	0	0
Delftia_sp._Cs1-4	0	0	0	0	0	20	0	0	0	0	0	0	0	0	0	0	0	30	0	0	0	0	20	0	25	0	0	0	0	18	0	0	0	0	0	0	0	18	0	0	0	0	0	0	0	64	21	0	0
Limnohabitans_sp._103DPR2	0	0	0	0	0	0	0	0	0	0	0	0	0	0	0	0	0	0	0	0	0	0	18	0	0	0	0	0	0	0	0	0	0	0	0	0	0	0	0	0	0	0	0	0	0	0	0	0	0
Limnohabitans_sp._63ED37-2	0	0	0	0	0	0	0	0	0	0	0	0	0	0	0	0	0	37	0	35	19	0	35	0	36	0	0	0	0	0	0	0	0	0	0	0	0	0	0	0	0	0	0	0	0	52	0	0	0
Ottowia_sp._oral_taxon_894	356	28182	64	944	19483	275	51	98	0	68842	28102	379	28	633	2409	35098	0	101	27290	408	157	133	6085	1600	37	0	0	17	0	16	178	0	33392	517	0	27651	0	0	0	20466	645	861	161	0	0	69	49932	1189	0
Polaromonas_naphthalenivorans	0	0	0	0	0	47	0	0	0	0	0	0	0	0	0	21	19	128	18	29	18	0	34	0	135	0	25	0	0	40	0	50	0	0	31	0	0	62	0	0	0	0	0	0	0	200	27	0	0
Polaromonas_sp._JS666	0	0	0	0	0	82	28	0	0	0	0	0	0	0	0	0	33	185	0	30	22	0	30	0	235	0	32	0	0	103	0	74	0	0	57	0	0	109	0	0	0	0	0	0	0	470	21	0	0
Ramlibacter_tataouinensis	0	25	0	0	36	381	130	0	0	31	32	0	41	0	37	57	75	422	49	70	48	0	72	30	854	53	116	0	0	402	0	464	34	21	100	27	0	306	0	30	0	0	18	0	0	2126	85	0	0
Rhodoferax_ferrireducens	0	0	0	0	0	36	0	0	0	0	0	0	0	0	0	0	0	211	0	25	17	0	22	0	64	0	0	0	0	18	0	23	0	0	0	0	0	28	0	0	0	0	0	0	0	93	0	0	0
Comamonadaceae_bacterium_A1	0	0	0	0	18	31	0	0	0	24	24	0	0	0	18	28	0	46	22	36	18	0	35	18	65	0	0	0	0	29	0	19	26	0	0	0	0	16	0	20	0	0	0	0	0	143	40	0	0
Comamonadaceae_bacterium_B1	0	0	0	0	0	33	0	0	0	0	0	0	0	0	0	34	0	59	25	40	20	0	36	0	72	0	0	0	0	40	0	19	0	0	0	0	0	25	0	0	0	0	0	0	0	150	29	0	0
Variovorax_paradoxus	0	23	0	0	33	415	115	0	0	31	31	0	56	0	35	60	74	538	46	73	52	0	74	25	870	59	122	0	0	427	0	286	35	20	111	24	0	389	0	30	0	0	21	0	0	1790	83	0	0
Variovorax_sp._PAMC_28711	0	0	0	0	0	76	21	0	0	0	0	0	0	0	0	0	0	101	0	0	0	0	0	0	171	0	24	0	0	72	0	52	0	0	17	0	0	69	0	0	0	0	0	0	0	303	0	0	0
Verminephrobacter_eiseniae	0	0	0	0	0	52	18	0	0	26	20	0	0	0	0	28	0	103	23	35	17	0	36	0	115	0	21	0	0	59	0	38	39	0	0	0	0	54	0	0	0	0	0	0	0	193	30	0	0
Collimonas_arenae	0	0	0	0	0	24	0	0	0	0	0	0	0	0	0	0	0	78	0	0	0	0	0	0	104	0	0	0	0	26	0	25	0	0	0	0	0	42	0	0	0	0	0	0	0	110	0	0	0
Collimonas_fungivorans	0	0	0	0	0	46	21	0	0	0	0	0	0	0	0	0	21	133	0	0	0	0	0	0	190	0	21	0	0	52	0	41	0	0	19	0	0	82	0	0	0	0	0	0	0	263	0	0	0
Collimonas_pratensis	0	0	0	0	0	32	0	0	0	0	0	0	0	0	0	0	0	99	0	0	0	0	0	0	128	0	0	0	0	37	0	29	0	0	0	0	0	56	0	0	0	0	0	0	0	158	0	0	0
Herbaspirillum_hiltneri	0	0	0	0	0	38	19	0	0	0	0	0	0	0	0	0	0	119	0	0	0	0	0	0	167	0	20	0	0	48	0	37	0	0	18	0	0	64	0	0	0	0	0	0	0	221	0	0	0
Herbaspirillum_rubrisubalbicans	0	0	0	0	0	25	0	0	0	0	0	0	0	0	0	0	0	48	0	0	0	0	0	0	84	0	0	0	0	21	0	22	0	0	0	0	0	25	0	0	0	0	0	0	0	117	0	0	0
Herbaspirillum_seropedicae	0	0	0	0	0	42	17	0	0	0	0	0	0	0	0	0	0	53	0	0	0	0	21	0	112	0	0	0	0	39	0	29	0	0	0	0	0	46	0	0	0	0	0	0	0	219	24	0	0
Herminiimonas_arsenicoxydans	0	0	0	0	0	0	0	0	0	0	0	0	0	0	0	0	0	31	0	0	0	0	0	0	36	0	0	0	0	0	0	0	0	0	0	0	0	18	0	0	0	0	0	0	0	33	0	0	0
Janthinobacterium_agaricidamnosum	0	0	0	0	0	41	17	0	0	0	0	0	0	0	0	0	0	100	0	0	0	0	0	0	164	0	0	0	0	44	0	38	0	0	0	0	0	64	0	0	0	0	0	0	0	191	0	0	0
Janthinobacterium_sp._Marseille	0	0	0	0	0	0	0	0	0	0	0	0	0	0	0	0	0	27	0	0	0	0	0	0	40	0	0	0	0	0	0	0	0	0	0	0	0	0	0	0	0	0	0	0	0	34	0	0	0
Massilia_sp._NR_4-1	0	0	0	0	0	72	25	0	0	0	0	0	0	0	0	0	28	157	0	0	0	0	21	0	274	0	24	0	0	92	0	51	0	0	18	0	0	78	0	0	0	0	0	0	0	347	26	0	0
Massilia_sp._WG5	0	0	0	0	0	143	43	0	0	0	0	0	19	0	0	0	34	194	0	0	0	0	17	0	380	0	42	0	0	166	0	76	0	0	30	0	0	143	0	0	0	0	0	0	0	654	17	0	0
[Polyangium]_brachysporum	0	0	0	0	0	121	37	0	0	0	0	0	0	0	0	0	33	220	0	20	17	0	25	0	324	23	42	0	0	135	0	82	0	0	34	0	0	131	0	0	0	0	0	0	0	648	21	0	0
Leptothrix_cholodnii	0	0	0	0	0	149	48	0	0	0	0	0	17	0	20	18	34	221	21	25	17	0	32	0	357	36	53	0	0	164	0	103	0	0	44	0	0	128	0	0	0	0	0	0	0	906	30	0	0
Methylibium_petroleiphilum	0	0	0	0	0	153	50	0	0	0	0	0	0	0	0	0	30	224	16	22	22	0	23	0	371	28	55	0	0	190	0	105	0	0	32	18	0	142	0	0	0	0	0	0	0	957	27	0	0
Paucibacter_sp._KCTC_42545	0	0	0	0	0	22	0	0	0	0	0	0	0	0	0	0	0	89	17	20	0	0	25	0	89	0	0	0	0	18	0	29	0	0	0	0	0	31	0	0	0	0	0	0	0	147	17	0	0
Roseateles_depolymerans	0	0	0	0	18	41	0	0	0	0	0	0	0	0	0	18	0	91	17	23	0	0	30	0	165	0	0	0	0	43	0	35	0	0	0	0	0	56	0	0	0	0	0	0	0	247	28	0	0
Rubrivivax_gelatinosus	0	0	0	0	23	222	53	0	0	0	21	0	23	0	19	21	36	254	25	27	22	0	32	0	466	45	59	0	0	258	0	116	16	0	51	0	0	185	0	18	0	0	0	0	0	1175	43	0	0
Thiomonas_arsenitoxydans	0	0	0	0	0	0	0	0	0	0	0	0	0	0	0	0	0	21	0	0	0	0	0	0	33	0	0	0	0	0	0	0	0	0	0	0	0	0	0	0	0	0	0	0	0	41	0	0	0
Thiomonas_intermedia	0	0	0	0	0	0	0	0	0	0	0	0	0	0	0	0	0	17	0	0	0	0	0	0	18	0	0	0	0	0	0	0	0	0	0	0	0	0	0	0	0	0	0	0	0	34	0	0	0
Thiomonas_sp._CB2	0	0	0	0	0	0	0	0	0	0	0	0	0	0	0	0	0	0	0	0	0	0	0	0	52	0	0	0	0	0	0	0	0	0	0	0	0	0	0	0	0	0	0	0	0	54	0	0	0
Burkholderiales_bacterium_GJ-E10	0	0	0	0	0	100	31	0	0	23	0	0	0	0	0	0	18	110	0	0	0	0	0	0	193	0	25	0	0	95	0	42	0	0	20	0	0	62	0	0	0	0	0	0	0	415	25	0	0
uncultured_beta_proteobacterium	0	0	0	0	0	0	0	0	0	0	0	0	0	0	0	0	0	0	0	0	0	0	0	0	28	0	0	0	0	0	0	0	0	0	0	0	0	0	0	0	0	0	0	0	0	62	0	0	0
Gallionella_capsiferriformans	0	0	0	0	0	0	0	0	0	0	0	0	0	0	0	0	0	32	0	0	0	0	0	0	32	0	0	0	0	0	0	0	0	0	0	0	0	0	0	0	0	0	0	0	0	31	0	0	0
Sideroxydans_lithotrophicus	0	0	0	0	0	45	32	0	0	0	0	0	0	0	0	0	0	88	0	0	0	0	0	0	150	0	22	0	0	41	0	36	0	0	0	0	0	43	0	0	0	0	0	0	0	324	0	0	0
Thiobacillus_denitrificans	0	0	0	0	0	184	69	0	0	0	0	0	0	0	0	0	30	192	0	0	0	0	0	0	421	0	54	0	0	203	0	86	0	0	36	0	0	116	0	0	0	0	0	0	0	929	0	0	0
Methylobacillus_flagellatus	0	0	0	0	0	0	0	0	0	0	0	0	0	0	0	0	0	35	0	0	0	0	0	0	53	0	0	0	0	0	0	0	0	0	0	0	0	0	0	0	0	0	0	0	0	72	0	0	0
Methylovorus_sp._MP688	0	0	0	0	0	0	0	0	0	0	0	0	0	0	0	0	0	0	0	0	0	0	0	0	0	0	0	0	0	0	0	0	0	0	0	0	0	0	0	0	0	0	0	0	0	17	0	0	0
Chitiniphilus_shinanonensis	0	0	0	0	0	0	0	0	0	0	0	0	0	0	0	0	0	0	0	0	0	0	0	0	0	0	0	0	0	0	0	0	0	0	0	0	0	0	0	0	0	0	0	0	0	23	0	0	0
Chromobacterium_violaceum	0	0	0	0	36	92	33	0	0	28	18	0	0	0	0	0	22	119	17	0	0	0	24	0	255	0	29	0	0	100	0	52	25	0	23	0	0	72	0	20	0	0	0	0	0	494	53	0	0
Laribacter_hongkongensis	0	0	0	0	20	29	0	0	0	0	0	0	0	0	0	0	0	51	0	0	0	0	17	0	90	0	0	0	0	27	0	21	0	0	0	0	0	27	0	0	0	0	0	0	0	165	27	0	0
Pseudogulbenkiania_sp._NH8B	0	0	0	0	31	121	38	0	0	21	0	0	0	0	0	0	20	148	0	0	0	0	22	0	292	0	36	0	0	187	0	56	19	0	27	0	0	108	0	16	0	0	0	0	0	492	42	0	0
Eikenella_corrodens	0	17	0	20	83	0	0	0	0	89	52	0	0	0	0	0	0	0	0	0	0	0	41	0	0	0	0	0	0	0	0	0	52	0	0	0	0	0	0	54	0	0	0	0	0	0	118	29	0
Kingella_kingae	0	0	0	0	208	0	0	0	0	196	51	0	0	0	29	33	0	0	49	27	0	0	32	0	0	0	0	0	0	0	0	0	65	0	0	24	0	0	0	63	0	0	0	0	0	0	79	0	0
Neisseria_cinerea	0	0	0	0	0	0	0	0	0	0	0	0	0	0	0	0	0	0	0	0	0	0	0	0	0	0	0	0	0	0	0	0	0	0	0	0	0	0	0	0	0	0	0	0	0	0	0	0	0
Neisseria_elongata	37	1159	0	198	5148	351	36	161	0	6075	2147	71	0	112	1063	3602	0	0	3380	1725	436	59	1167	530	0	0	0	0	0	0	55	0	2491	1033	0	3868	0	0	0	2608	149	711	131	0	0	0	2039	580	0
Neisseria_flava	0	0	0	0	0	0	0	0	0	0	0	0	0	0	0	0	0	0	0	0	0	0	0	0	0	0	0	0	0	0	0	0	0	0	0	0	0	0	0	0	0	0	0	0	0	0	0	0	0
Neisseria_flavescens	0	0	0	0	0	0	0	0	0	0	0	0	0	0	0	0	0	0	0	0	0	0	0	0	0	0	0	0	0	0	0	0	0	0	0	0	0	0	0	0	0	0	0	0	0	0	0	0	0
Neisseria_gonorrhoeae	0	32	0	23	815	58	0	0	0	479	203	0	0	0	221	233	0	0	397	160	20	0	120	54	0	0	0	0	0	0	0	0	299	59	0	275	0	0	0	322	0	46	0	0	0	0	251	63	0
Neisseria_lactamica	0	36	0	18	1115	71	0	19	0	622	264	0	0	22	293	295	0	0	526	225	26	0	154	56	0	0	0	0	0	0	0	0	395	86	0	392	0	0	0	429	0	51	0	0	0	0	243	81	0
Neisseria_meningitidis	28	141	0	94	3814	247	39	69	0	2552	974	32	0	71	1029	1101	0	0	1935	755	90	32	532	196	0	0	0	0	0	0	30	0	1355	295	0	1209	0	0	0	1541	49	184	34	0	0	17	1023	292	0
Neisseria_mucosa	0	0	0	0	18	0	0	0	0	0	0	0	0	0	0	0	0	0	0	0	0	0	0	0	0	0	0	0	0	0	0	0	0	0	0	0	0	0	0	0	0	0	0	0	0	0	0	0	0
Neisseria_oralis	0	0	0	0	0	0	0	0	0	0	0	0	0	0	0	0	0	0	0	0	0	0	0	0	0	0	0	0	0	0	0	0	0	0	0	0	0	0	0	0	0	0	0	0	0	0	0	0	0
Neisseria_sicca	0	0	0	0	26	0	0	0	0	0	0	0	0	0	0	0	0	0	0	0	0	0	0	0	0	0	0	0	0	0	0	0	0	0	0	0	0	0	0	0	0	0	0	0	0	0	0	0	0
Neisseria_sp._AP206	0	0	0	0	0	0	0	0	0	0	0	0	0	0	0	0	0	0	0	0	0	0	0	0	0	0	0	0	0	0	0	0	0	0	0	0	0	0	0	0	0	0	0	0	0	0	0	0	0
Neisseria_subflava	0	0	0	0	39	0	0	0	0	0	0	0	0	0	0	0	0	0	22	0	0	0	0	0	0	0	0	0	0	0	0	0	0	0	0	0	0	0	0	18	0	0	0	0	0	0	0	0	0
Snodgrassella_alvi	0	0	0	0	0	0	0	0	0	17	0	0	0	0	0	0	0	0	0	0	0	0	0	0	0	0	0	0	0	0	0	0	0	0	0	0	0	0	0	0	0	0	0	0	0	0	0	0	0
uncultured_beta_proteobacterium_Rifle_16ft_4_minimus_10522	0	0	0	0	0	43	0	0	0	0	0	0	0	0	0	0	0	0	0	0	0	0	0	0	0	0	0	0	0	34	0	0	0	0	0	0	0	0	0	0	0	0	0	0	0	68	0	0	0
uncultured_beta_proteobacterium_Rifle_16ft_4_minimus_3054	0	0	0	0	0	0	0	0	0	0	0	0	0	0	0	0	0	0	0	0	0	0	0	0	0	0	0	0	0	0	0	0	0	0	0	0	0	0	0	0	0	0	0	0	0	31	0	0	0
Nitrosomonas_communis	0	0	0	0	0	0	0	0	0	0	0	0	0	0	0	0	0	23	0	0	0	0	0	0	36	0	0	0	0	0	0	0	0	0	0	0	0	27	0	0	0	0	0	0	0	0	0	0	0
Nitrosomonas_europaea	0	0	0	0	0	0	0	0	0	0	0	0	0	0	0	0	0	29	0	0	0	0	0	0	30	0	0	0	0	0	0	0	0	0	0	0	0	20	0	0	0	0	0	0	0	0	0	0	0
Nitrosomonas_eutropha	0	0	0	0	0	0	0	0	0	49	0	0	0	0	0	0	0	21	0	0	0	0	0	0	25	0	0	0	0	0	0	0	0	0	0	0	0	17	0	0	0	0	0	0	0	0	0	0	0
Nitrosomonas_sp._Is79A3	0	0	0	0	0	0	0	0	0	0	0	0	0	0	0	0	0	30	0	0	0	0	0	0	21	0	0	0	0	0	0	0	0	0	0	0	0	0	0	0	0	0	0	0	0	20	0	0	0
Nitrosomonas_ureae	0	0	0	0	0	0	0	0	0	0	0	0	0	0	0	0	0	33	0	0	0	0	0	0	66	0	0	0	0	0	0	0	0	0	0	0	0	57	0	0	0	0	0	0	0	20	0	0	0
Nitrosospira_briensis	0	0	0	0	0	0	0	0	0	0	0	0	0	0	0	0	0	28	0	0	0	0	0	0	57	0	0	0	0	0	0	0	0	0	16	0	0	86	0	0	0	0	0	0	0	59	0	0	0
Nitrosospira_multiformis	0	0	0	0	0	0	0	0	0	0	0	0	0	0	0	0	0	28	0	0	0	0	0	0	39	0	0	0	0	0	0	0	0	0	0	0	0	25	0	0	0	0	0	0	0	64	0	0	0
uncultured_Nitrosovibrio_sp.	0	0	0	0	0	0	0	0	0	0	0	0	0	0	0	0	0	0	0	0	0	0	0	0	0	0	0	0	0	0	0	0	0	0	0	0	0	0	0	0	0	0	0	0	0	0	0	0	0
Aromatoleum_aromaticum	0	0	0	0	0	174	48	0	0	0	0	0	0	0	0	0	28	152	0	0	0	0	0	0	366	0	44	0	0	176	0	68	0	0	33	0	0	128	0	0	0	0	0	0	0	584	0	0	0
Azoarcus_sp._BH72	0	0	0	0	0	153	61	0	0	0	0	0	0	0	0	0	27	162	0	18	0	0	20	0	357	0	48	0	0	164	0	86	0	0	37	0	0	119	0	0	0	0	0	0	0	734	19	0	0
Azoarcus_sp._CIB	0	0	0	0	0	164	63	0	0	0	0	0	0	0	0	0	32	184	0	0	0	0	0	0	397	0	51	0	0	167	0	78	0	0	42	0	0	125	0	0	0	0	0	0	0	784	0	0	0
Azoarcus_sp._KH32C	0	0	0	0	0	167	58	0	0	0	0	0	18	0	0	0	34	202	0	0	0	0	0	0	377	0	50	0	0	218	0	83	0	0	41	0	0	154	0	0	0	0	0	0	0	752	0	0	0
Azospira_oryzae	20	0	0	0	19	70	42	0	0	0	21	0	0	0	0	17	18	138	19	28	20	0	29	0	198	0	29	0	0	75	0	47	18	0	16	0	0	43	0	17	0	0	16	0	0	494	28	0	0
Dechloromonas_aromatica	26	0	0	0	0	30	23	0	0	0	21	0	0	0	0	18	0	137	0	30	30	0	18	0	102	0	0	0	0	35	0	32	0	17	0	0	0	40	0	0	22	0	21	0	0	200	0	0	0
Sulfuritalea_hydrogenivorans	0	0	0	0	0	160	76	0	0	0	17	0	0	0	0	0	34	218	0	18	20	0	18	0	329	0	64	0	0	137	0	99	0	0	38	0	0	99	0	0	0	0	0	0	0	926	0	0	0
Thauera_humireducens	0	0	0	0	0	123	46	0	0	0	28	0	0	0	0	0	23	145	0	17	0	0	24	0	293	0	40	0	0	143	0	61	0	0	27	0	0	81	0	23	0	0	0	0	0	601	21	0	0
Thauera_sp._MZ1T	0	0	0	0	30	245	78	0	0	0	18	0	18	0	0	34	41	151	52	26	18	0	35	0	474	19	69	0	0	257	0	103	24	0	43	17	0	121	0	17	0	0	0	0	0	1202	54	0	0
Rhodocyclaceae_bacterium_PG1-Ca6	0	0	0	0	0	0	0	0	0	29	0	0	0	0	0	0	0	55	0	0	0	0	0	0	73	0	0	0	0	0	0	17	29	0	0	0	0	36	0	0	0	0	0	0	0	136	0	0	0
Sulfuricella_denitrificans	0	0	0	0	0	26	26	0	0	0	0	0	0	0	0	0	0	69	0	0	0	0	0	0	99	0	0	0	0	29	0	21	0	0	0	0	0	36	0	0	0	0	0	0	0	232	0	0	0
Candidatus_Accumulibacter_phosphatis	45	19	0	0	0	86	38	24	0	0	29	18	0	0	0	26	19	262	19	39	41	19	28	21	209	0	30	0	0	92	28	61	19	22	28	17	0	88	0	17	29	0	32	0	0	406	0	19	0
Betaproteobacteria_bacterium_UKL13-2	0	0	0	0	0	0	0	0	0	0	0	0	0	0	0	0	0	16	0	0	0	0	0	0	101	0	0	0	0	0	0	0	0	0	0	0	0	0	0	0	0	0	0	0	0	193	0	0	0
Bdellovibrio_bacteriovorus	0	0	0	0	0	0	0	0	0	0	0	0	0	0	0	0	0	0	0	0	0	0	0	0	0	0	0	0	0	0	0	0	0	0	0	0	0	0	0	0	0	0	0	0	0	0	0	0	0
uncultured_Bdellovibrio_sp.	0	0	0	0	0	0	0	0	0	0	0	0	0	0	0	0	0	0	0	0	0	0	0	0	0	0	0	0	0	0	0	0	0	0	0	0	0	0	0	0	0	0	0	0	0	0	0	0	0
Desulfarculus_baarsii	17	0	0	0	0	31	0	26	0	0	0	0	0	22	0	21	0	52	0	0	0	49	17	0	50	0	0	0	0	35	0	0	0	0	0	0	0	32	0	0	27	0	0	0	0	80	0	0	0
Desulfatibacillum_alkenivorans	0	0	0	0	0	0	0	0	0	0	0	0	0	0	0	0	0	16	0	0	0	0	0	0	18	0	0	0	0	0	0	0	0	0	0	0	0	0	0	0	0	0	0	0	0	16	0	0	0
Desulfobacterium_autotrophicum	0	0	0	0	0	0	0	0	0	0	0	0	0	0	0	0	0	0	0	0	0	0	0	0	0	0	0	0	0	0	0	0	0	0	0	0	0	0	0	0	0	0	0	0	0	0	0	0	0
uncultured_Desulfobacterium_sp.	0	0	0	0	0	0	0	0	0	0	0	0	0	0	0	0	0	0	0	0	0	0	0	0	17	0	0	0	0	0	0	0	0	0	0	0	0	0	0	0	0	0	0	0	0	0	0	0	0
Desulfococcus_multivorans	62	0	0	0	0	0	0	22	0	0	0	0	0	0	0	0	0	0	0	0	0	21	0	0	0	0	0	0	0	0	0	0	0	0	0	0	0	0	0	0	0	0	20	0	0	0	0	0	0
Desulfococcus_oleovorans	0	0	0	0	0	0	0	0	0	0	0	0	0	0	0	0	0	0	0	0	0	0	0	0	21	0	0	0	0	0	0	0	0	0	0	0	0	0	0	0	0	0	0	0	0	17	0	0	0
Desulfobulbus_propionicus	538	44	0	89	0	0	0	101	0	36	68	83	0	106	67	80	0	59	34	55	29	75	128	241	33	0	0	0	0	0	225	0	110	63	0	37	0	20	0	44	182	53	256	0	0	48	30	61	0
Desulfotalea_psychrophila	0	0	0	0	0	0	0	0	0	0	0	0	0	0	0	0	0	0	0	0	0	0	0	0	0	0	0	0	0	0	0	0	0	0	0	0	0	0	0	0	0	0	0	0	0	0	0	0	0
Desulfurivibrio_alkaliphilus	48	0	0	0	0	0	0	0	0	0	0	0	0	0	0	0	0	24	0	0	0	0	0	22	0	0	0	0	0	0	23	0	0	0	0	0	0	0	0	0	19	0	25	0	0	0	0	0	0
Desulfohalobium_retbaense	0	0	0	0	0	0	0	0	0	0	0	0	0	0	0	0	0	0	0	0	0	0	0	0	0	0	0	0	0	0	0	0	0	0	0	0	0	0	0	0	0	0	0	0	0	0	0	0	0
Desulfomicrobium_baculatum	30	0	0	0	0	0	0	0	0	0	0	0	0	0	0	0	0	50	0	0	0	18	0	0	25	0	0	0	0	0	20	0	0	0	0	0	0	0	0	0	0	0	19	0	0	39	0	0	0
Desulfomicrobium_orale	13276	25321	0	1753	190	134	0	16509	0	50	1591	16158	0	14096	9667	4670	0	24	589	11365	14792	26565	8482	9193	0	0	0	0	0	17	33068	0	6751	14159	0	1461	0	0	0	826	23042	352	18881	42	0	110	2154	4506	0
Desulfovibrio_aespoeensis	51	0	0	0	0	0	0	0	0	0	0	0	0	0	0	0	0	27	0	0	0	0	0	0	25	0	0	0	0	18	0	0	0	0	0	0	0	19	0	0	17	0	33	0	0	39	0	0	0
Desulfovibrio_africanus	18	0	0	0	0	18	0	0	0	0	0	0	0	0	0	0	0	51	0	0	0	0	0	0	40	0	0	0	0	26	0	0	0	0	0	0	0	21	0	0	0	0	0	0	0	45	0	0	0
Desulfovibrio_alaskensis	33	0	0	0	0	0	0	20	0	0	0	0	0	0	0	0	0	0	0	0	0	20	0	0	0	0	0	0	0	0	0	0	0	0	0	0	0	0	0	0	0	0	16	0	0	0	0	0	0
Desulfovibrio_desulfuricans	80	0	0	19	0	22	0	22	0	0	29	35	0	58	0	22	0	41	0	33	36	53	33	61	36	0	0	0	0	26	40	0	24	44	0	0	0	20	0	0	24	18	38	0	30	68	20	33	0
Desulfovibrio_fairfieldensis	138	20	0	30	0	0	0	37	0	20	44	40	0	86	22	35	0	23	0	53	44	68	49	108	16	0	0	0	0	0	60	0	38	53	0	16	0	0	0	22	41	30	55	0	94	18	26	48	0
Desulfovibrio_gigas	17	0	0	0	0	0	0	0	0	0	0	0	0	0	0	0	0	32	0	0	0	0	0	0	19	0	0	0	0	0	0	0	0	0	0	0	0	21	0	0	0	0	0	0	0	26	0	0	0
Desulfovibrio_magneticus	31	0	0	0	0	16	0	0	0	0	0	0	0	0	0	0	0	61	0	0	0	0	0	0	37	0	0	0	0	23	0	0	0	0	0	0	0	26	0	0	0	0	19	0	0	48	0	0	0
Desulfovibrio_sp._J2	0	0	0	0	0	0	0	0	0	0	0	0	0	0	0	0	0	35	0	0	0	0	0	0	39	0	0	0	0	21	0	0	0	0	0	0	0	20	0	0	0	0	0	0	0	40	0	0	0
Desulfovibrio_vulgaris	45	0	0	0	0	34	0	18	0	0	17	17	0	26	0	21	0	64	0	26	0	27	18	25	72	0	0	0	0	38	26	18	0	28	0	0	0	43	0	0	23	0	44	0	28	78	0	0	0
Desulfuromonas_sp._WTL	0	0	0	0	0	25	0	0	0	0	0	0	0	0	0	0	0	61	0	0	0	0	0	0	56	0	0	0	0	38	0	0	0	0	0	0	0	38	0	0	0	0	0	0	0	74	0	0	0
Pelobacter_carbinolicus	0	0	0	0	0	0	0	0	0	0	0	0	0	0	0	0	0	22	0	0	0	0	0	0	17	0	0	0	0	0	0	0	0	0	0	0	0	0	0	0	0	0	0	0	0	0	0	0	0
Pelobacter_propionicus	20	0	0	0	0	19	0	0	0	0	0	0	0	0	0	0	0	33	0	0	0	0	0	0	36	0	0	0	0	26	0	0	0	0	0	0	0	30	0	0	0	0	0	0	0	50	0	0	0
Geoalkalibacter_subterraneus	47	0	0	0	0	0	0	25	0	0	0	0	0	0	0	0	0	32	0	0	0	0	0	0	25	0	0	0	0	0	0	0	0	0	0	0	0	18	0	0	17	0	45	0	0	23	0	0	0
Geobacter_anodireducens	0	0	0	0	0	0	0	0	0	0	0	0	0	0	0	0	0	30	0	0	0	0	0	0	26	0	0	0	0	17	0	0	0	0	0	0	0	24	0	0	0	0	0	0	0	55	0	0	0
Geobacter_bemidjiensis	0	0	0	0	0	18	0	0	0	0	0	0	0	0	0	0	0	33	0	0	0	0	0	0	40	0	0	0	0	21	0	0	0	0	0	0	0	24	0	0	0	0	0	0	0	44	0	0	0
Geobacter_daltonii	0	0	0	0	0	0	0	0	0	0	0	0	0	0	0	0	0	0	0	0	0	0	0	0	0	0	0	0	0	0	0	0	0	0	0	0	0	0	0	0	0	0	0	0	0	0	0	0	0
Geobacter_lovleyi	0	0	0	0	0	0	0	0	0	0	0	0	0	0	0	0	0	16	0	0	0	0	0	0	0	0	0	0	0	0	0	0	0	0	0	0	0	0	0	0	0	0	0	0	0	17	0	0	0
Geobacter_metallireducens	0	0	0	0	0	0	0	0	0	0	0	0	0	0	0	0	0	37	0	0	0	0	0	0	36	0	0	0	0	23	0	0	0	0	0	0	0	18	0	0	0	0	0	0	0	47	0	0	0
Geobacter_pickeringii	0	0	0	0	0	26	0	0	0	0	0	0	0	0	0	0	0	50	0	0	0	0	0	0	46	0	0	0	0	33	0	0	0	0	0	0	0	26	0	0	0	0	0	0	0	88	0	0	0
Geobacter_sp._M18	47	0	0	0	0	38	0	23	0	0	0	0	0	0	0	0	0	58	0	0	0	23	0	21	88	0	0	0	0	44	22	21	0	18	0	0	0	49	0	0	18	0	26	0	0	124	0	0	0
Geobacter_sp._M21	0	0	0	0	0	20	0	0	0	0	0	0	0	0	0	0	0	30	0	0	0	0	0	0	42	0	0	0	0	26	0	0	0	0	0	0	0	19	0	0	0	0	0	0	0	60	0	0	0
Geobacter_sulfurreducens	57	0	0	0	0	17	0	32	0	0	0	27	0	69	18	0	0	50	0	17	25	80	36	18	34	0	0	0	0	0	52	0	22	20	0	0	0	18	0	0	33	0	51	0	0	41	0	0	0
Geobacter_uraniireducens	0	0	0	0	0	18	0	0	0	0	0	0	0	0	0	0	0	49	0	0	0	0	0	0	40	0	0	0	0	27	0	0	0	0	0	0	0	34	0	0	0	0	0	0	0	56	0	0	0
uncultured_delta_proteobacterium	0	0	0	0	0	0	0	0	0	0	0	0	0	0	0	0	0	0	0	0	0	0	0	0	0	0	0	0	0	0	0	0	0	0	0	0	0	0	0	0	0	0	0	0	0	0	0	0	0
Anaeromyxobacter_dehalogenans	0	0	0	0	0	173	44	0	0	0	0	0	28	0	0	0	24	150	0	0	0	0	0	0	266	20	25	0	0	226	0	56	0	0	34	0	0	168	0	0	0	0	0	0	0	363	0	0	0
Anaeromyxobacter_sp._Fw109-5	0	0	0	0	0	186	60	0	0	0	0	0	30	0	0	0	30	172	0	0	0	0	0	0	308	21	29	0	0	239	0	64	0	0	42	0	0	187	0	0	0	0	0	0	0	503	0	0	0
Anaeromyxobacter_sp._K	0	0	0	0	0	57	0	0	0	0	0	0	0	0	0	0	0	54	0	0	0	0	0	0	91	0	0	0	0	68	0	18	0	0	0	0	0	53	0	0	0	0	0	0	0	109	0	0	0
Archangium_gephyra	0	0	0	0	0	157	72	0	0	0	0	0	28	0	0	0	30	165	0	0	0	0	0	0	333	0	26	0	0	192	0	65	0	0	42	0	0	224	0	0	0	0	0	0	0	333	0	0	0
Stigmatella_aurantiaca	0	0	0	0	0	100	44	0	0	0	0	0	27	0	0	0	24	147	0	0	0	0	0	0	285	0	17	0	0	116	0	53	0	0	29	0	0	158	0	0	0	0	0	0	0	265	0	0	0
Corallococcus_coralloides	0	0	0	0	0	97	51	0	0	0	0	0	20	0	0	0	26	129	0	0	0	0	0	0	172	0	20	0	0	126	0	55	0	0	30	0	0	169	0	0	0	0	0	0	0	206	0	0	0
Myxococcus_fulvus	0	0	0	0	0	163	72	0	0	0	0	0	30	0	0	0	32	158	0	0	0	0	0	0	278	0	24	0	0	202	0	73	0	0	41	0	0	225	0	0	0	0	0	0	0	316	0	0	0
Myxococcus_hansupus	0	0	0	0	0	53	25	0	0	0	0	0	0	0	0	0	0	67	0	0	0	0	0	0	104	0	0	0	0	67	0	30	0	0	0	0	0	95	0	0	0	0	0	0	0	111	0	0	0
Myxococcus_stipitatus	0	0	0	0	0	71	33	0	0	0	0	0	0	0	0	0	18	84	0	0	0	0	0	0	122	0	0	0	0	93	0	36	0	0	19	0	0	121	0	0	0	0	0	0	0	122	0	0	0
Myxococcus_xanthus	0	0	0	0	0	55	21	0	0	0	0	0	0	0	0	0	0	54	0	0	0	0	0	0	86	0	0	0	0	72	0	28	0	0	0	0	0	76	0	0	0	0	0	0	0	87	0	0	0
Vulgatibacter_incomptus	0	0	0	0	0	82	34	0	0	0	0	0	0	0	0	0	21	105	0	0	0	0	0	0	154	0	0	0	0	101	0	51	0	0	24	0	0	110	0	0	0	0	0	0	0	223	0	0	0
Haliangium_ochraceum	0	0	0	0	0	149	40	0	0	0	0	0	27	0	0	0	30	139	0	0	0	0	0	0	225	19	30	0	0	194	0	126	0	0	43	0	0	163	0	0	0	0	0	0	0	382	0	0	0
Labilithrix_luteola	0	0	0	0	0	107	36	0	0	0	0	0	46	0	0	0	22	469	0	0	0	0	0	0	198	0	22	0	0	119	0	67	0	0	39	0	0	167	0	0	0	0	0	0	0	219	0	0	0
Chondromyces_crocatus	0	0	0	0	0	74	26	0	0	0	0	0	26	0	0	0	18	121	0	0	0	0	0	0	177	0	17	0	0	86	0	49	0	0	29	0	0	142	0	0	0	0	0	0	0	177	0	0	0
Sorangium_cellulosum	19	0	0	0	0	396	112	0	0	0	0	0	191	17	0	0	83	497	0	25	24	0	0	0	729	50	68	18	0	505	0	197	0	0	120	0	0	613	0	0	0	0	0	0	0	873	0	0	0
Sandaracinus_amylolyticus	0	0	0	0	0	222	110	0	0	0	0	0	46	0	0	0	62	213	0	0	0	0	0	0	382	22	44	0	0	264	0	109	0	0	65	0	0	257	0	0	0	0	0	0	0	361	0	0	0
Syntrophus_aciditrophicus	62	0	0	0	0	0	0	0	0	0	0	0	0	0	0	0	0	0	0	32	0	0	0	25	16	0	0	0	0	0	63	0	0	0	0	54	0	0	0	0	0	0	24	0	0	19	0	0	0
Syntrophobacter_fumaroxidans	18	0	0	0	0	22	0	45	0	0	0	0	0	30	19	38	0	29	24	31	0	82	20	0	34	0	0	0	0	36	21	0	0	0	0	0	0	29	0	0	46	0	0	0	0	50	0	0	0
Candidatus_Babela_massiliensis	0	0	0	0	0	0	0	0	0	0	0	0	0	0	0	0	0	0	0	0	0	0	0	0	0	0	0	0	0	0	0	0	0	0	0	0	0	0	0	0	0	0	0	0	0	0	0	0	0
Campylobacter_coli	0	0	0	0	0	0	0	0	0	0	0	0	0	0	0	0	0	0	0	0	0	0	0	0	0	0	0	0	0	0	0	0	0	0	0	0	0	0	55	0	0	0	0	0	0	0	0	0	0
Campylobacter_concisus	160	119	0	160	87	18	0	84	0	373	323	75	0	93	50	144	0	0	112	477	114	64	179	329	0	0	0	0	0	0	122	0	212	222	0	243	0	0	19	281	121	97	55	0	0	0	77	290	0
Campylobacter_curvus	136	83	0	106	40	45	0	44	0	158	187	48	0	63	28	111	0	0	75	265	75	43	108	233	0	0	0	0	0	0	88	0	104	138	0	141	0	0	0	139	77	46	45	0	0	0	49	132	0
Campylobacter_fetus	0	0	0	0	0	0	0	0	0	0	0	0	0	0	0	0	0	0	0	0	0	0	0	0	0	0	0	0	0	0	0	0	0	0	0	0	0	0	0	0	0	0	0	0	0	0	0	0	0
Campylobacter_gracilis	3050	420	0	6799	374	170	19	1738	0	848	1743	1257	0	525	455	750	33	0	1234	1207	2153	986	2781	2395	0	0	0	0	0	0	1853	0	1909	1751	0	1074	0	0	0	1800	2181	1898	610	0	0	0	270	3451	0
Campylobacter_iguaniorum	0	0	0	0	0	0	0	0	0	0	0	0	0	0	0	0	0	0	0	0	0	0	0	0	0	0	0	0	0	0	0	0	0	0	0	0	0	0	0	0	0	0	0	0	0	0	0	0	0
Campylobacter_jejuni	0	0	0	0	0	0	0	0	133	0	0	0	0	0	0	0	0	0	0	0	0	0	0	0	0	0	0	0	34	0	0	0	0	0	0	0	0	0	70	0	0	0	0	0	0	0	0	0	0
Campylobacter_lari	0	0	0	0	0	0	0	0	0	0	0	0	0	0	0	0	0	0	0	0	0	0	0	0	0	0	0	0	0	0	0	0	0	0	0	0	0	0	29	0	0	0	0	0	0	0	0	0	0
Campylobacter_rectus	45	0	0	26	0	0	0	0	0	0	21	0	0	0	0	0	0	0	0	28	0	0	17	23	0	0	0	0	0	0	25	0	0	17	0	0	0	0	0	17	0	0	0	0	0	0	0	0	0
Campylobacter_showae	0	0	0	0	0	0	0	0	0	0	20	0	0	0	0	0	0	0	0	36	0	0	0	18	0	0	0	0	0	0	0	0	0	0	0	0	0	0	0	17	0	0	0	0	0	0	0	0	0
Helicobacter_cinaedi	0	0	0	0	0	0	0	0	0	0	0	0	0	0	0	0	0	0	0	0	0	0	0	0	0	0	0	0	0	0	0	0	0	0	0	0	0	0	26	0	0	0	0	0	0	0	0	0	0
Helicobacter_pylori	0	0	0	0	0	0	0	0	0	0	0	0	0	0	0	0	0	0	0	0	0	0	0	0	0	0	0	0	0	0	0	0	0	0	0	0	0	0	21	0	0	0	0	0	0	0	0	0	0
Sulfurimonas_denitrificans	0	0	0	0	0	0	0	0	0	0	0	0	0	0	0	0	18	0	0	0	0	0	0	0	0	0	0	0	0	0	0	0	0	0	0	0	0	0	0	0	0	0	0	0	0	0	0	0	0
uncultured_proteobacterium	0	0	0	0	0	0	0	0	0	0	0	0	0	0	0	0	0	0	0	0	0	0	0	0	32	0	0	0	0	0	0	0	0	0	0	0	0	0	0	0	0	0	0	0	0	18	0	0	0
uncultured_proteobacterium_Rifle_16ft_4_minimus_1560	0	0	0	0	0	0	0	0	0	0	0	0	0	0	0	0	0	0	0	0	0	0	0	0	0	0	0	0	0	0	0	0	0	0	0	0	0	0	0	0	0	0	0	0	0	35	0	0	0
Aeromonas_hydrophila	0	0	0	0	0	47	0	0	0	0	0	0	0	0	0	0	0	122	0	0	0	0	0	0	176	0	0	0	0	73	0	28	0	0	0	0	0	62	0	0	0	0	0	0	0	109	22	0	0
Aeromonas_media	0	0	0	0	0	0	0	0	0	0	0	0	0	0	0	0	0	24	0	0	0	0	0	0	26	0	0	0	0	0	0	0	0	0	0	0	0	0	0	0	0	0	0	0	0	0	0	0	0
Aeromonas_salmonicida	0	0	0	0	0	0	0	0	0	0	0	0	0	0	0	0	0	0	0	0	0	0	0	0	17	0	0	0	0	0	0	0	0	0	0	0	0	0	0	0	0	0	0	0	0	0	0	0	0
Aeromonas_schubertii	0	0	0	0	0	0	0	0	0	0	0	0	0	0	0	0	0	21	0	0	0	0	0	0	41	0	0	0	0	24	0	0	0	0	0	0	0	17	0	0	0	0	0	0	0	31	0	0	0
Aeromonas_veronii	0	0	0	0	0	0	0	0	0	0	0	0	0	0	0	0	0	33	0	0	0	0	0	0	37	0	0	0	0	0	0	0	0	0	0	0	0	0	0	0	0	0	0	0	0	22	0	0	0
Oceanimonas_sp._GK1	0	0	0	0	0	0	0	0	0	0	0	0	0	0	0	0	0	42	0	0	0	0	0	0	48	0	0	0	0	17	0	0	0	0	0	0	0	0	0	0	0	0	0	0	0	36	0	0	0
Tolumonas_auensis	0	0	0	0	0	0	0	0	0	0	0	0	0	0	0	0	0	0	0	0	0	0	0	0	0	0	0	0	0	0	0	0	0	0	0	0	0	0	0	0	0	0	0	0	17	0	0	0	0
Anaerobiospirillum_succiniciproducens	0	0	0	0	0	0	0	0	0	0	0	0	0	0	0	0	0	0	0	0	0	0	0	0	0	0	0	0	0	0	0	0	0	0	0	0	0	0	74	0	0	0	0	0	109	0	0	0	0
Ruminobacter_amylophilus	0	0	0	0	0	0	0	0	0	0	0	0	0	0	0	0	0	0	0	0	0	0	0	0	0	0	0	0	0	0	0	0	0	0	0	0	0	0	56	0	0	0	0	0	69	0	0	0	0
Marinobacter_hydrocarbonoclasticus	0	0	0	0	0	0	0	0	0	0	0	0	0	0	0	0	0	23	0	0	0	0	0	0	33	0	0	0	0	0	0	0	0	0	0	0	0	18	0	0	0	0	0	0	0	24	0	0	0
Marinobacter_salarius	0	0	0	0	0	0	0	0	0	0	0	0	0	0	0	0	0	28	0	0	0	0	0	0	30	0	0	0	0	0	0	0	0	0	0	0	0	17	0	0	0	0	0	0	0	25	0	0	0
Marinobacter_similis	0	0	0	0	0	0	0	0	0	0	0	0	0	0	0	0	0	20	0	0	0	0	0	0	36	0	0	0	0	0	0	0	0	0	0	0	0	0	0	0	0	0	0	0	0	0	0	0	0
Marinobacter_sp._CP1	0	0	0	0	0	0	0	0	0	0	0	0	0	0	0	0	0	20	0	0	0	0	0	0	19	0	0	0	0	0	0	0	0	0	0	0	0	0	0	0	0	0	0	0	0	0	0	0	0
Marinobacter_sp._LQ44	0	0	0	0	0	0	0	0	0	0	0	0	0	0	0	0	0	0	0	0	0	0	0	0	20	0	0	0	0	0	0	0	0	0	0	0	0	0	0	0	0	0	0	0	0	0	0	0	0
Ferrimonas_balearica	0	0	0	0	0	0	0	0	0	0	0	0	0	0	0	0	0	26	0	0	0	0	0	0	32	0	0	0	0	0	0	0	0	0	0	0	0	0	0	0	0	0	0	0	0	18	0	0	0
Cardiobacterium_hominis	0	0	0	0	21	0	0	0	0	31	16	0	0	0	0	0	0	0	17	0	0	0	0	0	0	0	0	0	0	0	0	0	0	0	0	0	0	0	0	16	0	0	0	0	0	0	29	0	0
Dichelobacter_nodosus	0	0	0	0	0	0	0	0	0	0	0	0	0	0	0	0	0	0	0	0	0	0	0	0	0	0	0	0	0	0	0	0	0	0	0	0	0	0	0	0	0	0	16	0	0	0	26	0	0
Cellvibrio_japonicus	0	0	0	0	0	0	0	0	0	0	0	0	0	0	0	0	0	20	0	0	0	0	0	0	23	0	0	0	0	0	0	0	0	0	0	0	0	0	0	0	0	0	0	0	0	0	0	0	0
Simiduia_agarivorans	0	0	0	0	0	0	0	0	0	0	0	0	0	0	0	0	0	26	0	0	0	0	0	0	26	0	0	0	0	0	0	0	0	0	0	0	0	0	0	0	0	0	0	0	0	22	0	0	0
Microbulbifer_thermotolerans	0	0	0	0	0	0	0	0	0	0	0	0	0	0	0	0	0	22	0	0	0	0	0	0	30	0	0	0	0	0	0	0	0	0	0	0	0	0	0	0	0	0	0	0	0	16	0	0	0
Allochromatium_vinosum	0	0	0	0	0	101	17	0	0	0	0	0	0	0	0	0	22	171	0	0	0	0	0	0	284	0	23	0	0	210	0	55	0	0	20	0	0	112	0	0	0	0	0	0	0	201	0	0	0
Candidatus_Tenderia_electrophaga	0	0	0	0	0	50	0	0	0	0	0	0	0	0	0	0	16	108	0	0	0	0	0	0	197	0	0	0	0	72	0	23	0	0	0	0	0	59	0	0	0	0	0	0	0	152	17	0	0
Marichromatium_purpuratum	0	0	0	0	0	117	19	0	0	0	0	0	0	0	0	0	20	135	0	0	0	0	0	0	275	0	22	0	0	223	0	49	0	0	19	0	0	90	0	0	0	0	0	0	0	259	0	0	0
Nitrosococcus_halophilus	0	0	0	0	0	0	0	0	0	0	0	0	0	0	0	0	0	0	0	0	0	0	0	0	0	0	0	0	0	0	0	0	0	0	0	0	0	0	0	0	0	0	0	0	0	0	0	0	0
Nitrosococcus_oceani	25	0	0	0	0	0	0	0	0	0	0	0	0	0	0	0	0	0	0	0	0	0	0	0	0	0	0	0	0	33	0	0	0	0	0	0	0	0	0	0	0	0	16	0	0	0	0	0	0
Nitrosococcus_watsonii	23	0	0	0	0	0	0	0	0	0	0	0	0	0	0	0	0	0	0	0	0	0	0	0	0	0	0	0	0	0	0	0	0	0	0	0	0	0	0	0	0	0	19	0	0	0	0	0	0
Rheinheimera_sp._F8	0	0	0	0	0	0	0	0	0	0	0	0	0	0	0	0	0	0	0	0	0	0	0	0	0	0	0	0	0	0	0	0	0	0	0	0	0	0	0	0	0	0	0	0	0	0	0	0	0
Thiocystis_violascens	0	0	0	0	0	54	0	0	0	0	0	0	0	0	0	0	23	114	0	0	0	0	0	0	206	0	0	0	0	89	0	34	0	0	0	0	0	56	0	0	0	0	0	0	0	135	0	0	0
Thioflavicoccus_mobilis	0	0	0	0	0	130	20	0	0	0	0	0	0	0	0	0	20	146	0	0	0	0	0	0	262	0	21	0	0	244	0	48	0	0	24	0	0	97	0	0	0	0	0	0	0	207	0	0	0
Alkalilimnicola_ehrlichii	0	0	0	0	0	70	0	0	0	0	0	0	0	0	0	0	17	96	0	0	0	0	0	0	171	0	0	0	0	130	0	37	0	0	0	0	0	70	0	0	0	0	0	0	0	140	0	0	0
Halorhodospira_halochloris	0	0	0	0	0	35	0	0	0	0	0	0	0	0	0	0	0	81	0	0	0	0	0	0	125	0	0	0	0	51	0	23	0	0	0	0	0	37	0	0	0	0	0	0	0	74	0	0	0
Halorhodospira_halophila	0	0	0	0	0	78	0	0	0	0	0	0	0	0	0	0	0	91	0	0	0	0	0	0	183	0	0	0	0	163	0	30	0	0	0	0	0	64	0	0	0	0	0	0	0	139	0	0	0
Spiribacter_salinus	0	0	0	0	0	19	0	0	0	0	0	0	0	0	0	0	0	45	0	0	0	0	0	0	58	0	0	0	0	29	0	0	0	0	0	0	0	23	0	0	0	0	0	0	0	28	0	0	0
Spiribacter_sp._UAH-SP71	0	0	0	0	0	30	0	0	0	0	0	0	0	0	0	0	0	42	0	0	0	0	0	0	81	0	0	0	0	50	0	0	0	0	0	0	0	27	0	0	0	0	0	0	0	48	0	0	0
Thioalkalivibrio_nitratireducens	0	0	0	0	0	80	0	0	0	0	0	0	0	0	0	0	0	122	0	0	0	0	0	0	184	0	0	0	0	151	0	33	0	0	0	0	0	59	0	0	0	0	0	0	0	186	0	0	0
Thioalkalivibrio_paradoxus	0	0	0	0	0	89	0	0	0	0	0	0	0	0	0	0	16	119	0	0	0	0	0	0	265	0	18	0	0	165	0	35	0	0	19	0	0	85	0	0	0	0	0	0	0	224	0	0	0
Thioalkalivibrio_sp._K90mix	0	0	0	0	0	63	0	0	0	0	0	0	0	0	0	0	0	103	0	0	0	0	0	0	178	0	0	0	0	118	0	31	0	0	0	0	0	58	0	0	0	0	0	0	0	146	0	0	0
Thioalkalivibrio_sulfidiphilus	0	0	0	0	0	121	22	0	0	0	0	0	0	0	0	0	33	187	0	0	0	0	0	0	377	0	27	0	0	233	0	57	0	0	23	0	0	127	0	0	0	0	0	0	0	284	17	0	0
Thioalkalivibrio_versutus	0	0	0	0	0	59	0	0	0	0	0	0	0	0	0	0	0	108	0	0	0	0	0	0	151	0	0	0	0	109	0	25	0	0	0	0	0	59	0	0	0	0	0	0	0	131	0	0	0
Halothiobacillus_neapolitanus	0	0	0	0	0	0	0	0	0	0	0	0	0	0	0	0	0	27	0	0	0	0	0	0	24	0	0	0	0	0	0	0	0	0	0	0	0	0	0	0	0	0	0	0	0	0	0	0	0
Wenzhouxiangella_marina	0	0	0	0	0	76	0	0	0	0	0	0	0	0	0	0	0	136	0	0	0	0	0	0	202	0	0	0	0	140	0	39	0	0	18	0	0	74	0	0	0	0	0	0	0	116	0	0	0
Cedecea_neteri	0	0	0	0	0	0	0	0	0	0	0	0	0	0	0	0	0	49	0	0	0	0	0	0	64	0	0	0	0	0	0	0	0	0	0	0	0	23	0	0	0	0	0	0	0	26	0	0	0
Citrobacter_amalonaticus	0	0	0	0	0	0	0	0	0	0	0	0	0	0	0	0	0	16	0	0	0	0	0	0	0	0	0	0	0	0	0	0	0	0	0	0	0	0	0	0	0	0	0	0	0	0	0	0	0
Citrobacter_freundii	0	0	0	0	0	0	0	0	0	0	0	0	0	0	0	0	0	0	0	0	0	0	0	0	0	0	0	506	0	0	0	0	0	0	0	0	0	0	0	0	0	0	0	0	0	0	0	0	75
Citrobacter_sp._FDAARGOS_156	0	0	0	0	0	0	0	0	0	0	0	0	0	0	0	0	0	0	0	0	0	0	0	0	0	0	0	63	0	0	0	0	0	0	0	0	0	0	0	0	0	0	0	0	0	0	0	0	0
Cronobacter_sakazakii	0	0	0	0	0	0	0	0	0	0	0	0	0	0	0	0	0	0	0	0	0	0	0	0	25	0	0	0	0	0	0	0	0	0	0	0	0	0	0	0	0	0	0	0	0	0	0	0	0
Dickeya_dadantii	0	0	0	0	0	0	0	0	0	0	0	0	0	0	0	0	0	23	0	0	0	0	0	0	18	0	0	0	0	0	0	0	0	0	0	0	0	0	0	0	0	0	0	0	0	20	0	0	0
Enterobacter_asburiae	0	0	0	0	0	0	0	0	0	0	0	0	0	0	0	0	0	0	0	0	0	0	0	0	0	0	0	0	0	0	0	0	0	0	0	0	204	0	274	0	0	0	0	0	43	0	0	0	19
Enterobacter_cloacae	0	0	0	0	0	31	0	0	0	0	0	0	0	0	0	0	0	43	0	0	0	0	0	0	50	0	0	0	0	23	0	17	0	0	0	0	227	26	73	0	0	0	0	0	0	45	0	0	1413
Enterobacter_sp._638	0	0	0	0	0	0	0	0	0	0	0	0	0	0	0	0	0	0	0	0	0	0	0	0	0	0	0	0	0	0	0	0	0	0	0	0	0	0	0	0	0	0	0	0	0	0	0	0	0
Enterobacter_sp._E20	0	0	0	0	0	0	0	0	0	0	0	0	0	0	0	0	0	0	0	0	0	0	0	0	0	0	0	0	0	0	0	0	0	0	0	0	37	0	0	0	0	0	0	0	0	0	0	0	0
Erwinia_amylovora	0	0	0	0	0	0	0	0	0	0	0	0	0	0	0	0	0	0	0	0	0	0	0	0	0	0	0	0	0	0	0	0	0	0	0	0	0	0	0	0	0	0	0	0	0	0	0	0	0
Erwinia_billingiae	0	0	0	0	0	0	0	0	0	0	0	0	0	0	0	0	0	0	0	0	0	0	0	0	0	0	0	0	0	0	0	0	0	0	0	0	0	0	0	0	0	0	0	0	0	0	0	0	0
Erwinia_gerundensis	0	0	0	0	0	0	0	0	0	0	0	0	0	0	0	0	0	0	0	0	0	0	0	0	0	0	0	0	0	0	0	0	0	0	0	0	0	0	0	0	0	0	0	0	0	0	0	0	0
Erwinia_pyrifoliae	0	0	0	0	0	0	0	0	0	0	0	0	0	0	0	0	0	0	0	0	0	0	0	0	0	0	0	0	0	0	0	0	0	0	0	0	0	0	0	0	0	0	0	0	0	0	0	0	0
Erwinia_sp._Ejp617	0	0	0	0	0	0	0	0	0	0	0	0	0	0	0	0	0	0	0	0	0	0	0	0	0	0	0	0	0	0	0	0	0	0	0	0	0	0	0	0	0	0	0	0	0	0	0	0	0
Erwinia_tasmaniensis	0	0	0	0	0	0	0	0	0	0	0	0	0	0	0	0	0	0	0	0	0	0	0	0	0	0	0	0	0	0	0	0	0	0	0	0	0	0	0	0	0	0	0	0	0	0	0	0	0
Escherichia_coli	0	0	0	0	0	0	0	0	34	0	0	0	0	0	0	0	0	18	0	0	0	0	0	0	26	0	0	0	282	0	0	0	0	0	0	0	208	0	62	0	0	0	0	0	60	0	0	0	206
Hafnia_alvei	0	0	0	0	0	0	0	0	0	0	0	0	0	0	0	0	0	0	0	0	0	0	0	0	0	0	0	0	0	0	0	0	0	0	0	0	0	0	0	0	0	0	0	0	0	0	0	0	0
[Enterobacter]_aerogenes	0	0	0	0	0	0	0	0	0	0	0	0	0	0	0	0	0	0	0	0	0	0	0	0	0	0	0	0	0	0	0	0	0	0	0	0	0	0	0	0	0	0	0	0	0	0	0	0	0
Klebsiella_oxytoca	0	0	0	0	0	0	0	0	0	0	0	0	0	0	0	0	0	21	0	0	0	0	0	0	34	0	0	0	0	0	0	0	0	0	0	0	0	0	25	0	0	0	0	0	19	22	0	0	0
Klebsiella_pneumoniae	0	0	0	0	0	0	0	0	0	0	0	0	0	0	0	0	0	0	0	0	0	0	0	0	22	0	0	0	0	0	0	0	0	0	0	0	20	17	311	0	0	0	0	0	283	0	0	0	0
Klebsiella_quasipneumoniae	0	0	0	0	0	0	0	0	0	0	0	0	0	0	0	0	0	0	0	0	0	0	0	0	0	0	0	0	0	0	0	0	0	0	0	0	26	0	401	0	0	0	0	0	380	0	0	0	0
Klebsiella_variicola	0	0	0	0	0	0	0	0	0	0	0	0	0	0	0	0	0	0	0	0	0	0	0	0	0	0	0	0	0	0	0	0	0	0	0	0	0	0	26	0	0	0	0	0	70	0	0	0	0
Leclercia_adecarboxylata	0	0	0	0	0	0	0	0	0	0	0	0	0	0	0	0	0	0	0	0	0	0	0	0	0	0	0	0	0	0	0	0	0	0	0	0	0	0	0	0	0	0	0	0	0	0	0	0	0
Morganella_morganii	0	0	0	0	0	0	0	0	0	0	0	0	0	0	0	0	0	0	0	0	0	0	0	0	0	0	0	0	0	0	0	0	0	0	0	0	0	0	0	0	0	0	0	0	0	0	0	0	0
Obesumbacterium_proteus	0	0	0	0	0	0	0	0	0	0	0	0	0	0	0	0	0	0	0	0	0	0	0	0	0	0	0	0	0	0	0	0	0	0	0	0	0	0	0	0	0	0	0	0	0	0	0	0	0
Pantoea_agglomerans	0	0	0	0	0	0	0	0	0	0	0	0	0	0	0	0	0	0	0	0	0	0	0	0	0	0	0	0	0	0	0	0	0	0	0	0	0	0	0	0	0	0	0	0	0	0	0	0	0
Pantoea_ananatis	0	0	0	0	0	0	0	0	0	0	0	0	0	0	0	0	0	0	0	0	0	0	0	0	0	0	0	0	0	0	0	0	0	0	0	0	0	0	0	0	0	0	0	0	0	0	0	0	0
Pantoea_rwandensis	0	0	0	0	0	0	0	0	0	0	0	0	0	0	0	0	0	0	0	0	0	0	0	0	0	0	0	0	0	0	0	0	0	0	0	0	0	0	0	0	0	0	0	0	0	0	0	0	0
Pantoea_sp._At-9b	0	0	0	0	0	0	0	0	0	0	0	0	0	0	0	0	0	0	0	0	0	0	0	0	0	0	0	0	0	0	0	0	0	0	0	0	0	0	0	0	0	0	0	0	0	0	0	0	0
Pantoea_sp._PSNIH1	0	0	0	0	0	0	0	0	0	0	0	0	0	0	0	0	0	0	0	0	0	0	0	0	0	0	0	0	0	0	0	0	0	0	0	0	0	0	0	0	0	0	0	0	0	0	0	0	0
Pantoea_sp._PSNIH2	0	0	0	0	0	0	0	0	0	0	0	0	0	0	0	0	0	17	0	0	0	0	0	0	20	0	0	0	0	0	0	0	0	0	0	0	0	0	0	0	0	0	0	0	0	20	0	0	0
Pantoea_vagans	0	0	0	0	0	0	0	0	0	0	0	0	0	0	0	0	0	0	0	0	0	0	0	0	0	0	0	0	0	0	0	0	0	0	0	0	0	0	0	0	0	0	0	0	0	0	0	0	0
Pectobacterium_carotovorum	0	0	0	0	0	0	0	0	0	0	0	0	0	0	0	0	0	0	0	0	0	0	0	0	0	0	0	0	0	0	0	0	0	0	0	0	0	0	0	0	0	0	0	0	0	0	0	0	0
Pluralibacter_gergoviae	0	0	0	0	0	0	0	0	0	0	0	0	0	0	0	0	0	22	0	0	0	0	0	0	32	0	0	0	0	0	0	0	0	0	0	0	0	0	0	0	0	0	0	0	0	20	0	0	0
Proteus_mirabilis	0	0	0	0	0	0	0	0	0	0	0	0	0	0	0	0	0	0	0	0	0	0	0	0	0	0	0	0	0	0	0	0	0	0	0	0	0	0	0	0	0	0	0	0	0	0	0	0	0
Providencia_stuartii	0	0	0	0	0	0	0	0	0	0	0	0	0	0	0	0	0	0	0	0	0	0	0	0	0	0	0	0	0	0	0	0	0	0	0	0	0	0	0	0	0	0	0	0	0	0	0	0	0
Rahnella_aquatilis	0	0	0	0	0	0	0	0	0	0	0	0	0	0	0	0	0	0	0	0	0	0	0	0	0	0	0	0	0	0	0	0	0	0	0	0	0	0	0	0	0	0	0	0	0	0	0	0	0
Raoultella_ornithinolytica	0	0	0	0	0	0	0	0	0	0	0	0	0	0	0	0	0	0	0	0	0	0	0	0	22	0	0	0	0	0	0	0	0	0	0	0	0	0	0	0	0	0	0	0	0	0	0	0	0
Salmonella_enterica	0	0	0	0	0	0	0	0	0	0	0	0	0	0	0	0	0	19	0	0	0	0	0	0	18	0	0	0	0	0	0	0	0	0	0	0	0	0	0	0	0	0	0	0	0	17	0	0	0
Serratia_entomophila	0	0	0	0	0	0	0	0	0	0	0	0	0	0	0	0	0	0	0	0	0	0	0	0	0	0	0	0	0	0	0	0	0	0	0	0	0	0	0	0	0	0	0	0	0	0	0	0	0
Serratia_liquefaciens	0	0	0	0	0	0	0	0	0	0	0	0	0	0	0	0	0	0	0	0	0	0	0	0	19	0	0	0	0	0	0	0	0	0	128	0	0	0	0	0	0	0	0	0	0	0	0	0	0
Serratia_marcescens	0	0	0	0	0	33	0	0	0	0	0	0	0	0	0	0	0	63	0	0	0	0	0	0	103	0	0	0	0	52	0	23	0	0	37	0	0	52	0	0	0	0	0	0	0	75	0	0	0
Serratia_plymuthica	0	0	0	0	0	0	0	0	0	0	0	0	0	0	0	0	0	0	0	0	0	0	0	0	18	0	0	0	0	0	0	0	0	0	52	0	0	0	0	0	0	0	0	0	0	0	0	0	0
Serratia_proteamaculans	0	0	0	0	0	0	0	0	0	0	0	0	0	0	0	0	0	0	0	0	0	0	0	0	0	0	0	0	0	0	0	0	0	0	460	0	0	0	0	0	0	0	0	0	0	0	0	0	0
Serratia_symbiotica	0	0	0	0	0	0	0	0	0	0	0	0	0	0	0	0	0	0	0	0	0	0	0	0	0	0	0	0	0	0	0	0	0	0	0	0	0	0	0	0	0	0	0	0	0	0	0	0	0
Shigella_boydii	0	0	0	0	0	0	0	0	0	0	0	0	0	0	0	0	0	0	0	0	0	0	0	0	0	0	0	0	0	0	0	0	0	0	0	0	0	0	0	0	0	0	0	0	0	0	0	0	0
Shigella_flexneri	0	0	0	0	0	0	0	0	0	0	0	0	0	0	0	0	0	0	0	0	0	0	0	0	0	0	0	0	0	0	0	0	0	0	0	0	0	0	0	0	0	0	0	0	0	0	0	0	0
Enterobacteriaceae_bacterium_strain_FGI_57	0	0	0	0	0	0	0	0	0	0	0	0	0	0	0	0	0	0	0	0	0	0	0	0	0	0	0	0	0	0	0	0	0	0	0	0	0	0	0	0	0	0	0	0	0	0	0	0	0
Plautia_stali_symbiont	0	0	0	0	0	0	0	0	0	0	0	0	0	0	0	0	0	0	0	0	0	0	0	0	0	0	0	0	0	0	0	0	0	0	0	0	0	0	0	0	0	0	0	0	0	0	0	0	0
Yersinia_enterocolitica	0	0	0	0	0	0	0	0	0	0	0	0	0	0	0	0	0	0	0	0	0	0	0	0	0	0	0	0	0	0	0	0	0	0	0	0	0	0	0	0	0	0	0	0	0	0	0	0	0
Yersinia_pseudotuberculosis	0	0	0	0	0	0	0	0	0	0	0	0	0	0	0	0	0	22	0	0	0	0	0	0	0	0	0	0	0	0	0	0	0	0	0	0	0	0	0	0	0	0	0	0	0	0	0	0	0
uncultured_gamma_proteobacterium	0	0	0	0	0	17	0	0	0	0	0	0	0	0	0	0	0	39	0	0	0	0	0	0	97	0	0	0	0	24	0	0	0	0	0	0	0	25	0	0	0	0	0	0	0	32	0	0	0
uncultured_gamma_proteobacterium_Rifle_16ft_4_minimus_1061	0	0	0	0	0	0	0	0	0	0	0	0	0	0	0	0	0	0	0	0	0	0	0	0	38	0	0	0	0	21	0	0	0	0	0	0	0	0	0	0	0	0	0	0	0	0	0	0	0
uncultured_gamma_proteobacterium_Rifle_16ft_4_minimus_5046	0	0	0	0	0	47	0	0	0	0	0	0	0	0	0	0	0	30	0	0	0	0	0	0	103	0	0	0	0	215	0	0	0	0	0	0	0	21	0	0	0	0	0	0	0	17	0	0	0
uncultured_temperate_forest_soil_bacterium_C6062	0	0	0	0	0	0	0	0	0	0	0	0	0	0	0	0	0	0	0	0	0	0	0	0	0	0	0	0	0	0	0	0	0	0	0	0	0	0	0	0	0	0	0	0	0	0	0	0	0
Coxiella_burnetii	0	0	0	0	0	0	0	0	0	0	0	0	0	0	0	0	0	0	0	0	0	0	0	0	0	0	0	0	0	17	0	0	0	0	0	0	0	0	0	0	0	0	0	0	0	0	0	0	0
Legionella_pneumophila	0	0	0	0	0	0	0	0	0	0	0	0	0	0	0	0	0	0	0	0	0	0	0	0	0	0	0	0	0	0	0	0	0	0	0	0	0	0	0	0	0	0	0	0	0	0	0	0	0
Methylococcus_capsulatus	0	0	0	0	0	57	0	0	0	0	0	0	0	0	0	0	0	115	0	0	0	0	0	0	189	0	0	0	0	94	0	32	0	0	0	0	0	57	0	0	0	0	0	0	0	119	0	0	0
Methylomicrobium_alcaliphilum	0	0	0	0	0	0	0	0	0	0	0	0	0	0	0	0	0	35	0	0	0	0	0	0	27	0	0	0	0	0	0	0	0	0	0	0	0	0	0	0	0	0	0	0	0	20	0	0	0
Methylomonas_denitrificans	0	0	0	0	0	0	0	0	0	0	0	0	0	0	0	0	0	29	0	0	0	0	0	0	34	0	0	0	0	0	0	0	0	0	0	0	0	0	0	0	0	0	0	0	0	21	0	0	0
Methylomonas_methanica	0	0	0	0	0	0	0	0	0	0	0	0	0	0	0	0	0	47	0	0	0	0	0	0	39	0	0	0	0	0	0	0	0	0	0	0	0	21	0	0	0	0	0	0	0	17	0	0	0
Steroidobacter_denitrificans	0	0	0	0	0	1144	68	0	0	0	0	0	595	0	0	0	770	6873	0	0	210	0	0	0	13426	39	454	0	0	2427	0	1365	0	0	486	0	0	2545	0	0	0	0	0	0	0	692	0	0	0
Alcanivorax_dieselolei	0	0	0	0	0	20	0	0	0	0	0	0	0	0	0	0	0	42	0	0	0	0	0	0	70	0	0	0	0	31	0	16	0	0	0	0	0	27	0	0	0	0	0	0	0	58	0	0	0
Alcanivorax_pacificus	48	0	0	0	0	30	0	0	0	0	0	0	0	0	0	0	0	84	0	0	0	0	0	0	127	0	0	0	0	50	0	21	0	0	0	0	0	42	0	0	0	0	0	0	0	75	0	0	0
Hahella_chejuensis	0	0	0	0	0	0	0	0	0	0	0	0	0	0	0	0	0	26	0	0	0	0	0	0	35	0	0	0	0	18	0	0	0	0	0	0	0	0	0	0	0	0	0	0	0	0	0	0	0
Chromohalobacter_salexigens	0	0	0	0	0	38	0	0	0	0	0	0	0	0	0	0	0	58	0	0	0	0	0	0	104	0	0	0	0	73	0	22	0	0	0	0	0	49	0	0	0	0	0	0	0	82	0	0	0
Halomonas_chromatireducens	0	0	0	0	0	34	0	0	0	0	0	0	0	0	0	0	0	61	0	0	0	0	0	0	84	0	0	0	0	52	0	18	0	0	0	0	0	40	0	0	0	0	0	0	0	68	0	0	0
Halomonas_elongata	0	0	0	0	0	30	0	0	0	0	0	0	0	0	0	0	0	66	0	0	0	0	0	0	95	0	0	0	0	54	0	20	0	0	0	0	0	40	0	0	0	0	0	0	0	68	0	0	0
Halomonas_huangheensis	0	0	0	0	0	0	0	0	0	0	0	0	0	0	0	0	0	29	0	0	0	0	0	0	33	0	0	0	0	0	0	0	0	0	0	0	0	18	0	0	0	0	0	0	0	28	0	0	0
Halomonas_sp._R57-5	0	0	0	0	0	0	0	0	0	0	0	0	0	0	0	0	0	0	0	0	0	0	0	0	0	0	0	0	0	0	0	0	0	0	0	0	0	0	0	0	0	0	0	0	0	0	0	0	0
Oleispira_antarctica	0	0	0	0	0	0	0	0	0	0	0	0	0	0	0	0	21	0	0	0	0	0	0	0	0	0	0	0	0	0	0	0	0	0	0	0	0	0	0	0	0	0	0	0	0	0	0	0	0
Thalassolituus_oleivorans	0	0	0	0	0	0	0	0	0	0	0	0	0	0	0	0	40	0	0	0	0	0	0	0	0	0	0	0	0	0	0	0	0	0	0	0	0	0	0	0	0	0	0	0	0	0	0	0	0
Frischella_perrara	0	0	0	0	0	0	0	0	0	0	0	0	0	0	0	0	0	0	0	0	0	0	0	0	0	0	0	0	0	0	0	0	0	0	0	0	0	0	0	0	0	0	0	0	0	0	0	0	0
Gilliamella_apicola	0	0	0	0	0	0	0	0	0	0	0	0	0	0	0	0	0	0	0	0	0	0	0	0	0	0	0	0	0	0	0	0	0	0	0	0	0	0	0	0	0	0	0	0	0	0	0	0	0
Actinobacillus_pleuropneumoniae	0	0	0	0	0	0	0	0	0	0	0	0	0	0	0	0	0	0	0	0	0	0	0	0	0	0	0	0	0	0	0	0	0	0	0	0	0	0	0	0	0	0	0	0	0	0	0	0	0
Actinobacillus_succinogenes	0	0	0	0	0	0	0	0	0	0	17	0	0	0	0	0	0	0	0	0	0	0	0	0	0	0	0	0	0	0	0	0	0	0	0	0	0	0	0	19	0	0	0	0	0	0	0	0	0
Actinobacillus_suis	0	0	0	0	0	0	0	0	0	0	0	0	0	0	0	0	0	0	0	0	0	0	0	0	0	0	0	0	0	0	0	0	0	0	0	0	0	0	0	0	0	0	0	0	0	0	0	0	0
Aggregatibacter_actinomycetemcomitans	30	0	0	25	135	0	0	0	0	108	235	55	0	0	58	58	0	0	90	248	30	17	131	30	0	0	0	0	0	0	63	0	183	187	0	391	0	0	0	250	23	0	37	0	0	0	45	69	0
Aggregatibacter_aphrophilus	107	64	0	197	4985	551	60	144	0	1454	3498	116	0	75	2339	736	0	0	2786	2934	436	172	5803	346	0	0	0	0	0	0	115	0	5889	627	0	14810	0	0	0	5917	174	49	102	0	0	0	3316	603	0
Aggregatibacter_segnis	0	0	0	0	0	0	0	0	0	0	0	0	0	0	0	0	0	0	0	0	0	0	0	0	0	0	0	0	0	0	0	0	0	0	0	0	0	0	0	0	0	0	0	0	0	0	0	0	0
[Mannheimia]_succiniciproducens	0	0	0	0	0	0	0	0	0	0	18	0	0	0	0	0	0	0	0	0	0	0	0	0	0	0	0	0	0	0	0	0	0	0	0	0	0	0	0	24	0	0	0	0	0	0	0	0	0
Gallibacterium_anatis	0	0	0	0	0	0	0	0	0	0	0	0	0	0	0	0	0	0	0	0	0	0	0	0	0	0	0	0	0	0	0	0	0	0	0	0	0	0	0	0	0	0	0	0	0	0	0	0	0
[Haemophilus]_ducreyi	0	0	0	0	0	0	0	22	0	0	0	0	0	0	0	0	0	0	0	22	0	0	32	0	0	0	0	0	0	0	0	0	0	0	0	0	0	0	0	0	0	0	0	0	0	0	0	0	0
[Haemophilus]_parasuis	0	0	0	0	0	0	0	0	0	0	0	0	0	0	0	0	0	0	0	0	0	0	0	0	0	0	0	0	0	0	0	0	0	0	0	0	0	0	0	0	0	0	0	0	0	0	0	0	0
Haemophilus_influenzae	0	0	0	0	298	0	0	0	0	77	110	0	0	0	33	23	0	0	78	103	0	0	83	19	0	0	0	0	0	0	0	0	160	31	0	140	0	0	0	133	0	0	0	0	0	0	27	31	0
Haemophilus_parainfluenzae	0	0	0	0	3512	30	0	0	0	485	115	0	0	0	50	0	0	0	54	91	0	0	94	42	0	0	0	0	0	0	0	0	1073	23	0	154	106	0	214	157	0	0	0	0	152	0	69	26	26
Histophilus_somni	27	0	0	0	0	0	0	102	0	0	22	0	0	52	0	0	0	0	0	65	0	0	0	0	0	0	0	0	0	0	0	0	19	0	0	0	0	0	0	25	0	0	0	0	0	0	0	0	0
Mannheimia_haemolytica	0	0	0	0	0	0	0	0	0	0	0	0	0	0	0	0	0	0	0	61	0	0	0	0	0	0	0	0	0	0	0	0	0	0	0	0	0	0	0	0	0	0	0	0	0	0	0	0	0
Mannheimia_varigena	0	0	0	0	0	0	0	0	0	0	0	0	0	0	0	0	0	0	0	0	0	0	0	0	0	0	0	0	0	0	0	0	0	0	0	0	0	0	0	17	0	0	0	0	0	0	0	0	0
Pasteurella_multocida	0	0	0	0	33	0	0	0	0	0	37	0	0	0	0	0	0	0	17	34	0	0	24	0	0	0	0	0	0	0	0	0	30	0	0	37	0	0	0	41	0	0	0	0	0	0	0	0	0
Acinetobacter_baumannii	0	0	0	0	0	0	0	0	0	0	0	0	0	0	0	0	37	0	0	0	0	0	0	0	0	0	0	0	0	0	0	0	0	0	0	0	0	0	0	0	0	0	0	0	0	0	0	0	0
Acinetobacter_nosocomialis	0	0	0	0	0	0	0	0	0	0	0	0	0	0	0	0	0	0	0	0	0	0	0	0	0	0	0	0	0	0	0	0	0	0	0	0	0	0	0	0	0	0	0	0	0	0	0	0	0
Acinetobacter_pittii	0	0	0	0	0	0	0	0	0	0	0	0	0	0	0	0	0	0	0	0	0	0	0	0	0	0	0	0	0	0	0	0	0	0	0	0	0	0	0	0	0	0	0	0	0	0	0	0	0
Acinetobacter_equi	0	0	0	0	0	0	0	0	0	0	0	0	0	0	0	0	0	0	0	0	0	0	0	0	0	0	0	0	0	0	0	0	0	0	0	0	0	0	0	0	0	0	0	0	0	0	0	0	0
Acinetobacter_guillouiae	0	0	0	0	0	0	0	0	0	0	0	0	0	0	0	0	0	0	0	0	0	0	0	0	0	0	0	0	0	0	0	0	0	0	0	0	0	0	0	0	0	0	0	0	0	0	0	0	0
Acinetobacter_johnsonii	0	0	0	0	0	0	0	0	0	0	0	0	0	0	0	0	0	0	0	0	0	0	0	0	0	0	0	0	0	0	0	0	0	0	0	0	0	0	0	0	0	0	0	0	0	0	0	0	0
Acinetobacter_oleivorans	0	0	0	0	0	0	0	0	0	0	0	0	0	0	0	0	0	0	0	0	0	0	0	0	0	0	0	0	0	0	0	0	0	0	0	0	0	0	0	0	0	0	0	0	0	0	0	0	0
Acinetobacter_sp._ADP1	0	0	0	0	0	0	0	0	0	0	0	0	0	0	0	0	0	0	0	0	0	0	0	0	0	0	0	0	0	0	0	0	0	0	0	0	0	0	0	0	0	0	0	0	0	0	0	0	0
Acinetobacter_sp._TGL-Y2	0	0	0	0	0	0	0	0	0	0	0	0	0	0	0	0	0	0	0	0	0	0	0	0	0	0	0	0	0	0	0	0	0	0	0	0	0	0	0	0	0	0	0	0	0	0	0	0	0
Acinetobacter_sp._TTH0-4	0	0	0	0	0	0	0	0	0	0	0	0	0	0	0	0	0	0	0	0	0	0	0	0	0	0	0	0	0	0	0	0	0	0	0	0	0	0	0	0	0	0	0	0	0	0	0	0	0
Acinetobacter_venetianus	0	0	0	0	0	0	0	0	0	0	0	0	0	0	0	0	0	0	0	0	0	0	0	0	0	0	0	0	0	0	0	0	0	0	0	0	0	0	0	0	0	0	0	0	0	0	0	0	0
Moraxella_catarrhalis	0	0	0	0	0	0	0	0	0	0	0	0	0	0	0	0	0	0	0	0	0	0	0	0	0	0	0	0	0	0	0	0	0	0	0	0	0	0	0	0	0	0	0	0	0	0	0	0	0
Moraxella_bovoculi	0	0	0	0	0	0	0	0	0	0	0	0	0	0	0	0	0	0	0	0	0	0	0	0	0	0	0	0	0	0	0	0	0	0	0	0	0	0	0	0	0	0	0	0	0	0	0	0	0
Moraxella_osloensis	0	0	0	0	0	0	0	0	0	0	0	0	0	0	0	0	0	0	0	0	0	0	0	0	0	0	0	0	0	0	0	0	0	0	0	0	0	0	0	0	0	0	0	0	0	0	0	0	0
Psychrobacter_alimentarius	0	0	0	0	0	0	0	0	0	0	0	0	0	0	0	0	0	0	0	0	0	0	0	0	0	0	0	0	0	0	0	0	0	0	0	0	0	0	0	0	0	0	0	0	0	0	0	0	0
Psychrobacter_arcticus	0	0	0	0	0	0	0	0	0	0	0	0	0	0	0	0	0	0	0	0	0	0	0	0	0	0	0	0	0	0	0	0	0	0	0	0	0	0	0	0	0	0	0	0	0	0	0	0	0
Azotobacter_chroococcum	0	0	0	0	0	49	0	0	0	0	0	0	0	0	0	0	0	85	0	0	0	0	0	0	118	0	0	0	0	101	0	25	0	0	17	0	0	48	0	0	0	0	0	0	0	132	0	0	0
Azotobacter_vinelandii	0	0	0	0	0	38	0	0	0	0	0	0	0	0	0	0	0	73	0	0	0	0	0	0	118	0	0	0	0	58	0	20	0	0	0	0	0	41	0	0	0	0	0	0	0	111	0	0	0
Oblitimonas_alkaliphila	0	0	0	0	0	0	0	0	0	0	0	0	0	0	0	0	25	0	0	0	0	0	0	0	0	0	0	0	0	0	0	0	0	0	0	0	0	0	0	0	0	0	0	0	0	0	0	0	0
uncultured_Pseudomonas_sp.	0	0	0	0	0	0	0	0	0	0	0	0	0	0	0	0	0	0	0	0	0	0	0	0	0	0	0	0	0	0	0	0	0	0	0	0	0	0	0	0	0	0	0	0	0	0	0	0	0
Pseudomonas_aeruginosa	18	44	0	0	22	118	25	0	0	24	57	0	22	0	0	61	53	220	39	25	0	0	39	0	381	0	37	0	0	200	0	72	40	0	29	109	0	142	0	29	0	0	0	0	0	266	30	0	0
Pseudomonas_alcaligenes	0	0	0	0	0	41	0	0	0	0	0	0	0	0	0	0	18	56	0	0	0	0	0	0	107	0	0	0	0	61	0	22	0	0	0	0	0	39	0	0	0	0	0	0	0	102	0	0	0
Pseudomonas_citronellolis	0	0	0	0	0	49	0	0	0	0	0	0	0	0	0	24	0	94	0	0	0	0	0	0	174	0	0	0	0	103	0	30	0	0	0	0	0	65	0	0	0	0	0	0	0	169	28	0	0
Pseudomonas_mendocina	0	0	0	0	0	50	0	0	0	0	0	0	0	0	0	0	31	97	0	0	0	0	0	0	140	0	0	0	0	94	0	40	0	0	0	0	0	61	0	0	0	0	0	0	0	139	0	0	0
Pseudomonas_pseudoalcaligenes	0	0	0	0	0	0	0	0	0	0	0	0	0	0	0	0	0	19	0	0	0	0	0	0	48	0	0	0	0	23	0	0	0	0	0	0	0	0	0	0	0	0	0	0	0	28	0	0	0
Pseudomonas_resinovorans	0	0	0	0	0	31	0	0	0	0	0	0	0	0	0	0	0	66	0	0	0	0	0	0	97	0	0	0	0	55	0	27	0	0	0	0	0	41	0	0	0	0	0	0	0	120	0	0	0
Pseudomonas_agarici	0	0	0	0	0	0	0	0	0	0	0	0	0	0	0	0	0	22	0	0	0	0	0	0	23	0	0	0	0	0	0	0	0	0	0	0	0	0	0	0	0	0	0	0	0	26	0	0	0
Pseudomonas_alkylphenolia	0	0	0	0	0	0	0	0	0	0	0	0	0	0	0	0	0	18	0	0	0	0	0	0	37	0	0	0	0	0	0	0	0	0	0	0	0	0	0	0	0	0	0	0	0	17	0	0	0
Pseudomonas_brassicacearum	0	0	0	0	0	0	0	0	0	0	0	0	0	0	0	0	0	44	0	0	0	0	0	0	59	0	0	0	0	0	0	0	0	0	0	0	0	26	0	0	0	0	0	0	0	33	0	0	0
Pseudomonas_chlororaphis	0	0	0	0	0	46	0	0	0	0	0	0	0	0	0	0	27	112	0	0	0	0	0	0	136	0	0	0	0	73	0	36	0	0	16	0	0	74	0	0	0	0	0	0	0	137	0	0	0
Pseudomonas_fragi	0	0	0	0	0	0	0	0	0	0	0	0	0	0	0	0	0	0	0	0	0	0	0	0	21	0	0	0	0	0	0	0	0	0	0	0	0	0	0	0	0	0	0	0	0	0	0	0	0
Pseudomonas_cremoricolorata	0	0	0	0	0	0	0	0	0	0	0	0	0	0	0	0	0	38	0	0	0	0	0	0	39	0	0	0	0	18	0	0	0	0	0	0	0	18	0	0	0	0	0	0	0	27	0	0	0
Pseudomonas_deceptionensis	0	0	0	0	0	0	0	0	0	0	0	0	0	0	0	0	0	0	0	0	0	0	0	0	0	0	0	0	0	0	0	0	0	0	0	0	0	0	0	0	0	0	0	0	0	0	0	0	0
Pseudomonas_entomophila	0	0	0	0	0	0	0	0	0	0	0	0	0	0	0	0	0	30	0	0	0	0	0	0	50	0	0	0	0	22	0	0	0	0	0	0	0	22	0	0	0	0	0	0	0	43	0	0	0
Pseudomonas_azotoformans	0	0	0	0	0	0	0	0	0	0	0	0	0	0	0	0	0	16	0	0	0	0	0	0	17	0	0	0	0	0	0	0	0	0	0	0	0	0	0	0	0	0	0	0	0	0	0	0	0
Pseudomonas_fluorescens	0	0	0	0	0	76	21	0	0	0	0	0	0	0	0	0	82	229	0	0	0	0	0	0	330	0	31	0	0	138	0	85	0	0	31	0	0	156	0	0	0	0	0	0	0	232	0	0	0
Pseudomonas_mandelii	0	0	0	0	0	0	0	0	0	0	0	0	0	0	0	0	0	28	0	0	0	0	0	0	21	0	0	0	0	0	0	0	0	0	0	0	0	18	0	0	0	0	0	0	0	19	0	0	0
Pseudomonas_poae	0	0	0	0	0	0	0	0	0	0	0	0	0	0	0	0	0	23	0	0	0	0	0	0	27	0	0	0	0	0	0	0	0	0	0	0	0	0	0	0	0	0	0	0	0	21	0	0	0
Pseudomonas_protegens	0	0	0	0	0	0	0	0	0	0	0	0	0	0	0	0	0	35	0	0	0	0	0	0	44	0	0	0	0	21	0	0	0	0	0	0	0	20	0	0	0	0	0	0	0	31	0	0	0
Pseudomonas_trivialis	0	0	0	0	0	0	0	0	0	0	0	0	0	0	0	0	0	0	0	0	0	0	0	0	0	0	0	0	0	0	0	0	0	0	0	0	0	0	0	0	0	0	0	0	0	0	0	0	0
Pseudomonas_knackmussii	0	0	0	0	0	37	0	0	0	0	0	0	0	0	0	0	0	65	0	0	0	0	0	0	111	0	0	0	0	68	0	23	0	0	0	0	0	49	0	0	0	0	0	0	0	98	0	0	0
Pseudomonas_koreensis	0	0	0	0	0	0	0	0	0	0	0	0	0	0	0	0	0	28	0	0	0	0	0	0	35	0	0	0	0	0	0	0	0	0	0	0	0	20	0	0	0	0	0	0	0	21	0	0	0
Pseudomonas_parafulva	0	0	0	0	0	0	0	0	0	0	0	0	0	0	0	0	0	30	0	0	0	0	0	0	45	0	0	0	0	19	0	0	0	0	0	0	0	18	0	0	0	0	0	0	0	47	0	0	0
Pseudomonas_denitrificans	0	0	0	0	0	32	0	0	0	0	0	0	0	0	0	0	0	56	0	0	0	0	0	0	87	0	0	0	0	59	0	21	0	0	0	0	0	37	0	0	0	0	0	0	0	87	0	0	0
Pseudomonas_psychrophila	0	0	0	0	0	0	0	0	0	0	0	0	0	0	0	0	0	0	0	0	0	0	0	0	0	0	0	0	0	0	0	0	0	0	0	0	0	0	0	0	0	0	0	0	0	0	0	0	0
Pseudomonas_fulva	0	0	0	0	0	20	0	0	0	0	0	0	0	0	0	0	0	36	0	0	0	0	0	0	74	0	0	0	0	28	0	18	0	0	0	0	0	28	0	0	0	0	0	0	0	66	0	0	0
Pseudomonas_monteilii	0	0	0	0	0	0	0	0	0	0	0	0	0	0	0	0	0	45	0	0	0	0	0	0	62	0	0	0	0	25	0	17	0	0	0	0	0	19	0	0	0	0	0	0	0	55	0	0	0
Pseudomonas_mosselii	0	0	0	0	0	0	0	0	0	0	0	0	0	0	0	0	0	0	0	0	0	0	0	0	23	0	0	0	0	0	0	0	0	0	0	0	0	0	0	0	0	0	0	0	0	19	0	0	0
Pseudomonas_oryzihabitans	0	0	0	0	0	23	0	0	0	0	0	0	0	0	0	0	0	55	0	0	0	0	0	0	79	0	0	0	0	44	0	21	0	0	0	0	0	35	0	0	0	0	0	0	0	67	0	0	0
Pseudomonas_plecoglossicida	0	0	0	0	0	0	0	0	0	0	0	0	0	0	0	0	0	0	0	0	0	0	0	0	0	0	0	0	0	0	0	0	0	0	0	0	0	0	0	0	0	0	0	0	0	0	0	0	0
Pseudomonas_putida	0	0	0	0	0	68	19	0	0	0	0	0	0	0	0	0	53	153	0	0	0	0	0	0	229	0	24	0	0	109	0	57	0	0	21	0	0	108	0	0	0	0	0	0	0	193	17	0	0
Pseudomonas_rhizosphaerae	0	0	0	0	0	0	0	0	0	0	0	0	0	0	0	0	0	38	0	0	0	0	0	0	59	0	0	0	0	21	0	0	0	0	0	0	0	22	0	0	0	0	0	0	0	38	0	0	0
Pseudomonas_simiae	0	0	0	0	0	0	0	0	0	0	0	0	0	0	0	0	0	0	0	0	0	0	0	0	0	0	0	0	0	0	0	0	0	0	0	0	0	0	0	0	0	0	0	0	0	0	0	0	0
Pseudomonas_sp._12M76_air	0	0	0	0	0	20	0	0	0	0	0	0	0	0	0	0	16	56	0	0	0	0	0	0	83	0	0	0	0	35	0	17	0	0	0	0	0	30	0	0	0	0	0	0	0	44	0	0	0
Pseudomonas_sp._CCOS_191	0	0	0	0	0	0	0	0	0	0	0	0	0	0	0	0	0	18	0	0	0	0	0	0	38	0	0	0	0	18	0	0	0	0	0	0	0	0	0	0	0	0	0	0	0	33	0	0	0
Pseudomonas_sp._FGI182	0	0	0	0	0	0	0	0	0	0	0	0	0	0	0	0	0	0	0	0	0	0	0	0	20	0	0	0	0	0	0	0	0	0	0	0	0	0	0	0	0	0	0	0	0	0	0	0	0
Pseudomonas_sp._L10.10	0	0	0	0	0	0	0	0	0	0	0	0	0	0	0	0	0	0	0	0	0	0	0	0	0	0	0	0	0	0	0	0	0	0	0	0	0	0	0	0	0	0	0	0	0	0	0	0	0
Pseudomonas_sp._MCI3434	0	0	0	0	0	0	0	0	0	0	0	0	0	0	0	0	0	0	0	0	0	0	0	0	0	0	0	0	0	0	0	0	0	0	0	0	0	0	0	0	0	0	0	0	0	0	0	0	0
Pseudomonas_sp._MRSN12121	0	0	0	0	0	0	0	0	0	0	0	0	0	0	0	0	0	0	0	0	0	0	0	0	0	0	0	0	0	0	0	0	0	0	0	0	0	0	0	0	0	0	0	0	0	0	0	0	0
Pseudomonas_sp._MS586	0	0	0	0	0	0	0	0	0	0	0	0	0	0	0	0	0	0	0	0	0	0	0	0	20	0	0	0	0	0	0	0	0	0	0	0	0	0	0	0	0	0	0	0	0	0	0	0	0
Pseudomonas_sp._MT-1	0	0	0	0	0	0	0	0	0	0	0	0	0	0	0	0	22	35	0	0	0	0	0	0	54	0	0	0	0	16	0	0	0	0	0	0	0	19	0	0	0	0	0	0	0	21	0	0	0
Pseudomonas_sp._Os17	0	0	0	0	0	0	0	0	0	0	0	0	0	0	0	0	0	0	0	0	0	0	0	0	0	0	0	0	0	0	0	0	0	0	0	0	0	0	0	0	0	0	0	0	0	0	0	0	0
Pseudomonas_sp._St29	0	0	0	0	0	0	0	0	0	0	0	0	0	0	0	0	0	0	0	0	0	0	0	0	0	0	0	0	0	0	0	0	0	0	0	0	0	0	0	0	0	0	0	0	0	0	0	0	0
Pseudomonas_sp._StFLB209	0	0	0	0	0	0	0	0	0	0	0	0	0	0	0	0	0	42	0	0	0	0	0	0	49	0	0	0	0	0	0	0	0	0	0	0	0	16	0	0	0	0	0	0	0	24	0	0	0
Pseudomonas_sp._TKP	0	0	0	0	0	0	0	0	0	0	0	0	0	0	0	0	0	25	0	0	0	0	0	0	27	0	0	0	0	0	0	0	0	0	0	0	0	0	0	0	0	0	0	0	0	18	0	0	0
Pseudomonas_sp._URMO17WK12:I11	0	0	0	0	0	0	0	0	0	0	0	0	0	0	0	0	16	45	0	0	0	0	0	0	48	0	0	0	0	23	0	0	0	0	0	0	0	26	0	0	0	0	0	0	0	32	0	0	0
Pseudomonas_sp._UW4	0	0	0	0	0	0	0	0	0	0	0	0	0	0	0	0	0	26	0	0	0	0	0	0	50	0	0	0	0	0	0	0	0	0	0	0	0	22	0	0	0	0	0	0	0	21	0	0	0
Pseudomonas_sp._VLB120	0	0	0	0	0	0	0	0	0	0	0	0	0	0	0	0	0	20	0	0	0	0	0	0	29	0	0	0	0	0	0	0	0	0	0	0	0	0	0	0	0	0	0	0	0	0	0	0	0
Pseudomonas_sp._WCS374	0	0	0	0	0	0	0	0	0	0	0	0	0	0	0	0	0	0	0	0	0	0	0	0	0	0	0	0	0	0	0	0	0	0	0	0	0	0	0	0	0	0	0	0	0	0	0	0	0
Pseudomonas_balearica	30	0	0	0	0	61	0	0	0	0	0	0	0	0	0	21	27	118	32	0	0	0	18	0	188	0	17	0	0	116	0	39	0	0	19	0	0	85	0	0	0	0	28	0	0	147	21	0	0
Pseudomonas_stutzeri	0	0	0	0	18	696	36	0	0	0	17	0	25	0	0	0	108	344	0	18	18	0	19	0	498	0	48	0	0	222	0	115	18	0	44	0	0	194	0	0	0	0	0	0	0	363	30	0	0
Pseudomonas_cichorii	0	0	0	0	0	0	0	0	0	0	0	0	0	0	0	0	0	20	0	0	0	0	0	0	28	0	0	0	0	0	0	0	0	0	0	0	0	0	0	0	0	0	0	0	0	18	0	0	0
Pseudomonas_syringae	0	0	0	0	0	26	0	0	0	0	0	0	0	0	0	0	39	100	0	0	0	0	0	0	133	0	0	0	0	34	0	27	0	0	0	0	0	56	0	0	0	0	0	0	0	81	0	0	0
Pseudomonas_savastanoi	0	0	0	0	0	0	0	0	0	0	0	0	0	0	0	0	0	0	0	0	0	0	0	0	20	0	0	0	0	0	0	0	0	0	0	0	0	0	0	0	0	0	0	0	0	0	0	0	0
Pseudomonas_syringae_group_genomosp._3	0	0	0	0	0	0	0	0	0	0	0	0	0	0	0	0	0	0	0	0	0	0	0	0	19	0	0	0	0	0	0	0	0	0	0	0	0	0	0	0	0	0	0	0	0	0	0	0	0
Pseudohongiella_spirulinae	0	0	0	0	0	0	0	0	0	0	0	0	0	0	0	0	0	0	0	0	0	0	0	0	0	0	0	0	0	0	0	0	0	0	0	0	0	0	0	0	0	0	0	0	0	0	0	0	0
Sedimenticola_thiotaurini	0	0	0	0	0	0	0	0	0	0	0	0	0	0	0	0	0	46	0	0	0	0	0	0	52	0	0	0	0	19	0	0	0	0	0	0	0	19	0	0	0	0	0	0	0	41	0	0	0
Candidatus_Endoriftia_persephone	0	0	0	0	0	0	0	0	0	0	0	0	0	0	0	0	0	0	0	0	0	0	0	0	28	0	0	0	0	0	0	0	0	0	0	0	0	0	0	0	0	0	0	0	0	0	0	0	0
Thiolapillus_brandeum	0	0	0	0	0	0	0	0	0	0	0	0	0	0	0	0	0	42	0	0	0	0	0	0	45	0	0	0	0	0	0	0	0	0	0	0	0	0	0	0	0	0	0	0	0	24	0	0	0
endosymbiont_of_unidentified_scaly_snail_isolate_Monju	0	0	0	0	0	96	17	0	0	0	0	0	0	0	0	0	21	144	0	0	0	0	0	0	268	0	19	0	0	183	0	38	0	0	18	0	0	86	0	0	0	0	0	0	0	234	0	0	0
gamma_proteobacterium_HdN1	25	0	0	0	0	0	0	0	0	0	0	0	0	0	0	0	0	20	0	0	0	0	0	0	19	0	0	0	0	0	0	0	0	0	0	0	0	0	0	0	0	0	0	0	0	0	0	0	0
Species_group:Vibrio_harveyi_group	0	0	0	0	0	0	0	0	0	0	0	0	0	0	0	0	0	0	0	0	0	0	0	0	0	0	0	0	0	0	0	0	0	0	0	0	0	0	0	0	0	0	0	0	18	0	0	0	0
Dyella_japonica	0	0	0	0	0	89	0	0	0	0	0	0	0	0	0	0	30	237	0	0	0	0	0	0	293	0	23	0	0	131	0	61	0	0	22	0	0	117	0	0	0	0	0	0	0	182	0	0	0
Dyella_jiangningensis	0	0	0	0	0	108	17	0	0	0	0	0	0	0	0	0	36	258	0	0	0	0	0	0	393	0	25	0	0	147	0	67	0	0	24	0	0	133	0	0	0	0	0	0	0	191	0	0	0
Frateuria_aurantia	0	0	0	0	0	26	0	0	0	0	0	0	0	0	0	0	0	79	0	0	0	0	0	0	105	0	0	0	0	33	0	19	0	0	0	0	0	34	0	0	0	0	0	0	0	42	0	0	0
Rhodanobacter_denitrificans	0	0	0	0	0	235	46	0	0	0	0	0	35	0	0	0	87	325	0	0	0	0	0	0	629	0	52	0	0	342	0	111	0	0	47	0	0	303	0	0	0	0	0	0	0	421	0	0	0
Lysobacter_antibioticus	0	0	0	0	0	169	37	0	0	0	0	0	26	0	0	0	38	277	0	0	0	0	0	0	621	0	46	0	0	217	0	78	0	0	36	0	0	165	0	0	0	0	0	0	0	214	0	0	0
Lysobacter_capsici	0	0	0	0	0	117	27	0	0	0	0	0	0	0	0	0	44	206	0	0	0	0	0	0	435	0	34	0	0	153	0	86	0	0	24	0	0	135	0	0	0	0	0	0	0	157	0	0	0
Lysobacter_enzymogenes	0	0	0	0	0	196	36	0	0	0	0	0	25	0	0	0	50	253	0	0	0	0	0	0	512	0	39	0	0	225	0	117	0	0	29	0	0	155	0	0	0	0	0	0	0	243	0	0	0
Lysobacter_gummosus	0	0	0	0	0	120	27	0	0	0	0	0	18	0	0	0	39	191	0	0	0	0	0	0	435	0	34	0	0	141	0	91	0	0	23	0	0	128	0	0	0	0	0	0	0	137	0	0	0
Pseudoxanthomonas_spadix	0	0	0	0	0	129	0	0	0	0	0	0	0	0	0	0	0	109	0	0	0	0	0	0	228	0	29	0	0	87	0	42	0	0	0	0	0	67	0	0	0	0	0	0	0	108	0	0	0
Pseudoxanthomonas_suwonensis	0	0	0	0	0	499	48	0	0	0	0	0	34	0	0	0	47	350	0	0	0	0	0	0	666	0	78	0	0	427	0	115	0	0	45	0	0	258	0	0	0	0	0	0	0	423	0	0	0
uncultured_Stenotrophomonas_sp.	0	0	0	0	0	0	0	0	0	0	0	0	0	0	0	0	0	0	0	0	0	0	0	0	0	0	0	0	0	0	0	0	0	0	0	0	0	0	0	0	0	0	0	0	0	0	0	0	0
Stenotrophomonas_acidaminiphila	0	20	0	0	0	153	0	0	0	0	0	0	0	0	0	0	0	166	0	0	0	0	0	0	230	0	30	0	0	98	0	42	0	0	0	0	0	81	0	0	0	0	0	0	0	157	0	0	0
Stenotrophomonas_maltophilia	0	0	0	0	30	275	38	0	0	33	27	0	23	0	0	25	46	307	25	0	18	0	29	0	522	0	67	0	0	211	0	113	21	0	37	0	0	221	0	19	0	0	0	0	0	244	27	0	0
Stenotrophomonas_rhizophila	0	0	0	0	0	84	0	0	0	0	0	0	0	0	0	0	0	71	0	0	0	0	0	0	137	0	19	0	0	51	0	23	0	0	0	0	0	49	0	0	0	0	0	0	0	79	0	0	0
Stenotrophomonas_sp._KCTC_12332	0	0	0	0	0	63	0	0	0	0	0	0	0	0	0	0	0	78	0	0	0	0	0	0	124	0	21	0	0	34	0	32	0	0	0	0	0	41	0	0	0	0	0	0	0	64	0	0	0
uncultured_Xanthomonas_sp.	0	0	0	0	0	0	0	0	0	0	0	0	0	0	0	0	0	0	0	0	0	0	0	0	0	0	0	0	0	0	0	0	0	0	0	0	0	0	0	0	0	0	0	0	0	0	0	0	0
Xanthomonas_albilineans	0	0	0	0	0	27	0	0	0	0	0	0	0	0	0	0	0	61	0	0	0	0	0	0	94	0	0	0	0	30	0	0	0	0	0	0	0	32	0	0	0	0	0	0	0	33	0	0	0
Xanthomonas_alfalfae	0	0	0	0	0	0	0	0	0	0	0	0	0	0	0	0	0	0	0	0	0	0	0	0	0	0	0	0	0	0	0	0	0	0	0	0	0	0	0	0	0	0	0	0	0	0	0	0	0
Xanthomonas_arboricola	0	0	0	0	0	30	0	0	0	0	0	0	0	0	0	0	0	46	0	0	0	0	0	0	79	0	0	0	0	29	0	0	0	0	0	0	0	24	0	0	0	0	0	0	0	25	0	0	0
Xanthomonas_axonopodis	0	0	0	0	0	21	0	0	0	0	0	0	0	0	0	0	0	48	0	0	0	0	0	0	51	0	0	0	0	0	0	0	0	0	0	0	0	20	0	0	0	0	0	0	0	27	0	0	0
Xanthomonas_campestris	0	0	0	0	0	103	0	0	0	0	0	0	0	0	0	0	24	155	0	0	0	0	0	0	246	0	29	0	0	103	0	49	0	0	22	0	0	100	0	0	0	0	0	0	0	115	0	0	0
Xanthomonas_citri	0	0	0	0	0	0	0	0	0	0	0	0	0	0	0	0	0	0	0	0	0	0	0	0	0	0	0	0	0	0	0	0	0	0	0	0	0	0	0	0	0	0	0	0	0	0	0	0	0
Xanthomonas_fuscans	0	0	0	0	0	0	0	0	0	0	0	0	0	0	0	0	0	24	0	0	0	0	0	0	35	0	0	0	0	0	0	0	0	0	0	0	0	0	0	0	0	0	0	0	0	0	0	0	0
Xanthomonas_euvesicatoria	0	0	0	0	0	0	0	0	0	0	0	0	0	0	0	0	0	0	0	0	0	0	0	0	24	0	0	0	0	0	0	0	0	0	0	0	0	0	0	0	0	0	0	0	0	0	0	0	0
Xanthomonas_oryzae	0	0	0	0	0	39	0	0	0	35	0	0	0	0	0	0	0	85	0	0	0	0	0	0	132	0	0	0	0	29	0	28	0	0	0	0	0	43	0	0	0	0	0	0	0	56	0	0	0
Xanthomonas_sacchari	0	0	0	0	0	173	21	0	0	0	0	0	0	0	0	0	20	145	0	0	0	0	0	0	241	0	28	0	0	125	0	49	0	0	17	0	0	86	0	0	0	0	0	0	0	123	0	0	0
Xanthomonas_translucens	0	0	0	0	0	126	0	0	0	0	0	0	0	0	0	0	19	137	0	0	0	0	0	0	257	0	24	0	0	104	0	43	0	0	0	0	0	75	0	0	0	0	0	0	0	108	0	0	0
Xylella_fastidiosa	0	0	0	0	0	0	0	0	0	0	0	0	0	0	0	0	0	0	0	0	0	0	0	0	0	0	0	0	0	0	0	0	0	0	0	0	0	0	0	0	0	0	0	0	0	0	0	0	0
Phycisphaera_mikurensis	0	0	0	0	0	45	0	0	0	0	0	0	0	0	0	0	0	38	0	0	0	0	0	0	61	0	0	0	0	56	0	0	0	0	0	0	0	52	0	0	0	0	0	0	0	82	0	0	0
uncultured_planctomycete	0	0	0	0	0	0	0	0	0	0	0	0	0	0	0	0	0	0	0	0	0	0	0	0	0	0	0	0	0	0	0	0	0	0	0	0	0	0	0	0	0	0	0	0	0	0	0	0	0
Isosphaera_pallida	0	0	0	0	0	17	0	0	0	0	0	0	0	0	0	0	0	21	0	0	0	0	0	0	29	0	0	0	0	24	0	0	0	0	0	0	0	25	0	0	0	0	0	0	0	27	0	0	0
Singulisphaera_acidiphila	0	0	0	0	0	70	0	0	0	0	0	0	44	0	0	0	0	86	0	0	0	0	0	0	112	19	0	0	0	81	0	29	0	0	22	0	0	107	0	0	0	0	0	0	0	142	0	0	0
uncultured_Pirellula_sp.	0	0	0	0	0	0	0	0	0	0	0	0	0	0	0	0	0	0	0	0	0	0	0	0	0	0	0	0	0	0	0	0	0	0	0	0	0	0	0	0	0	0	0	0	0	0	0	0	0
Pirellula_staleyi	0	0	0	0	0	36	0	0	0	0	0	0	0	0	0	0	0	35	0	0	0	0	0	0	25	0	0	0	0	50	0	24	0	0	0	0	0	55	0	0	0	0	0	0	0	28	0	0	0
Planctopirus_limnophila	0	0	0	0	0	0	0	0	0	0	0	0	0	0	0	0	0	18	0	0	0	0	0	0	0	0	0	0	0	0	0	0	0	0	0	0	0	18	0	0	0	0	0	0	0	0	0	0	0
Rhodopirellula_baltica	0	0	0	0	0	0	0	0	0	0	0	0	0	0	0	0	0	0	0	0	0	0	0	0	0	0	0	0	0	18	0	0	0	0	0	0	0	0	0	0	0	0	0	0	0	0	0	0	0
Rubinisphaera_brasiliensis	0	0	0	0	0	0	0	0	0	0	0	0	0	0	0	0	0	35	0	0	0	0	0	0	26	0	0	0	0	20	0	0	0	0	0	0	0	24	0	0	0	0	0	0	0	0	0	0	0
uncultured_Verrucomicrobia_bacterium	0	0	0	0	0	0	0	0	0	0	0	0	0	0	0	0	0	0	0	0	0	0	0	0	0	0	0	0	0	0	0	0	0	0	0	0	0	0	0	0	0	0	0	0	0	0	0	0	0
uncultured_Opitutaceae_bacterium	0	0	0	0	0	0	0	0	0	0	0	0	0	0	0	0	0	0	0	0	0	0	0	0	0	0	0	0	0	0	0	0	0	0	0	0	0	0	0	0	0	0	0	0	0	0	0	0	0
Opitutus_terrae	0	0	0	0	0	86	0	0	0	0	0	0	48	0	0	0	39	514	0	0	0	0	0	0	187	0	0	0	0	107	0	44	0	0	23	0	0	142	0	0	0	0	0	0	0	112	0	0	0
Opitutaceae_bacterium_TAV5	0	0	0	0	0	41	0	0	0	0	0	0	0	0	0	0	0	375	0	0	0	0	0	0	75	0	0	0	0	43	0	28	0	0	0	0	0	48	0	0	0	0	0	0	0	64	0	0	0
uncultured_Xiphinematobacteriaceae_bacterium	0	0	0	0	0	0	0	0	0	0	0	0	0	0	0	0	0	0	0	0	0	0	0	0	0	0	0	0	0	0	0	0	0	0	0	0	0	0	0	0	0	0	0	0	0	0	0	0	0
Verrucomicrobia_bacterium_IMCC26134	0	0	0	0	0	0	0	0	0	0	0	0	0	0	0	0	0	256	0	0	0	0	0	0	48	0	0	0	0	18	0	0	0	0	0	0	0	25	0	0	0	0	0	0	0	27	0	0	0
Verrucomicrobia_bacterium_L21-Fru-AB	0	0	0	0	0	18	0	0	0	0	0	0	0	0	0	0	0	29	0	0	0	0	0	0	30	0	0	0	0	18	0	0	0	0	0	0	0	20	0	0	0	0	0	0	0	28	0	0	0
Akkermansia_muciniphila	0	0	0	0	0	0	0	0	2252	0	0	0	0	0	0	0	0	0	0	0	0	0	0	0	0	0	0	0	769	0	0	0	0	0	0	0	0	0	433	0	0	0	0	0	92	0	0	0	247
Brachyspira_hyodysenteriae	0	0	0	0	0	0	0	0	0	0	0	0	0	0	0	0	0	0	0	0	0	0	0	0	0	0	0	0	0	0	0	0	0	0	0	0	0	0	0	0	0	0	0	0	0	0	0	0	0
Brachyspira_intermedia	0	0	0	0	0	0	0	0	0	0	0	0	0	0	0	0	0	0	0	0	0	0	0	0	0	0	0	0	0	0	0	0	0	0	0	0	0	0	0	0	0	0	0	0	0	0	0	0	0
Brachyspira_murdochii	0	0	0	0	0	0	0	0	0	0	0	0	0	0	0	0	0	0	0	0	0	0	0	0	0	0	0	0	0	0	0	0	0	0	0	0	0	0	0	0	0	0	0	0	0	0	0	0	0
Brachyspira_pilosicoli	0	0	0	0	0	0	0	0	0	0	0	0	0	0	0	0	0	0	0	0	0	0	0	0	0	0	0	0	0	0	0	0	0	0	0	0	0	0	0	0	0	0	0	0	0	0	0	0	0
uncultured_Spirochaetes_bacterium	0	0	0	0	0	0	0	0	0	0	0	0	0	0	0	0	0	0	0	0	0	0	0	0	0	0	0	0	0	0	0	0	0	0	0	0	0	0	0	0	0	0	0	0	0	0	0	0	0
Leptospira_interrogans	0	0	0	0	0	0	0	0	0	0	0	0	0	0	0	0	0	0	0	0	0	0	0	0	0	0	0	0	0	0	0	0	0	0	0	0	0	0	0	0	0	0	0	0	0	0	0	0	0
Turneriella_parva	0	0	0	0	0	0	0	0	0	0	0	0	0	0	0	0	0	0	0	0	0	0	0	0	0	0	0	0	0	0	0	0	0	0	0	0	0	0	0	0	0	0	0	0	0	0	0	0	0
Spirochaeta_thermophila	0	0	0	0	0	0	0	0	0	0	0	0	0	0	0	0	0	0	0	0	0	0	0	0	0	0	0	0	0	0	0	0	0	0	0	0	0	0	0	0	0	0	0	0	0	16	0	0	0
Treponema_brennaborense	73	27	0	46	0	0	0	29	0	20	18	23	0	25	19	17	0	0	0	20	28	28	27	21	0	0	0	0	0	0	71	0	23	25	0	0	34	0	0	0	43	19	34	0	0	0	0	27	0
Treponema_denticola	6709	769	0	2601	152	18	0	2021	0	885	914	1157	0	1671	1226	844	18	0	561	1507	1370	1911	1273	650	0	0	0	0	0	18	6149	0	1509	2157	0	514	18	0	0	716	2543	283	1994	0	0	0	262	1014	0
Treponema_lecithinolyticum	0	0	0	0	0	0	0	0	0	0	0	0	0	0	0	0	0	0	0	0	0	0	0	0	0	0	0	0	0	0	0	0	0	0	0	0	0	0	0	0	0	0	0	0	0	0	0	0	0
Treponema_maltophilum	27	0	0	0	0	0	0	0	0	0	0	0	0	0	0	0	0	0	0	0	0	0	0	0	0	0	0	0	0	0	24	0	0	0	0	0	0	0	0	0	0	0	0	0	0	0	0	0	0
Treponema_medium	0	0	0	0	0	0	0	0	0	0	0	0	0	0	0	0	0	0	0	0	0	0	0	0	0	0	0	0	0	0	0	0	0	0	0	0	0	0	0	0	0	0	0	0	0	0	0	0	0
Treponema_pedis	161	32	0	41	0	0	0	143	0	23	75	71	0	334	69	30	0	0	28	168	28	95	56	45	0	0	0	0	0	0	148	0	63	91	0	0	0	0	0	46	105	18	160	0	0	0	0	48	0
Treponema_putidum	1818	182	0	344	23	0	0	394	0	193	209	252	0	472	284	178	0	0	95	298	209	422	293	160	0	0	0	0	0	0	1472	0	310	327	0	88	0	0	0	158	441	75	403	0	0	0	50	180	0
Treponema_socranskii	21	0	0	0	0	0	0	0	0	0	0	0	0	0	0	0	0	0	0	0	0	0	0	0	0	0	0	0	0	0	21	0	0	0	0	0	0	0	0	0	0	0	0	0	0	0	0	0	0
Treponema_sp._OMZ_838	498	144	0	525	46	0	0	186	0	554	226	139	0	224	136	129	0	0	115	273	243	204	279	233	0	0	0	0	0	0	603	0	240	233	0	80	0	0	0	181	282	69	162	0	0	0	83	258	0
Treponema_succinifaciens	0	0	0	0	0	0	0	0	18	0	0	0	0	0	0	0	0	0	0	0	0	0	0	0	0	0	0	0	0	0	0	0	0	0	0	0	6850	0	28	0	0	0	0	0	39	0	0	0	20
Aminobacterium_colombiense	65	0	0	28	0	0	0	37	0	0	0	22	0	22	20	18	0	0	0	0	0	34	21	0	0	0	0	0	0	0	38	0	17	23	0	0	0	0	0	0	37	0	61	0	0	0	0	0	0
Anaerobaculum_mobile	0	0	0	0	0	0	0	0	0	0	0	0	0	0	0	0	0	0	0	0	0	0	0	0	0	0	0	0	0	0	0	0	0	0	0	0	0	0	0	0	0	0	0	0	0	0	0	0	0
Fretibacterium_fastidiosum	22609	9432	0	7614	314	99	19	7765	0	1524	3563	6227	0	9266	6841	7850	27	24	2269	4462	4114	9972	7402	10970	0	0	0	0	0	18	12770	0	5740	6867	0	1863	18	0	32	1942	13300	2776	18878	18	31	48	2768	3975	0
Pyramidobacter_piscolens	0	0	0	0	0	0	0	0	0	0	0	0	0	0	0	0	0	0	0	0	0	0	0	17	0	0	0	0	0	0	0	0	0	0	0	0	0	0	0	0	0	0	0	0	0	0	0	0	0
Synergistes_jonesii	0	0	0	0	0	0	0	0	0	0	0	0	0	19	0	0	0	0	0	27	0	0	0	0	0	0	0	0	0	0	0	0	0	0	0	0	0	0	0	0	0	0	20	0	0	0	0	0	0
Thermanaerovibrio_acidaminovorans	160	39	0	64	0	0	0	101	0	0	38	50	0	75	56	53	0	0	17	38	33	97	49	44	0	0	0	0	0	0	99	0	43	67	0	17	0	0	0	21	93	0	181	0	0	16	27	30	0
Thermovirga_lienii	0	0	0	0	0	0	0	0	0	0	0	0	0	0	0	0	0	0	0	0	0	0	0	0	0	0	0	0	0	0	0	0	0	0	0	0	0	0	0	0	0	0	18	0	0	0	0	0	0
Acidimicrobium_ferrooxidans	0	0	0	0	0	19	0	0	0	0	0	0	0	0	0	0	0	0	0	0	0	0	0	0	32	0	0	0	0	43	0	0	0	0	0	0	0	25	0	0	0	0	0	0	0	39	0	0	0
Ilumatobacter_coccineus	0	0	0	0	0	48	0	0	0	0	0	0	79	0	0	0	24	55	0	0	0	0	0	0	120	32	0	0	0	130	0	28	0	0	24	0	0	135	0	0	0	0	0	0	0	101	0	0	0
uncultured_Acidimicrobiales_bacterium	0	0	0	0	0	0	0	0	0	0	0	0	0	0	0	0	0	0	0	0	0	0	0	0	0	0	0	0	0	0	0	0	0	0	0	0	0	0	0	0	0	0	0	0	0	0	0	0	0
Acidothermus_cellulolyticus	0	0	0	0	0	0	0	0	0	0	0	0	0	0	0	0	0	0	0	0	0	0	0	0	16	0	0	0	0	36	0	20	0	0	0	0	0	18	0	0	0	0	0	0	0	31	0	0	0
Thermobispora_bispora	0	0	0	0	0	97	0	0	0	0	0	0	179	0	0	0	597	69	0	0	0	0	0	0	63	0	0	30	0	308	0	1417	0	0	0	0	0	95	0	0	0	0	0	0	0	122	0	0	0
Actinomyces_meyeri	1043	463	0	1063	899	100	0	431	21	842	1059	824	0	969	882	752	18	0	416	2534	505	547	1004	2007	0	0	0	0	0	0	627	0	1288	714	0	626	18	0	0	1516	775	283	511	0	0	0	1648	858	0
Actinomyces_naeslundii	0	0	0	33	24	0	0	0	0	0	0	23	0	0	32	18	0	0	29	20	0	0	27	0	0	0	0	0	0	0	0	0	0	0	0	0	0	0	0	17	0	38	0	0	0	0	23	0	0
Actinomyces_oris	1789	2695	0	7413	13435	2638	260	3318	62	6186	10175	6106	0	3795	13070	10282	51	40	11968	9935	3794	4332	5767	9791	0	161	0	27	20	162	4194	19	9292	3259	0	5764	0	40	0	12119	3227	6174	4055	17	0	56	17710	5359	0
Actinomyces_radicidentis	394	1881	0	1223	306	767	0	551	0	560	800	837	0	607	953	1150	0	0	903	1001	1052	614	862	1296	19	0	0	0	0	29	343	0	404	516	0	1262	0	25	0	660	556	647	666	0	0	34	421	510	0
Actinomyces_sp._GTC3949	0	0	0	0	0	0	0	0	0	0	0	0	0	0	0	0	0	0	0	0	0	0	0	0	0	0	0	0	0	0	0	0	0	0	0	0	0	0	0	0	0	0	0	0	0	0	0	0	0
Actinomyces_sp._oral_taxon_414	36759	53330	36	74722	15518	22281	312	60229	20	13476	25280	60877	32	35944	65874	33139	508	91	30015	23240	70302	66120	41041	50260	28	121	0	105	0	72	29193	77	19989	59513	17	40915	0	157	0	23416	43999	79117	49219	135	0	335	20760	70114	0
Actinomyces_viscosus	0	0	0	0	0	0	0	0	0	0	0	0	0	0	0	0	0	0	0	0	0	0	0	0	0	0	0	0	0	0	0	0	0	0	0	0	0	0	0	0	0	0	0	0	0	0	0	0	0
Actinotignum_schaalii	0	0	0	0	0	23	0	0	0	0	0	0	0	0	0	0	0	0	0	0	0	0	18	0	0	0	0	0	0	0	0	0	0	0	0	0	0	0	0	0	0	0	0	0	0	0	0	0	0
Arcanobacterium_haemolyticum	0	0	0	0	0	0	0	0	0	0	0	0	0	24	0	0	0	0	0	0	0	0	0	0	0	0	0	0	0	0	0	0	0	0	0	0	0	0	0	0	0	0	0	0	0	0	0	0	0
Trueperella_pyogenes	0	0	0	0	0	27	0	21	0	0	0	18	0	21	0	0	0	0	0	0	0	0	27	19	0	0	0	0	0	0	0	0	0	0	0	0	0	0	0	0	19	0	0	0	0	0	0	0	0
uncultured_Actinomycetales_bacterium	0	0	0	0	0	0	0	0	0	0	0	0	0	0	0	0	0	0	0	0	0	0	0	0	0	0	0	0	0	0	0	0	0	0	0	0	0	0	0	0	0	0	0	0	0	0	0	0	0
Bifidobacterium_adolescentis	0	0	0	0	0	0	0	0	35	0	0	0	0	0	0	0	0	0	0	0	0	0	0	0	0	0	0	0	7738	0	0	0	0	0	0	0	0	0	353	0	0	0	0	0	0	0	0	0	195
Bifidobacterium_angulatum	0	0	0	0	0	0	0	0	0	0	0	0	0	0	0	0	0	0	0	0	0	0	0	0	0	0	0	0	74	0	0	0	0	0	0	0	0	0	110	0	0	0	0	0	0	0	0	0	0
Bifidobacterium_animalis	0	0	0	0	0	0	0	0	24	0	0	0	0	0	0	0	0	0	0	0	0	0	0	0	0	0	0	0	224	0	0	0	0	0	0	0	0	0	0	0	0	0	0	0	0	0	0	0	0
Bifidobacterium_bifidum	0	0	0	0	0	0	0	0	36	0	0	0	0	0	0	0	0	0	0	0	0	0	0	0	0	0	0	0	551	0	0	0	0	0	0	0	0	0	139	0	0	0	0	0	0	0	0	0	2523
Bifidobacterium_breve	0	0	0	0	0	0	0	0	37	0	0	0	0	0	0	0	0	0	0	0	0	0	0	0	0	0	0	0	69	0	0	0	0	0	0	0	30	0	126	0	0	0	0	0	23	0	0	0	24
Bifidobacterium_catenulatum	0	0	0	0	0	0	0	0	0	0	0	0	0	0	0	0	0	0	0	0	0	0	0	0	0	0	0	0	50	0	0	0	0	0	0	0	0	0	549	0	0	0	0	0	0	0	0	0	0
Bifidobacterium_dentium	0	0	0	0	0	0	0	0	0	0	0	0	0	0	0	0	0	0	0	0	0	0	0	0	0	0	0	0	0	0	0	0	0	0	0	0	0	0	89	0	0	109	0	0	0	0	0	0	0
Bifidobacterium_kashiwanohense	0	0	0	0	0	0	0	0	47	0	0	0	0	0	0	0	0	0	0	0	0	0	0	0	0	0	0	0	54	0	0	0	0	0	0	0	0	0	2608	0	0	0	0	0	0	0	0	0	0
Bifidobacterium_longum	0	0	0	0	0	0	0	0	1763	0	0	0	0	0	0	0	0	0	0	0	0	0	0	0	0	0	0	0	7032	0	0	0	0	0	0	0	56	0	157	0	0	0	0	0	31	0	0	0	137
Bifidobacterium_pseudocatenulatum	0	0	0	0	0	0	0	0	172	0	0	0	0	0	0	0	0	0	0	0	0	0	0	0	0	0	0	0	47	0	0	0	0	0	0	0	0	0	9448	0	0	0	0	0	0	0	0	0	0
Bifidobacterium_scardovii	0	0	0	0	0	0	0	0	0	0	0	0	0	0	0	0	0	0	0	0	0	0	0	0	0	0	0	0	0	0	0	0	0	0	0	0	0	0	18	0	0	0	0	0	0	0	0	0	0
Bifidobacterium_thermophilum	0	0	0	0	0	0	0	0	0	0	0	0	0	0	0	0	0	0	0	0	0	0	0	0	0	0	0	0	0	0	0	0	0	0	0	0	0	0	0	0	0	0	0	0	0	0	0	0	0
Gardnerella_vaginalis	0	0	0	0	0	0	0	0	0	0	0	0	0	0	0	0	0	0	0	19	0	0	0	0	0	0	0	0	0	0	0	0	0	0	0	0	0	0	0	0	0	0	0	0	0	0	0	0	0
Parascardovia_denticolens	0	0	0	0	0	0	0	0	0	0	0	0	0	0	0	0	0	0	0	0	0	0	0	0	0	0	0	0	0	0	0	0	0	0	0	0	0	0	0	0	0	0	0	0	0	0	0	0	0
Catenulispora_acidiphila	0	0	0	0	0	63	0	0	0	0	0	0	279	0	0	0	77	255	0	0	0	0	0	0	76	19	0	27	0	173	0	178	0	0	27	0	0	161	0	0	0	0	0	0	0	140	0	0	0
Corynebacterium_argentoratense	0	0	0	36	38	34	0	22	1057	19	74	33	0	0	0	0	0	0	30	26	0	0	0	0	0	0	0	0	0	0	0	0	0	53	0	0	0	0	0	61	0	0	0	0	0	0	0	63	0
Corynebacterium_atypicum	0	0	0	19	0	20	0	0	0	0	0	0	0	0	0	0	0	0	0	0	0	0	0	0	0	0	0	0	0	0	0	0	0	0	0	0	0	0	0	0	0	0	0	0	0	0	0	0	0
Corynebacterium_aurimucosum	0	0	0	17	0	0	0	0	0	0	0	0	0	0	0	0	0	0	17	0	0	0	0	0	0	0	0	0	0	0	0	0	0	0	0	0	0	0	0	0	0	0	0	0	0	0	0	0	0
Corynebacterium_callunae	0	0	0	0	0	0	0	0	0	0	0	0	0	0	0	0	0	0	0	0	0	0	0	0	0	0	0	0	0	0	0	0	0	0	0	0	0	0	0	0	0	0	0	0	0	0	0	0	0
Corynebacterium_camporealensis	0	0	0	0	0	0	0	0	0	0	0	0	0	0	0	0	0	0	0	0	0	0	0	0	0	0	0	0	0	0	0	0	0	0	0	0	0	0	0	0	0	0	0	0	0	0	0	0	0
Corynebacterium_casei	0	0	0	0	0	0	0	0	0	0	0	0	0	0	0	0	0	0	0	0	0	0	0	0	0	0	0	0	0	0	0	0	0	0	0	0	0	0	0	0	0	0	0	0	0	0	0	0	0
Corynebacterium_deserti	0	0	0	0	0	0	0	0	0	0	0	0	0	0	0	0	0	0	0	0	0	0	0	0	0	0	0	0	0	0	0	0	0	0	0	0	0	0	0	0	0	0	0	0	0	0	0	0	0
Corynebacterium_diphtheriae	0	0	0	38	20	39	0	0	0	0	0	0	0	0	0	0	0	0	35	0	0	0	0	0	0	0	0	0	0	0	0	0	0	0	0	0	0	0	0	0	0	0	0	0	0	0	0	19	0
Corynebacterium_doosanense	0	0	0	25	0	28	0	0	0	0	0	0	0	0	0	0	0	0	37	0	0	0	0	0	0	0	0	0	0	0	0	0	0	0	0	0	0	0	0	0	0	0	0	0	0	0	0	0	0
Corynebacterium_durum	0	0	0	0	0	0	0	0	0	0	0	0	0	0	0	0	0	0	0	0	0	0	0	0	0	0	0	0	0	0	0	0	0	0	0	0	0	0	0	0	0	0	0	0	0	0	0	0	0
Corynebacterium_efficiens	0	0	0	41	19	36	0	0	0	0	0	0	0	0	0	0	0	0	28	0	0	0	0	0	0	0	0	0	0	0	0	0	0	0	0	0	0	0	0	0	0	0	0	0	0	0	0	0	0
Corynebacterium_epidermidicanis	0	0	0	22	0	25	0	0	0	0	0	0	0	0	0	0	0	0	0	0	0	0	0	0	0	0	0	0	0	0	0	0	0	0	0	0	0	0	0	0	0	0	0	0	0	0	0	0	0
Corynebacterium_falsenii	0	0	0	23	0	23	0	0	0	0	0	0	0	0	0	0	0	0	19	0	0	0	0	0	0	0	0	0	0	0	0	0	0	0	0	0	0	0	0	0	0	0	0	0	0	0	0	0	0
Corynebacterium_glutamicum	0	0	0	0	0	0	0	0	0	0	0	0	0	0	0	0	0	0	0	0	0	0	0	0	0	0	0	0	0	0	0	0	0	0	0	0	0	0	0	0	0	0	0	0	0	0	0	0	0
Corynebacterium_glyciniphilum	0	0	0	0	0	0	0	0	0	0	0	0	0	0	0	0	0	0	46	0	0	0	0	0	0	0	0	0	0	0	0	0	0	0	0	0	0	0	0	0	0	0	0	0	0	0	0	0	0
Corynebacterium_halotolerans	0	0	0	45	20	43	0	0	0	0	0	0	0	0	0	16	0	0	30	0	0	0	0	0	0	0	0	0	0	0	0	0	0	0	0	0	0	0	0	0	0	0	0	0	0	18	0	0	0
Corynebacterium_humireducens	0	0	0	39	0	35	0	0	0	0	0	0	0	0	0	0	0	0	25	0	0	0	0	0	0	0	0	0	0	0	0	0	0	0	0	0	0	0	0	0	0	0	0	0	0	0	0	0	0
Corynebacterium_imitans	0	0	0	17	0	19	0	0	0	0	0	0	0	0	0	0	0	0	0	0	0	0	0	0	0	0	0	0	0	0	0	0	0	0	0	0	0	0	0	0	0	0	0	0	0	0	0	0	0
Corynebacterium_jeikeium	0	0	0	18	0	22	0	0	0	0	0	0	0	0	0	0	0	0	20	0	0	0	0	0	0	0	0	0	0	0	0	0	0	0	0	0	0	0	0	0	0	0	0	0	0	0	0	0	0
Corynebacterium_kroppenstedtii	0	0	0	0	0	0	0	0	0	0	0	0	0	0	0	0	0	0	0	70	0	0	0	0	0	0	0	0	0	0	0	0	0	0	0	0	0	0	0	0	0	0	0	0	0	0	0	0	0
Corynebacterium_kutscheri	0	0	0	17	0	19	0	0	0	0	0	0	0	0	0	0	0	0	0	0	0	0	0	0	0	0	0	0	0	0	0	0	0	0	0	0	0	0	0	0	0	0	0	0	0	0	0	0	0
Corynebacterium_lactis	0	0	0	0	0	0	0	0	0	0	0	0	0	0	0	0	0	0	0	0	0	0	0	0	0	0	0	0	0	0	0	0	0	0	0	0	0	0	0	0	0	0	0	0	0	0	0	0	0
Corynebacterium_marinum	0	0	0	32	0	31	0	0	0	0	0	0	0	0	0	0	0	0	24	0	0	0	0	0	0	0	0	0	0	0	0	0	0	0	0	0	0	0	0	0	0	0	0	0	0	0	0	0	0
Corynebacterium_maris	0	0	0	28	0	32	0	0	0	0	0	0	0	0	0	0	0	0	20	0	0	0	0	0	0	0	0	0	0	0	0	0	0	0	0	0	0	0	0	0	0	0	0	0	0	0	0	0	0
Corynebacterium_matruchotii	0	0	0	48	19	47	0	0	0	0	0	0	0	0	0	0	0	0	26	0	0	0	0	0	0	0	0	0	0	0	0	0	0	0	0	0	0	0	0	0	0	0	0	0	0	0	0	21	0
Corynebacterium_mustelae	0	0	0	116	47	111	0	0	0	41	34	19	0	0	0	30	0	0	57	0	0	0	0	0	0	0	0	0	0	0	0	0	0	0	0	34	0	0	0	32	0	0	0	0	0	0	0	48	0
Corynebacterium_pseudotuberculosis	0	0	0	19	0	0	0	0	0	0	0	0	0	0	0	0	0	0	0	0	0	0	0	0	0	0	0	0	0	0	0	0	0	0	0	0	0	0	0	0	0	0	0	0	0	0	0	0	0
Corynebacterium_resistens	0	0	0	0	0	0	0	0	0	0	0	0	0	0	0	0	0	0	0	0	0	0	0	0	0	0	0	0	0	0	0	0	0	0	0	0	0	0	0	0	0	0	0	0	0	0	0	0	0
Corynebacterium_riegelii	0	0	0	0	0	0	0	0	0	0	20	0	0	0	0	0	0	0	0	0	0	0	0	0	0	0	0	0	0	0	0	0	22	0	0	17	0	0	0	22	0	0	0	0	0	0	0	0	0
Corynebacterium_simulans	0	0	0	0	0	0	0	0	0	0	0	0	0	0	0	0	0	0	23	0	0	0	0	0	0	0	0	0	0	0	0	0	0	0	0	0	0	0	0	0	0	0	0	0	0	0	0	0	0
Corynebacterium_singulare	0	0	0	0	0	0	0	0	0	0	0	0	0	0	0	0	0	0	0	0	0	0	0	0	0	0	0	0	0	0	0	0	0	0	0	0	0	0	0	0	0	0	0	0	0	0	0	0	0
Corynebacterium_sp._ATCC_6931	0	0	0	0	0	0	0	0	0	0	0	0	0	0	0	18	0	0	0	39	0	0	0	0	0	0	0	0	0	0	0	0	0	0	0	0	0	0	0	0	0	0	0	0	0	0	0	0	0
Corynebacterium_stationis	0	0	0	0	0	0	0	0	0	0	0	0	0	0	0	0	0	0	0	0	0	0	0	0	0	0	0	0	0	0	0	0	0	0	0	0	0	0	0	0	0	0	0	0	0	0	0	0	0
Corynebacterium_terpenotabidum	0	0	0	0	0	0	0	0	0	0	0	0	0	0	0	27	0	0	252	0	0	0	0	0	0	0	0	0	0	0	0	0	0	0	0	0	0	0	0	0	0	0	0	0	0	0	0	0	0
Corynebacterium_testudinoris	0	0	0	34	18	34	0	0	0	0	0	0	0	0	0	0	0	0	23	0	0	0	0	0	0	0	0	0	0	0	0	0	0	0	0	0	0	0	0	0	0	0	0	0	0	0	0	0	0
Corynebacterium_ulcerans	0	0	0	24	0	24	0	0	0	0	0	0	0	0	0	0	0	0	17	0	0	0	0	0	0	0	0	0	0	0	0	0	0	0	0	0	0	0	0	0	0	0	0	0	0	0	0	0	0
Corynebacterium_urealyticum	0	0	0	0	0	17	0	0	0	0	0	0	0	0	0	0	0	0	18	0	0	0	0	0	0	0	0	0	0	0	0	0	0	0	0	0	0	0	0	0	0	0	0	0	0	0	0	0	0
Corynebacterium_ureicelerivorans	0	0	0	17	0	0	0	0	0	0	0	0	0	0	0	0	0	0	0	0	0	0	0	0	0	0	0	0	0	0	0	0	0	0	0	0	0	0	0	0	0	0	0	0	0	0	0	0	0
Corynebacterium_uterequi	0	0	0	30	0	30	0	0	0	0	0	0	0	0	0	0	0	0	20	0	0	0	0	0	0	0	0	0	0	0	0	0	0	0	0	0	0	0	0	0	0	0	0	0	0	0	0	0	0
Corynebacterium_variabile	0	0	0	17	0	18	0	0	0	0	0	0	0	0	0	38	0	0	364	0	0	0	0	0	0	0	0	0	0	0	0	0	0	0	0	0	0	0	0	0	0	0	0	0	0	0	0	0	0
Corynebacterium_vitaeruminis	0	0	0	113	44	93	0	0	0	37	35	22	0	66	0	38	0	18	62	17	0	0	19	0	0	0	0	0	0	0	0	0	0	0	0	42	0	0	0	26	0	0	0	0	0	17	17	42	0
uncultured_Corynebacterium_sp.	0	0	0	0	0	0	0	0	0	0	0	0	0	0	0	0	0	0	0	0	0	0	0	0	0	0	0	0	0	0	0	0	0	0	0	0	0	0	0	0	0	0	0	0	0	0	0	0	0
Gordonia_bronchialis	0	0	0	0	0	0	0	0	0	0	0	0	19	0	0	0	0	19	0	0	0	0	0	0	0	0	0	0	0	19	0	0	0	0	0	0	0	25	0	0	0	0	0	0	0	28	0	0	0
Gordonia_polyisoprenivorans	0	0	0	0	0	0	0	0	0	0	0	0	19	0	0	0	0	24	0	0	0	0	0	0	17	0	0	0	0	28	0	0	0	0	0	0	0	39	0	0	0	0	0	0	0	0	0	0	0
Gordonia_sp._KTR9	0	0	0	0	0	0	0	0	0	0	0	0	23	0	0	0	0	32	0	0	0	0	0	0	0	0	0	0	0	29	0	17	0	0	0	0	0	35	0	0	0	0	0	0	0	32	0	0	0
Gordonia_sp._QH-11	0	0	0	0	0	23	0	0	0	0	0	0	23	0	0	0	0	22	17	0	0	0	0	0	19	0	0	0	0	29	0	16	0	0	0	0	0	32	0	0	0	0	0	0	0	31	0	0	0
Gordonia_westfalica	0	0	0	0	0	0	0	0	0	0	0	0	0	0	0	0	0	0	0	0	0	0	0	0	0	0	0	0	0	0	0	0	0	0	0	0	0	0	0	0	0	0	0	0	0	0	0	0	0
Amycolicicoccus_subflavus	0	0	0	0	0	0	0	0	0	0	0	0	0	0	0	0	0	0	0	0	0	0	0	0	0	0	0	0	0	0	0	0	0	0	0	0	0	29	0	0	0	0	0	0	0	0	0	0	0
uncultured_Mycobacterium_sp.	0	0	0	0	0	0	0	0	0	0	0	0	0	0	0	0	0	0	0	0	0	0	0	0	0	0	0	0	0	0	0	0	0	0	0	0	0	0	0	0	0	0	0	0	0	0	0	0	0
Mycobacterium_avium	0	0	0	0	0	41	0	0	0	0	0	0	141	0	0	0	18	63	0	0	0	0	0	0	40	0	0	19	0	84	0	37	0	0	73	0	0	111	0	0	0	0	0	0	0	67	0	0	0
Mycobacterium_indicus_pranii	0	0	0	0	0	0	0	0	0	0	0	0	0	0	0	0	0	0	0	0	0	0	0	0	0	0	0	0	0	0	0	0	0	0	0	0	0	0	0	0	0	0	0	0	0	0	0	0	0
Mycobacterium_intracellulare	0	0	0	0	0	0	0	0	0	0	0	0	25	0	0	0	0	0	0	0	0	0	0	0	0	0	0	0	0	0	0	0	0	0	31	0	0	29	0	0	0	0	0	0	0	0	0	0	0
Mycobacterium_yongonense	0	0	0	0	0	0	0	0	0	0	0	0	0	0	0	0	0	0	0	0	0	0	0	0	0	0	0	0	0	0	0	0	0	0	0	0	0	0	0	0	0	0	0	0	0	0	0	0	0
Mycobacterium_abscessus	0	0	0	0	0	0	0	0	0	0	0	0	17	0	0	0	0	26	0	0	0	0	0	0	22	0	0	0	0	19	0	17	0	0	18	0	0	43	0	0	0	0	0	0	0	30	0	0	0
Mycobacterium_chelonae	0	0	0	0	0	0	0	0	0	0	0	0	0	0	0	0	0	0	0	0	0	0	0	0	0	0	0	0	0	0	0	0	0	0	0	0	0	0	0	0	0	0	0	0	0	0	0	0	0
Mycobacterium_immunogenum	0	0	0	0	0	0	0	0	0	0	0	0	0	0	0	0	0	0	0	0	0	0	0	0	0	0	0	0	0	0	0	0	0	0	0	0	0	18	0	0	0	0	0	0	0	0	0	0	0
Mycobacterium_chubuense	0	0	0	0	0	22	19	0	0	0	0	0	83	0	0	0	0	38	0	0	0	0	0	0	33	0	0	21	0	49	0	28	0	0	70	0	0	104	0	0	0	0	0	0	0	43	0	0	0
Mycobacterium_fortuitum	0	0	0	0	0	0	0	0	0	0	0	0	0	0	0	0	0	0	0	0	0	0	0	0	0	0	0	0	0	0	0	0	0	0	0	0	0	0	0	0	0	0	0	0	0	0	0	0	0
Mycobacterium_gilvum	0	0	0	0	0	21	17	0	0	0	0	0	68	0	0	0	17	45	0	0	0	0	0	0	44	0	0	19	0	41	0	33	0	0	73	0	0	100	0	0	0	0	0	0	0	36	0	0	0
Mycobacterium_goodii	0	0	0	0	0	23	0	0	0	0	0	0	77	0	0	0	0	43	0	0	0	0	0	0	35	0	0	23	0	36	0	33	0	0	46	0	0	71	0	0	0	0	0	0	0	63	0	0	0
Mycobacterium_haemophilum	0	0	0	0	0	0	0	0	0	0	0	0	52	0	0	0	0	35	0	0	0	0	0	0	0	0	0	0	0	0	0	0	0	0	0	0	0	0	0	0	0	0	0	0	0	0	0	0	0
Mycobacterium_kansasii	0	0	0	0	0	0	0	0	0	0	0	0	85	0	0	0	0	81	0	0	0	0	0	0	23	0	0	0	0	26	0	0	0	0	20	0	0	41	0	0	0	0	0	0	0	29	0	0	0
Mycobacterium_marinum	0	0	0	0	0	0	0	0	0	0	0	0	17	0	0	0	0	0	0	0	0	0	0	0	0	0	0	0	0	0	0	0	0	0	0	0	0	0	0	0	0	0	0	0	0	0	0	0	0
Mycobacterium_neoaurum	0	0	0	0	0	0	0	0	0	0	0	0	32	0	0	0	0	25	0	0	0	0	0	0	23	0	0	0	0	21	0	0	0	0	28	0	0	46	0	0	0	0	0	0	0	25	0	0	0
Mycobacterium_phlei	0	0	0	0	0	29	27	0	0	0	0	0	149	0	0	0	22	50	0	0	0	0	0	0	44	0	0	35	0	72	0	40	0	0	117	0	0	122	0	0	0	0	0	0	0	71	0	0	0
Mycobacterium_rhodesiae	0	0	0	0	0	18	254	0	0	0	0	0	123	0	0	0	0	24	0	0	0	0	0	0	60	0	0	31	0	36	0	66	0	0	1327	0	0	876	0	0	0	0	0	55	0	43	0	0	0
Mycobacterium_simiae	0	0	0	0	0	0	0	0	0	0	0	0	48	0	0	0	0	25	0	0	0	0	0	0	20	0	0	0	0	20	0	0	0	0	25	0	0	35	0	0	0	0	0	0	0	21	0	0	0
Mycobacterium_sinense	0	0	0	0	0	0	0	0	0	0	0	0	37	0	0	0	0	22	0	0	0	0	0	0	31	0	0	0	0	47	0	18	0	0	17	0	0	45	0	0	0	0	0	0	0	29	0	0	0
Mycobacterium_smegmatis	0	0	0	0	0	20	0	0	0	0	0	0	87	0	0	0	16	53	0	0	0	0	0	0	37	0	0	28	0	47	0	34	0	0	55	0	0	89	0	0	0	0	0	0	0	47	0	0	0
Mycobacterium_sp._EPa45	0	0	0	0	0	0	0	0	0	0	0	0	45	0	0	0	0	23	0	0	0	0	0	0	29	0	0	0	0	27	0	19	0	0	46	0	0	61	0	0	0	0	0	0	0	39	0	0	0
Mycobacterium_sp._JLS	0	0	0	0	0	0	0	0	0	0	0	0	25	0	0	0	0	0	0	0	0	0	0	0	0	0	0	0	0	0	0	0	0	0	38	0	0	32	0	0	0	0	0	0	0	0	0	0	0
Mycobacterium_sp._JS623	0	0	0	0	0	20	31	0	0	0	0	0	341	0	0	0	0	33	0	0	24	0	0	0	80	0	40	59	0	39	0	20	0	0	138	0	0	119	0	0	0	0	23	0	0	97	0	0	0
Mycobacterium_sp._QIA-37	0	0	0	0	0	0	0	0	0	0	0	0	0	0	0	0	0	0	0	0	0	0	0	0	0	0	0	0	0	0	0	0	0	0	0	0	0	0	0	0	0	0	0	0	0	0	0	0	0
Mycobacterium_canettii	0	0	0	0	0	0	0	0	0	0	0	0	51	0	0	0	0	39	0	0	0	0	0	0	0	0	0	0	0	0	0	0	0	0	0	0	0	21	0	0	0	0	0	0	0	0	0	0	0
Mycobacterium_vanbaalenii	0	0	0	0	0	18	19	0	0	0	0	0	77	0	0	0	0	30	0	0	0	0	0	0	27	0	0	21	0	42	0	28	0	0	70	0	0	90	0	0	0	0	0	0	0	47	0	0	0
Nocardia_asteroides	0	0	0	0	0	0	0	0	0	0	0	0	0	0	0	0	0	0	0	0	0	0	0	0	0	0	0	0	0	0	0	0	0	0	0	0	0	75	0	0	0	0	0	0	0	0	0	0	0
Nocardia_brasiliensis	0	0	0	0	0	37	63	0	0	0	0	0	104	0	0	0	29	130	0	0	0	0	0	0	83	0	51	17	0	98	0	96	0	0	530	0	0	2634	0	0	0	0	0	0	0	52	0	0	0
Nocardia_cyriacigeorgica	0	0	0	0	0	22	27	0	0	0	0	0	56	0	0	0	18	59	0	0	0	0	0	0	39	0	19	0	0	51	0	52	0	0	227	0	0	1188	0	0	0	0	0	0	0	22	0	0	0
Nocardia_farcinica	0	0	0	0	0	52	37	0	0	0	0	0	111	0	0	0	35	92	0	0	0	0	0	0	62	0	29	28	0	143	0	89	0	0	253	0	0	1301	0	0	0	0	0	0	0	61	0	0	0
Nocardia_nova	0	0	0	0	0	21	0	0	0	0	0	0	47	0	0	0	21	51	0	0	0	0	0	0	40	0	0	0	0	42	0	35	0	0	97	0	0	637	0	0	0	0	0	0	0	41	0	0	0
Nocardia_pseudovaccinii	0	0	0	0	0	0	0	0	0	0	0	0	0	0	0	0	0	0	0	0	0	0	0	0	0	0	0	0	0	0	0	0	0	0	0	0	0	37	0	0	0	0	0	0	0	0	0	0	0
Nocardia_vinacea	0	0	0	0	0	0	0	0	0	0	0	0	0	0	0	0	0	0	0	0	0	0	0	0	0	0	0	0	0	0	0	0	0	0	0	0	0	21	0	0	0	0	0	0	0	0	0	0	0
Rhodococcus_aetherivorans	0	0	0	0	0	35	0	0	0	0	0	0	83	0	0	0	33	61	0	0	0	0	0	0	50	0	0	24	0	78	0	49	0	0	25	0	0	114	0	0	0	0	0	0	0	64	0	0	0
Rhodococcus_equi	0	0	0	0	0	21	0	0	0	0	0	0	45	0	0	0	19	47	0	0	0	0	0	0	36	0	0	19	0	47	0	28	0	0	19	0	0	75	0	0	0	0	0	0	0	41	0	0	0
Rhodococcus_erythropolis	0	0	0	0	0	0	0	0	0	0	0	0	0	0	0	0	0	25	0	0	0	0	0	0	19	0	0	0	0	23	0	24	0	0	0	0	0	43	0	0	0	0	0	0	0	19	0	0	0
Rhodococcus_fascians	0	0	0	0	0	0	0	0	0	0	0	0	0	0	0	0	0	0	0	0	0	0	0	0	0	0	0	0	0	0	0	0	0	0	0	0	0	0	0	0	0	0	0	0	0	0	0	0	0
Rhodococcus_jostii	0	0	0	0	0	0	0	0	0	0	0	0	66	0	0	0	25	40	0	0	0	0	0	0	18	0	0	0	0	42	0	53	0	0	17	0	0	73	0	0	0	0	0	0	0	43	0	0	0
Rhodococcus_opacus	0	0	0	0	0	69	22	0	0	0	0	0	217	0	0	0	69	157	0	0	0	0	0	0	121	21	21	44	0	161	0	126	0	0	67	0	0	259	0	0	0	0	0	0	0	172	0	0	0
Rhodococcus_pyridinivorans	0	0	0	0	0	19	0	0	0	0	0	0	33	0	0	0	0	30	0	0	0	0	0	0	21	0	0	18	0	31	0	20	0	0	0	0	0	64	0	0	0	0	0	0	0	24	0	0	0
Rhodococcus_sp._B7740	0	0	0	0	0	0	0	0	0	0	0	0	0	0	0	0	0	20	0	0	0	0	0	0	0	0	0	0	0	0	0	0	0	0	0	0	0	30	0	0	0	0	0	0	0	0	0	0	0
Rhodococcus_sp._PBTS1	0	0	0	0	0	17	0	0	0	0	0	0	27	0	0	0	0	28	0	0	0	0	0	0	27	0	0	0	0	31	0	18	0	0	0	0	0	46	0	0	0	0	0	0	0	33	0	0	0
Rhodococcus_sp._PBTS2	0	0	0	0	0	0	0	0	0	0	0	0	0	0	0	0	0	0	0	0	0	0	0	0	0	0	0	0	0	0	0	0	0	0	0	0	0	0	0	0	0	0	0	0	0	0	0	0	0
Segniliparus_rotundus	0	0	0	0	0	0	0	0	0	0	0	0	0	0	0	0	0	0	0	0	0	0	0	0	0	0	0	0	0	0	0	0	0	0	0	0	0	0	0	0	0	0	0	0	0	17	0	0	0
Tsukamurella_paurometabola	0	0	0	0	0	0	0	0	0	0	0	0	19	0	0	0	0	21	0	0	0	0	0	0	22	0	0	0	0	27	0	18	0	0	0	0	0	30	0	0	0	0	0	0	0	25	0	0	0
Lawsonella_clevelandensis	0	0	0	0	0	0	0	0	0	0	0	0	0	0	0	0	0	0	0	0	0	0	0	0	0	0	0	0	0	0	0	0	0	0	0	0	0	0	0	0	0	0	0	0	0	0	0	0	0
uncultured_actinobacterium	0	0	0	0	0	0	0	0	0	0	0	0	0	0	0	0	0	0	0	0	0	0	0	0	0	0	0	0	0	0	0	24	0	0	0	0	0	0	0	0	0	0	0	0	0	0	0	0	0
Frankia_alni	0	0	0	0	0	47	0	0	0	0	0	0	95	0	0	0	41	76	0	0	0	0	0	0	52	0	0	0	0	100	0	101	0	0	19	0	0	80	0	0	0	0	0	0	0	105	0	0	0
Frankia_sp._CcI3	0	0	0	0	0	29	0	0	0	0	0	0	64	0	0	0	25	51	0	0	0	0	0	0	30	0	0	0	0	61	0	80	0	0	0	0	0	54	0	0	0	0	0	0	0	51	0	0	0
Frankia_sp._EAN1pec	0	0	0	0	0	50	0	0	0	0	0	0	143	0	0	0	49	83	0	0	0	0	0	0	78	0	0	22	0	125	0	95	0	0	21	0	0	107	0	0	0	0	0	0	0	108	0	0	0
Frankia_sp._EuI1c	0	0	0	0	0	64	17	0	0	0	0	0	162	0	0	0	57	108	0	0	0	0	0	0	109	23	0	22	0	173	0	122	0	0	29	0	0	139	0	0	0	0	0	0	0	173	0	0	0
Frankia_symbiont_of_Datisca_glomerata	0	0	0	0	0	30	0	0	0	0	0	0	67	0	0	0	30	57	0	0	0	0	0	0	34	0	0	0	0	77	0	77	0	0	0	0	0	70	0	0	0	0	0	0	0	73	0	0	0
Blastococcus_saxobsidens	0	0	0	0	0	44	0	0	0	0	0	0	95	0	0	0	33	57	0	0	0	0	0	0	49	0	0	27	0	105	0	83	0	0	0	0	0	68	0	0	0	0	0	0	0	94	0	0	0
Geodermatophilus_obscurus	0	0	0	0	0	60	0	0	0	0	0	0	156	0	0	0	39	57	0	0	0	0	0	0	70	17	0	41	0	161	0	87	0	0	0	0	0	65	0	0	0	0	0	0	0	127	0	0	0
Modestobacter_marinus	0	0	0	0	0	57	0	0	0	0	0	0	155	0	0	0	37	63	0	0	0	0	0	0	69	17	0	34	0	145	0	82	0	0	0	0	0	76	0	0	0	0	0	0	0	123	0	0	0
Stackebrandtia_nassauensis	0	0	0	0	0	1147	0	0	0	0	0	0	110	0	0	0	38	99	0	0	0	0	0	0	32	0	0	21	0	5076	0	77	0	0	0	0	0	60	0	0	0	0	0	0	0	93	0	0	0
Kineococcus_radiotolerans	0	23	0	20	0	41	0	0	0	0	0	17	71	0	17	0	27	37	0	0	18	0	17	20	31	0	0	30	0	71	0	54	0	0	0	0	0	47	0	0	0	0	17	0	0	68	0	0	0
Beutenbergia_cavernae	0	0	0	17	0	48	0	0	0	0	0	0	92	0	0	0	0	39	0	0	0	0	0	20	42	0	0	80	0	118	0	32	0	0	0	0	0	60	0	0	0	0	0	0	0	96	0	0	0
Brevibacterium_epidermidis	0	0	0	0	0	0	0	0	0	0	0	0	0	0	0	0	0	0	0	0	0	0	0	0	0	0	0	1249	0	0	0	0	0	0	0	0	0	0	0	0	0	0	0	0	0	20	0	0	0
Brevibacterium_linens	0	0	0	0	0	0	0	0	0	0	0	0	0	0	0	0	0	0	0	0	0	0	0	0	0	0	0	0	0	0	0	0	0	0	0	0	0	0	0	0	0	0	0	0	0	0	0	0	0
Cellulomonas_fimi	0	0	0	0	0	48	0	0	0	0	0	0	65	0	0	0	19	31	0	17	0	0	0	21	43	0	0	27	0	81	0	30	0	0	0	0	0	49	0	0	0	0	0	0	0	83	0	0	0
Cellulomonas_flavigena	0	19	0	20	0	39	0	0	0	0	0	19	52	0	0	0	0	24	0	0	20	0	18	21	34	0	0	27	0	56	0	28	0	0	0	0	0	33	0	0	0	0	18	0	0	69	0	0	0
Cellulomonas_gilvus	0	0	0	0	0	32	0	0	0	0	0	0	40	0	0	0	16	26	0	0	0	0	0	17	30	0	0	28	0	56	0	25	0	0	0	0	0	37	0	0	0	0	0	0	0	60	0	0	0
Brachybacterium_faecium	0	26	0	29	0	33	0	0	0	0	17	21	19	0	25	0	0	0	0	18	25	17	19	23	0	0	0	41	0	34	0	19	0	0	0	0	0	24	0	0	0	0	17	0	0	42	0	0	0
Dermacoccus_nishinomiyaensis	0	0	0	0	0	21	0	0	0	0	0	0	23	0	0	0	0	19	0	0	0	0	0	0	27	0	0	20	0	38	0	20	0	0	0	0	0	28	0	0	0	0	0	0	0	40	0	0	0
Kytococcus_sedentarius	0	0	0	0	0	20	0	0	0	0	0	0	21	0	0	0	0	17	0	0	0	0	0	0	0	0	0	20	0	29	0	18	0	0	0	0	0	20	0	0	0	0	0	0	0	26	0	0	0
Luteipulveratus_mongoliensis	0	0	0	0	0	29	0	0	0	0	0	0	131	0	0	0	17	57	0	0	0	0	0	0	44	0	0	40	0	65	0	40	0	0	0	0	0	49	0	0	0	0	0	0	0	67	0	0	0
Arsenicicoccus_sp._oral_taxon_190	0	19	0	23	0	45	0	0	0	0	0	19	64	0	19	17	18	44	0	0	20	0	18	22	30	0	0	32	0	63	0	32	0	0	0	0	0	42	0	0	0	17	0	0	0	75	0	0	0
Intrasporangium_calvum	0	0	0	0	0	36	0	0	0	0	0	0	77	0	0	0	18	46	0	0	0	0	0	0	30	0	0	36	0	65	0	47	0	0	0	0	0	59	0	0	0	0	0	0	0	88	0	0	0
uncultured_Ornithinicoccus_sp.	0	0	0	0	0	0	0	0	0	0	0	0	0	0	0	0	0	0	0	0	0	0	0	0	0	0	0	0	0	0	0	0	0	0	0	0	0	0	0	0	0	0	0	0	0	0	0	0	0
Jonesia_denitrificans	0	0	0	0	0	0	0	0	0	0	0	0	0	0	0	0	0	0	0	0	0	0	0	0	0	0	0	0	0	0	0	0	0	0	0	0	0	0	0	0	0	0	0	0	0	0	0	0	0
Clavibacter_michiganensis	0	18	0	20	0	68	17	0	0	0	0	0	59	0	18	0	66	44	0	0	18	0	18	22	100	0	28	27	0	115	0	45	0	0	0	0	0	84	0	0	0	0	0	0	0	194	0	0	0
Curtobacterium_sp._MR_MD2014	0	0	0	0	0	17	0	0	0	0	0	0	21	0	0	0	18	0	0	0	0	0	0	0	34	0	0	0	0	26	0	0	0	0	0	0	0	22	0	0	0	0	0	0	0	70	0	0	0
Leifsonia_xyli	0	0	0	0	0	18	0	0	0	0	0	0	0	0	0	0	30	0	0	0	0	0	0	0	25	0	0	0	0	24	0	18	0	0	0	0	0	24	0	0	0	0	0	0	0	64	0	0	0
Microbacterium_lacticum	0	0	0	0	0	0	0	0	0	0	0	0	0	0	0	0	0	0	0	0	0	0	0	0	0	0	0	0	0	0	0	0	0	0	0	0	0	0	0	0	0	0	0	0	0	0	0	0	0
Microbacterium_sp._CGR1	0	0	0	0	0	0	0	0	0	0	0	0	0	0	0	0	76	0	0	0	0	0	0	0	0	0	0	19	0	18	0	0	0	0	0	0	0	0	0	0	0	0	0	0	0	41	0	0	0
Microbacterium_sp._No._7	0	0	0	0	0	42	0	0	0	0	0	0	23	0	0	0	57	0	19	0	0	0	0	0	46	0	0	0	0	56	0	23	0	0	0	0	0	33	0	0	0	0	0	0	0	87	0	0	0
Microbacterium_sp._PAMC_28756	0	0	0	0	0	17	0	0	0	0	0	0	17	0	0	0	82	0	0	0	0	0	0	0	0	0	0	20	0	28	0	0	0	0	0	0	0	21	0	0	0	0	0	0	0	46	0	0	0
Microbacterium_sp._XT11	0	0	0	0	0	0	0	0	0	0	0	0	0	0	0	0	68	0	0	0	0	0	0	0	20	0	0	0	0	26	0	0	0	0	0	0	0	17	0	0	0	0	0	0	0	39	0	0	0
Microbacterium_testaceum	0	0	0	0	0	20	0	0	0	0	0	0	0	0	0	0	39	25	0	0	0	0	0	0	26	0	0	0	0	26	0	0	0	0	0	0	0	24	0	0	0	0	0	0	0	48	0	0	0
Microcella_alkaliphila	0	0	0	0	0	0	0	0	0	0	0	0	0	0	0	0	23	0	0	0	0	0	0	0	20	0	0	0	0	22	0	0	0	0	0	0	0	0	0	0	0	0	0	0	0	57	0	0	0
Microterricola_viridarii	0	0	0	0	0	18	0	0	0	0	0	0	21	0	0	0	67	0	0	0	0	0	0	0	29	0	0	0	0	29	0	24	0	0	0	0	0	33	0	0	0	0	0	0	0	68	0	0	0
Rathayibacter_toxicus	0	0	0	0	0	0	0	0	0	0	0	0	0	0	0	0	0	0	0	0	0	0	0	0	0	0	0	0	0	0	0	0	0	0	0	0	0	0	0	0	0	0	0	0	0	0	0	0	0
Arthrobacter_alpinus	0	0	0	0	0	0	0	0	0	0	0	0	0	0	0	0	0	0	0	0	0	0	0	0	0	0	0	0	0	0	0	0	0	0	0	0	0	0	0	0	0	0	0	0	0	0	0	0	0
Arthrobacter_sp._11W110_air	0	0	0	0	0	19	0	0	0	0	0	0	25	0	0	0	18	0	0	0	0	0	0	0	18	0	0	19	0	24	0	22	0	0	0	0	0	22	0	0	0	0	0	0	0	22	0	0	0
Arthrobacter_sp._A3	0	0	0	0	0	0	0	0	0	0	0	0	0	0	0	0	0	0	0	0	0	0	0	0	0	0	0	0	0	0	0	0	0	0	0	0	0	0	0	0	0	0	0	0	0	0	0	0	0
Arthrobacter_sp._ATCC_21022	0	0	0	0	0	0	0	0	0	0	0	0	0	0	0	0	0	0	0	0	0	0	0	0	0	0	0	0	0	0	0	0	0	0	0	0	0	0	0	0	0	0	0	0	0	0	0	0	0
Arthrobacter_sp._ERGS1:01	0	0	0	0	0	0	0	0	0	0	0	0	0	0	0	0	0	0	0	0	0	0	0	0	0	0	0	0	0	0	0	0	0	0	0	0	0	18	0	0	0	0	0	0	0	18	0	0	0
Arthrobacter_sp._FB24	0	0	0	0	0	0	0	0	0	0	0	0	0	0	0	0	0	16	0	0	0	0	0	0	0	0	0	0	0	0	0	0	0	0	0	0	0	0	0	0	0	0	0	0	0	24	0	0	0
Arthrobacter_sp._Hiyo4	0	0	0	0	0	0	0	0	0	0	0	0	0	0	0	0	0	0	0	0	0	0	0	0	0	0	0	0	0	0	0	0	0	0	0	0	0	0	0	0	0	0	0	0	0	0	0	0	0
Arthrobacter_sp._Hiyo8	0	0	0	0	0	0	0	0	0	0	0	0	0	0	0	0	0	0	0	0	0	0	0	0	0	0	0	0	0	0	0	17	0	0	0	0	0	0	0	0	0	0	0	0	0	0	0	0	0
Arthrobacter_sp._PAMC_25486	0	0	0	0	0	0	0	0	0	0	0	0	0	0	0	0	0	0	0	0	0	0	0	0	0	0	0	0	0	0	0	0	0	0	0	0	0	0	0	0	0	0	0	0	0	0	0	0	0
Glutamicibacter_arilaitensis	0	0	0	0	0	0	0	0	0	0	0	0	0	0	0	0	31	0	0	0	0	0	0	0	0	0	0	0	0	0	0	0	0	0	0	0	0	0	0	0	0	0	0	0	0	0	0	0	0
Kocuria_flava	0	18	0	18	0	31	0	0	0	0	0	0	25	0	17	0	0	23	0	0	0	0	0	0	29	0	0	22	0	40	0	30	0	0	0	0	0	27	0	0	0	0	0	0	0	42	0	0	0
Kocuria_palustris	0	0	0	0	0	17	0	0	0	0	0	0	0	0	0	0	0	0	0	0	0	0	0	0	0	0	0	0	0	20	0	0	0	0	0	0	0	18	0	0	0	0	0	0	0	25	0	0	0
Kocuria_rhizophila	0	0	0	0	0	0	0	0	0	0	0	0	0	0	0	0	0	0	0	0	0	0	0	0	0	0	0	0	0	0	0	0	0	0	0	0	0	0	0	0	0	0	0	0	0	20	0	0	0
Kocuria_turfanensis	0	0	0	17	0	27	0	0	0	0	0	0	30	0	0	0	0	20	0	0	0	0	0	0	19	0	0	20	0	38	0	21	0	0	0	0	0	20	0	0	0	0	0	0	0	34	0	0	0
Micrococcus_luteus	0	0	0	0	0	22	0	0	0	0	0	0	0	0	0	0	0	0	0	0	0	0	0	0	16	0	0	0	0	31	0	0	0	0	0	0	0	18	0	0	0	0	0	0	0	32	0	0	0
Micrococcus_sp._A1	0	0	0	0	0	0	0	0	0	0	0	0	0	0	0	0	0	0	0	0	0	0	0	0	0	0	0	0	0	0	0	0	0	0	0	0	0	0	0	0	0	0	0	0	0	0	0	0	0
Paenarthrobacter_aurescens	0	0	0	0	0	0	0	0	0	0	0	0	0	0	0	0	0	0	0	0	0	0	0	0	0	0	0	0	0	0	0	0	0	0	0	0	0	0	0	0	0	0	0	0	0	0	0	0	0
Pseudarthrobacter_chlorophenolicus	0	0	0	0	0	0	0	0	0	0	0	0	0	0	0	0	0	0	0	0	0	0	0	0	0	0	0	0	0	0	0	0	0	0	0	0	0	0	0	0	0	0	0	0	0	17	0	0	0
Pseudarthrobacter_phenanthrenivorans	0	0	0	0	0	0	0	0	0	0	0	0	0	0	0	0	0	0	0	0	0	0	0	0	0	0	0	0	0	0	0	0	0	0	0	0	0	0	0	0	0	0	0	0	0	17	0	0	0
Pseudarthrobacter_sulfonivorans	0	0	0	0	0	0	0	0	0	0	0	0	0	0	0	0	0	0	0	0	0	0	0	0	0	0	0	0	0	0	0	0	0	0	0	0	0	0	0	0	0	0	0	0	0	18	0	0	0
Renibacterium_salmoninarum	0	0	0	0	0	0	0	0	0	0	0	0	0	0	0	0	0	0	0	0	0	0	0	0	0	0	0	0	0	0	0	0	0	0	0	0	0	0	0	0	0	0	0	0	0	0	0	0	0
uncultured_Rothia_sp.	0	0	0	0	0	0	0	0	0	0	0	0	0	0	0	0	0	0	0	0	0	0	0	0	0	0	0	0	0	0	0	0	0	0	0	0	0	0	0	0	0	0	0	0	0	0	0	0	0
Rothia_dentocariosa	0	0	0	240	8438	254	0	59	0	1967	274	21	0	0	1274	342	755	0	997	0	20	0	30	103	0	133	0	0	0	0	33	0	2387	28	0	21	0	0	0	460	17	59	0	0	0	0	1088	55	0
Rothia_mucilaginosa	0	0	0	0	286	19	0	0	0	117	25	0	0	0	114	53	27	0	84	46	0	0	0	0	0	17	0	0	0	0	0	0	139	0	0	0	0	0	19	52	0	0	0	0	35	0	105	0	0
Rothia_sp._T40-1	0	0	0	0	0	0	0	0	0	0	0	0	0	0	0	0	0	0	0	0	0	0	0	0	0	0	0	0	0	0	0	0	0	0	0	0	0	0	0	0	0	0	0	0	0	0	0	0	0
Sinomonas_atrocyanea	0	0	0	0	0	30	0	0	0	0	0	0	33	0	0	0	0	22	0	0	0	0	0	0	20	0	0	17	0	48	0	22	0	0	0	0	0	32	0	0	0	0	0	0	0	61	0	0	0
Isoptericola_variabilis	0	22	0	28	0	57	0	18	0	0	18	26	64	0	22	0	17	34	0	21	23	0	23	28	37	0	0	37	0	86	0	31	0	0	0	0	0	44	0	18	17	16	17	0	0	79	0	0	0
Xylanimonas_cellulosilytica	0	26	0	25	0	44	0	0	0	0	0	22	38	0	19	17	0	26	0	19	25	0	21	26	25	0	0	27	0	47	0	26	0	0	0	0	0	34	0	16	17	0	16	0	0	46	0	0	0
Sanguibacter_keddieii	0	17	0	19	0	35	0	0	0	0	17	22	32	0	16	0	0	18	0	21	23	0	21	26	17	0	0	31	0	36	0	21	0	0	0	0	0	29	0	0	0	0	0	0	0	51	0	0	0
Tropheryma_whipplei	0	0	0	0	0	0	0	0	0	0	0	0	0	0	0	0	0	0	0	0	0	0	0	0	0	0	0	0	0	0	0	0	0	0	0	0	0	0	0	0	0	0	0	0	0	0	0	0	0
Actinoplanes_friuliensis	0	0	0	0	0	50	0	0	0	0	0	0	246	0	0	0	55	103	0	0	0	0	0	0	63	25	0	26	0	164	0	121	0	0	23	0	0	88	0	0	0	0	0	0	0	186	0	0	0
Actinoplanes_missouriensis	0	0	21	0	0	47	0	0	0	0	0	0	188	0	0	0	48	91	0	0	0	0	0	0	54	22	0	25	0	144	0	113	0	0	27	0	0	74	0	0	0	0	0	0	0	192	0	0	0
Actinoplanes_sp._N902-109	0	0	22	0	0	47	0	0	0	0	0	0	178	0	0	0	54	132	0	0	0	0	0	0	58	21	0	22	0	154	0	130	0	0	18	0	0	72	0	0	0	0	0	0	0	189	0	0	0
Actinoplanes_sp._SE50/110	0	0	26	0	0	49	0	0	0	0	0	0	158	0	0	0	52	120	0	0	0	0	0	0	53	21	0	21	0	143	0	116	0	0	20	0	0	79	0	0	0	0	0	0	0	155	0	0	0
Actinoplanes_teichomyceticus	0	0	0	0	0	0	0	0	0	0	0	0	0	0	0	0	0	0	0	0	0	0	0	0	0	0	0	0	0	0	0	0	0	0	0	0	0	0	0	0	0	0	0	0	0	0	0	0	0
Micromonospora_aurantiaca	0	0	0	0	0	0	0	0	0	0	0	0	64	0	0	0	29	43	0	0	0	0	0	0	20	0	0	0	0	58	0	61	0	0	0	0	0	23	0	0	0	0	16	0	0	75	0	0	0
Micromonospora_sp._L5	0	0	0	0	0	18	0	0	0	0	0	0	67	0	0	0	31	26	0	0	0	0	0	0	0	0	0	0	0	60	0	62	0	0	0	0	0	23	0	0	0	0	0	0	0	66	0	0	0
Salinispora_arenicola	0	0	0	0	0	17	0	0	0	0	0	0	50	0	0	0	30	63	0	0	0	0	0	0	22	0	0	0	0	57	0	67	0	0	0	0	0	29	0	0	0	0	17	0	0	84	0	0	0
Salinispora_tropica	0	0	0	0	0	0	0	0	0	0	0	0	38	0	0	0	23	38	0	0	0	0	0	0	21	0	0	0	0	47	0	57	0	0	0	0	0	23	0	0	0	0	0	0	0	74	0	0	0
Verrucosispora_maris	0	0	39	0	0	35	0	0	0	0	0	0	133	0	0	0	63	83	0	0	0	0	0	0	40	19	0	21	0	129	0	151	0	0	18	0	0	59	0	0	0	0	40	0	0	184	0	0	0
Nakamurella_multipartita	0	0	0	0	0	38	0	0	0	0	0	0	130	0	0	0	29	81	0	0	0	0	0	0	43	0	0	22	0	90	0	59	0	0	0	0	0	55	0	0	0	0	0	0	0	101	0	0	0
Aeromicrobium_erythreum	0	0	45	0	0	40	0	0	0	0	0	0	106	0	0	0	20	32	0	0	0	0	0	0	47	22	0	115	0	97	0	42	0	0	0	0	0	74	0	0	0	0	0	0	0	73	0	0	0
Kribbella_flavida	0	0	58	0	0	92	0	0	0	0	0	0	6667	0	0	0	58	156	0	0	0	0	0	0	86	169	22	368	0	481	0	154	0	0	179	0	0	125	0	0	0	0	17	0	0	162	0	0	0
Nocardioides_sp._JS614	0	0	69	0	0	76	22	0	0	0	0	25	659	0	0	0	45	65	0	0	0	0	0	0	68	241	67	116	0	223	0	119	0	0	91	0	0	513	0	0	0	30	0	0	0	263	0	0	0
Pimelobacter_simplex	0	0	33	0	0	71	0	0	0	0	0	20	354	0	0	0	40	63	0	0	0	0	0	0	84	117	44	97	0	167	0	89	0	0	60	0	0	294	0	0	0	27	0	0	0	170	0	0	0
Microlunatus_phosphovorus	30	17	0	0	0	34	0	0	0	0	0	18	80	0	0	0	17	27	33	0	0	0	0	19	33	0	0	38	0	61	0	27	0	0	0	0	0	40	0	0	0	0	0	0	0	52	0	0	0
Propionibacterium_acidipropionici	46	53	0	53	19	62	0	33	0	25	26	49	19	49	63	39	0	0	49	36	48	33	39	57	21	0	0	0	0	26	22	31	30	31	0	26	0	23	0	31	34	59	45	0	0	47	25	31	0
Propionibacterium_acnes	0	0	0	0	0	0	0	0	0	0	0	0	0	49	17	0	0	0	21	17	0	0	0	20	0	0	0	0	0	33	0	0	0	0	0	0	0	0	22	0	0	0	0	0	0	0	0	0	0
Propionibacterium_avidum	0	0	0	0	0	0	0	0	0	0	0	0	0	23	0	0	0	0	18	54	0	0	0	17	0	0	0	0	0	0	0	0	0	0	0	0	0	0	0	0	0	0	0	0	0	0	0	0	0
Propionibacterium_freudenreichii	72	42	0	41	0	47	0	34	0	17	23	46	0	55	61	35	0	18	59	33	37	33	35	63	0	0	0	0	0	20	22	0	23	29	0	22	0	0	0	24	32	115	39	0	0	18	26	28	0
Propionibacterium_propionicum	4644	5694	0	16057	8267	11525	149	5217	17	10555	6477	15951	0	2139	6825	23368	366	32	33087	2171	21058	5383	15153	8863	32	77	0	0	0	18	13157	20	12883	8644	0	14492	0	41	0	8972	8397	9113	8080	26	0	56	14999	9894	0
Actinosynnema_mirum	0	0	0	0	0	110	0	0	0	0	0	0	1058	0	0	0	69	596	0	0	0	0	0	0	259	18	0	57	0	396	0	186	0	0	19	0	0	83	0	0	0	0	20	0	0	96	0	0	0
Alloactinosynnema_sp._L-07	0	0	17	0	0	288	0	0	0	0	0	0	983	0	0	0	72	673	0	0	0	0	0	0	117	30	0	116	0	1092	0	192	0	0	21	0	0	92	0	0	0	0	58	0	0	103	0	0	0
Amycolatopsis_benzoatilytica	0	0	0	0	0	0	0	0	0	0	0	0	0	0	0	0	0	0	0	0	0	0	0	0	0	0	0	0	0	0	0	0	0	0	0	0	0	0	0	0	0	0	0	0	0	0	0	0	0
Amycolatopsis_japonica	0	0	0	0	0	40	0	0	0	0	0	0	284	0	0	0	23	252	0	0	0	0	0	0	43	0	0	22	0	141	0	52	0	0	0	0	0	39	0	0	0	0	0	0	0	41	0	0	0
Amycolatopsis_lurida	0	0	0	0	0	43	0	0	0	0	0	0	382	0	0	0	27	310	0	0	0	0	0	0	46	0	0	28	0	167	0	60	0	0	0	0	0	44	0	0	0	0	0	0	0	28	0	0	0
Amycolatopsis_mediterranei	0	0	0	0	0	144	0	0	0	0	0	25	989	0	0	0	73	1401	0	0	0	0	0	0	135	27	0	73	0	532	0	181	0	0	30	0	0	148	0	0	0	0	30	0	0	149	0	0	0
Amycolatopsis_methanolica	0	0	0	0	0	164	0	0	0	0	0	0	663	0	0	0	52	428	0	0	0	0	0	0	116	23	0	77	0	541	0	99	0	0	23	0	0	112	0	0	0	0	25	0	0	130	0	0	0
Amycolatopsis_orientalis	0	0	0	0	0	47	0	0	0	0	0	0	373	0	0	0	23	236	0	0	0	0	0	0	45	0	0	26	0	170	0	58	0	0	0	0	0	49	0	0	0	0	0	0	0	45	0	0	0
Kibdelosporangium_phytohabitans	0	0	0	0	0	151	0	0	0	0	0	0	7353	0	0	0	48	779	0	0	0	0	0	0	93	43	0	121	0	635	0	117	0	0	19	0	0	71	0	0	0	0	24	0	0	81	0	0	0
Kibdelosporangium_sp._MJ126-NF4	0	0	0	0	0	180	0	0	0	0	0	0	7293	0	0	0	57	713	0	0	0	0	0	0	95	57	0	141	0	735	0	151	0	0	21	0	0	88	0	0	0	0	32	0	0	109	0	0	0
Kutzneria_albida	0	0	0	0	0	184	0	0	0	0	0	0	976	0	0	0	139	13724	0	0	0	0	0	0	139	30	0	72	0	691	0	324	0	0	22	0	0	128	0	0	0	0	32	0	0	120	0	0	0
Pseudonocardia_dioxanivorans	0	0	0	0	0	90	18	0	0	0	0	0	477	0	0	0	57	301	0	0	0	0	0	0	85	34	0	51	0	242	0	127	0	0	29	0	0	98	0	0	0	0	0	0	0	192	0	0	0
Pseudonocardia_sp._AL041005-10	0	0	0	0	0	35	0	0	0	0	0	0	151	0	0	0	20	74	0	0	0	0	0	0	37	0	0	25	0	95	0	55	0	0	0	0	0	52	0	0	0	0	0	0	0	68	0	0	0
Pseudonocardia_sp._HH130629-09	0	0	0	0	0	33	0	0	0	0	0	0	138	0	0	0	18	78	0	0	0	0	0	0	36	0	0	21	0	84	0	43	0	0	0	0	0	44	0	0	0	0	0	0	0	75	0	0	0
Saccharomonospora_viridis	0	0	0	0	0	29	0	0	0	0	0	0	76	0	0	0	18	89	0	0	0	0	0	0	20	0	0	18	0	94	0	42	0	0	0	0	0	43	0	0	0	0	0	0	0	30	0	0	0
Saccharopolyspora_erythraea	0	0	0	0	22	127	0	0	0	0	0	64	524	0	0	0	82	496	0	0	0	0	23	0	108	22	0	70	0	427	0	177	0	0	22	0	0	112	0	0	0	0	18	0	0	132	0	0	0
Saccharothrix_espanaensis	0	0	0	0	0	184	0	0	0	0	0	0	1857	0	0	0	78	875	0	0	0	0	0	0	475	26	0	80	0	669	0	219	0	0	27	0	0	174	0	0	0	0	29	0	0	107	0	0	0
Streptoalloteichus_hindustanus	0	0	0	0	0	0	0	0	0	0	0	0	0	0	0	0	200	0	0	0	0	0	0	0	0	0	0	0	0	47	0	567	0	0	0	0	0	0	0	0	0	0	0	0	0	0	0	0	0
Streptoalloteichus_sp._ATCC_53650	0	0	0	0	0	0	0	0	0	0	0	0	0	0	0	0	0	0	0	0	0	0	0	0	0	0	0	0	0	0	0	0	0	0	0	0	0	0	0	0	0	0	0	0	0	0	0	0	0
Kitasatospora_setae	0	0	0	0	0	51	0	0	0	0	0	0	535	0	0	0	92	248	0	0	0	0	0	0	76	0	0	33	0	137	0	228	0	0	66	0	0	623	0	0	0	0	0	0	0	101	0	0	0
Streptomyces_aizunensis	0	0	44	0	0	0	0	0	0	0	0	0	0	0	0	0	0	0	0	0	0	0	0	0	0	0	0	0	0	0	0	0	0	0	0	0	0	0	0	0	0	0	0	0	0	0	0	0	0
Streptomyces_coelicolor	0	0	0	0	0	0	0	0	0	0	0	0	61	0	0	0	0	28	0	0	0	0	0	0	0	0	0	0	0	29	0	31	0	0	0	0	0	63	0	0	0	0	0	0	0	0	0	0	0
Streptomyces_alboniger	0	0	0	0	0	0	0	0	0	0	0	0	0	0	0	0	0	0	0	0	0	0	0	0	0	0	0	0	0	0	0	0	0	0	0	0	0	17	0	0	0	0	0	0	0	0	0	0	0
Streptomyces_albulus	0	0	20	0	0	38	0	0	0	0	0	0	387	0	0	0	55	151	0	0	0	0	0	0	30	0	0	30	0	87	0	132	0	0	43	0	0	376	0	0	0	0	20	0	0	62	0	0	0
Streptomyces_albus	0	0	50	0	0	81	21	0	0	0	0	0	594	0	0	0	103	286	0	0	0	0	0	0	82	0	18	62	0	154	0	249	0	0	88	0	0	922	0	0	0	0	20	0	0	101	0	0	0
Streptomyces_ambofaciens	0	0	20	0	0	45	0	0	0	0	0	0	209	0	0	0	35	87	0	0	0	0	0	0	22	0	0	22	0	60	0	71	0	0	23	0	0	198	0	0	0	0	0	0	0	34	0	0	0
Streptomyces_ansochromogenes	0	0	0	0	0	0	0	0	0	0	0	0	30	0	0	0	0	23	0	0	0	0	0	0	0	0	0	0	0	0	0	0	0	0	0	0	0	31	0	0	0	0	0	0	0	0	0	0	0
Streptomyces_aureofaciens	0	0	0	0	0	0	0	0	0	0	0	0	0	0	0	0	0	0	0	0	0	0	0	0	0	0	0	0	0	0	0	0	0	0	0	0	0	0	0	0	0	0	0	0	0	0	0	0	0
Streptomyces_avermitilis	0	0	54	0	0	75	0	0	0	0	0	0	317	0	0	0	65	278	0	0	0	0	0	0	42	0	0	24	0	68	0	120	0	0	37	0	0	284	0	0	0	0	16	0	0	60	0	0	0
Streptomyces_bingchenggensis	0	0	48	0	0	60	0	0	0	0	0	0	870	0	0	0	111	298	0	0	0	0	0	0	56	0	0	48	0	132	0	272	0	0	69	0	0	684	0	0	0	0	18	0	0	90	0	0	0
Streptomyces_carzinostaticus	0	0	0	0	0	0	0	0	0	0	0	0	0	0	0	0	24	0	0	0	0	0	0	0	0	0	0	0	0	0	0	0	0	0	0	0	0	0	0	0	0	0	0	0	0	0	0	0	0
Streptomyces_cattleya	0	0	0	0	0	45	21	0	0	0	0	0	842	0	0	0	83	370	0	0	0	0	0	0	57	0	0	39	0	120	0	190	0	0	111	0	0	1058	0	0	0	0	0	0	0	59	0	0	0
Streptomyces_clavuligerus	0	0	0	0	0	0	0	0	0	0	0	0	0	0	0	0	0	0	0	0	0	0	0	0	0	0	0	0	0	0	0	0	0	0	0	0	0	0	0	0	0	0	0	0	0	0	0	0	0
Streptomyces_collinus	0	0	18	0	0	47	0	0	0	0	0	0	236	0	0	0	35	136	0	0	0	0	0	0	29	0	0	0	0	71	0	76	0	0	28	0	0	249	0	0	0	0	0	0	0	44	0	0	0
Streptomyces_cyaneogriseus	0	0	0	0	0	29	0	0	0	0	0	0	128	0	0	0	96	50	0	0	0	0	0	0	0	0	0	0	0	32	0	79	0	0	0	0	0	126	0	0	0	0	0	0	0	21	0	0	0
Streptomyces_davawensis	0	0	32	0	0	155	0	0	0	0	0	0	274	0	0	0	58	164	0	0	0	0	0	0	31	0	0	21	0	114	0	111	0	0	38	0	0	322	0	0	0	0	0	0	0	55	0	0	0
Streptomyces_exfoliatus	0	0	0	0	0	0	0	0	0	0	0	0	0	0	0	0	0	0	0	0	0	0	0	0	0	0	0	0	0	0	0	0	0	0	0	0	0	0	0	0	0	0	0	0	0	0	0	0	0
Streptomyces_fradiae	0	0	0	0	0	0	0	0	0	0	0	0	0	0	0	0	0	0	0	0	0	0	0	0	0	0	0	0	0	0	0	0	0	0	0	0	0	0	0	0	0	0	0	0	0	0	0	0	0
Streptomyces_fulvissimus	0	0	59	0	0	21	0	0	0	0	0	0	184	0	0	0	33	80	0	0	0	0	0	0	26	0	0	0	0	38	0	65	0	0	35	0	0	200	0	0	0	0	21	0	0	35	0	0	0
Streptomyces_glaucescens	0	0	23	0	0	59	0	0	0	0	0	0	262	0	0	0	45	162	0	0	0	0	0	0	35	0	0	19	0	68	0	90	0	0	29	0	0	254	0	0	0	0	0	0	0	54	0	0	0
Streptomyces_griseoplanus	0	0	0	0	0	0	0	0	0	0	0	0	0	0	0	0	0	0	0	0	0	0	0	0	0	0	0	0	0	0	0	0	0	0	0	0	0	20	0	0	0	0	0	0	0	0	0	0	0
Streptomyces_griseoviridis	0	0	0	0	0	0	0	0	0	0	0	0	0	0	0	0	0	0	0	0	0	0	0	0	0	0	0	0	0	0	0	0	0	0	0	0	0	0	0	0	0	0	0	0	0	0	0	0	0
Streptomyces_globisporus	0	0	49	0	0	21	0	0	0	0	0	0	199	0	0	0	29	73	0	0	0	0	0	0	20	0	0	0	0	39	0	66	0	0	22	0	0	192	0	0	0	0	16	0	0	26	0	0	0
Streptomyces_argenteolus	0	0	0	0	0	0	0	0	0	0	0	0	0	0	0	0	0	0	0	0	0	0	0	0	0	0	0	0	0	0	0	18	0	0	0	0	0	0	0	0	0	0	0	0	0	0	0	0	0
Streptomyces_griseus	0	0	47	0	0	22	0	0	0	0	0	0	237	0	0	0	46	96	0	0	0	0	0	0	27	0	0	19	0	50	0	110	0	0	28	0	0	240	0	0	0	0	0	0	0	24	0	0	0
Streptomyces_hygroscopicus	0	0	26	0	0	65	0	0	0	0	0	0	304	0	0	0	64	191	0	0	0	0	0	0	35	0	0	24	0	85	0	160	0	0	42	0	0	444	0	0	0	0	0	0	0	58	0	0	0
Streptomyces_incarnatus	0	0	19	0	0	56	0	0	0	0	0	0	218	0	0	0	38	145	0	0	0	0	0	0	28	0	0	0	0	66	0	90	0	0	28	0	0	197	0	0	0	0	0	0	0	41	0	0	0
Streptomyces_iranensis	0	0	0	0	0	31	0	0	0	0	0	0	298	0	0	0	53	132	0	0	0	0	0	0	26	0	0	29	0	62	0	99	0	0	27	0	0	226	0	0	0	0	0	0	0	36	0	0	0
Streptomyces_laurentii	0	0	47	0	0	34	0	0	0	0	0	0	254	0	0	0	54	119	0	0	0	0	0	0	29	0	0	21	0	70	0	129	0	0	39	0	0	362	0	0	0	0	0	0	0	53	0	0	0
Streptomyces_lavendulae	0	0	0	0	0	0	0	0	0	0	0	0	0	0	0	0	0	0	0	0	0	0	0	0	0	0	0	0	0	0	0	0	0	0	0	0	0	0	0	0	0	0	0	0	0	0	0	0	0
Streptomyces_leeuwenhoekii	0	0	0	0	0	26	0	0	0	0	0	0	108	0	0	0	26	63	0	0	0	0	0	0	0	0	0	0	0	33	0	75	0	0	21	0	0	137	0	0	0	0	0	0	0	18	0	0	0
Streptomyces_lividans	0	0	0	0	0	0	0	0	0	0	0	0	39	0	0	0	0	18	0	0	0	0	0	0	0	0	0	0	0	0	0	19	0	0	0	0	0	37	0	0	0	0	0	0	0	0	0	0	0
Streptomyces_longispororuber	0	0	0	0	0	0	0	0	0	0	0	0	0	0	0	0	0	0	0	0	0	0	0	0	0	0	0	0	0	0	0	0	0	0	0	0	0	17	0	0	0	0	0	0	0	0	0	0	0
Streptomyces_lydicus	0	0	36	0	0	44	0	0	0	0	0	0	449	0	0	0	71	202	0	0	0	0	0	0	42	0	0	35	0	107	0	142	0	0	48	0	0	431	0	0	0	0	49	0	0	51	0	0	0
Streptomyces_nodosus	0	0	18	0	0	39	0	0	0	0	0	0	183	0	0	0	42	112	0	0	0	0	0	0	28	0	0	0	0	47	0	94	0	0	30	0	0	259	0	0	0	0	0	0	0	36	0	0	0
Streptomyces_nogalater	0	0	0	0	0	0	0	0	0	0	0	0	0	0	0	0	0	0	0	0	0	0	0	0	0	0	0	0	0	0	0	0	0	0	0	0	0	0	0	0	0	0	0	0	0	0	0	0	0
Streptomyces_pratensis	0	0	0	0	0	0	0	0	0	0	0	0	36	0	0	0	23	20	0	0	0	0	0	0	0	0	0	0	0	0	0	63	0	0	0	0	0	55	0	0	0	0	0	0	0	0	0	0	0
Streptomyces_pristinaespiralis	0	0	428	0	0	47	0	0	0	0	0	0	447	0	0	0	68	128	0	0	0	0	0	0	41	0	0	30	0	94	0	125	0	0	45	0	0	389	0	0	0	0	0	0	0	60	0	0	0
Streptomyces_rapamycinicus	0	0	0	0	0	28	0	0	0	0	0	0	335	0	0	0	37	123	0	0	0	0	0	0	24	0	0	26	0	67	0	98	0	0	31	0	0	264	0	0	0	0	0	0	0	52	0	0	0
Streptomyces_reticuli	0	0	0	0	0	17	0	0	0	0	0	0	86	0	0	0	18	57	0	0	0	0	0	0	16	0	0	0	0	21	0	50	0	0	0	0	0	118	0	0	0	0	0	0	0	16	0	0	0
Streptomyces_rochei	0	0	0	0	0	0	0	0	0	0	0	0	0	0	0	0	0	0	0	0	0	0	0	0	0	0	0	0	0	0	0	0	0	0	0	0	0	0	0	0	0	0	0	0	0	0	0	0	0
Streptomyces_scabiei	0	0	32	0	0	70	0	0	0	0	0	0	317	0	0	0	47	169	0	0	0	0	0	0	47	0	0	20	0	91	0	116	0	0	53	0	0	319	0	0	0	0	0	0	0	50	0	0	0
Streptomyces_sp._14R-10	0	0	0	0	0	0	0	0	0	0	0	0	0	0	0	0	0	36	0	0	0	0	0	0	0	0	0	0	0	0	0	0	0	0	0	0	0	0	0	0	0	0	0	0	0	0	0	0	0
Streptomyces_sp._44414	0	0	0	0	0	0	0	0	0	0	0	0	0	0	0	0	0	0	0	0	0	0	0	0	0	0	0	0	0	0	0	0	0	0	27	0	0	0	0	0	0	0	0	0	0	0	0	0	0
Streptomyces_sp._4F	0	0	20	0	0	51	0	0	0	0	0	0	280	0	0	0	35	103	0	0	0	0	0	0	32	0	0	23	0	70	0	85	0	0	31	0	0	297	0	0	0	0	0	0	0	35	0	0	0
Streptomyces_sp._769	0	0	19	0	0	37	0	0	0	0	0	0	362	0	0	0	66	208	0	0	0	0	0	0	37	0	0	29	0	80	0	149	0	0	40	0	0	377	0	0	0	0	25	0	0	47	0	0	0
Streptomyces_sp._CCM_MD2014	0	0	0	0	0	43	0	0	0	0	0	0	197	0	0	0	35	91	0	0	0	0	0	0	36	0	0	19	0	56	0	74	0	0	23	0	0	190	0	0	0	0	0	0	0	40	0	0	0
Streptomyces_sp._CdTB01	0	0	26	0	0	111	0	0	0	0	0	0	304	0	0	0	39	201	0	0	0	0	0	0	46	0	0	24	0	106	0	92	0	0	34	0	0	263	0	0	0	0	0	0	0	93	0	0	0
Streptomyces_sp._CFMR_7	0	0	49	0	0	21	0	0	0	0	0	0	205	0	0	0	45	83	0	0	0	0	0	0	20	0	0	0	0	39	0	88	0	0	28	0	0	243	0	0	0	0	0	0	0	31	0	0	0
Streptomyces_sp._CNQ-509	0	0	22	0	0	57	0	0	0	0	0	0	632	0	0	0	59	211	0	0	0	0	0	0	74	0	0	54	0	172	0	134	0	0	67	0	0	639	0	0	0	0	0	0	0	111	0	0	0
Streptomyces_sp._CNQ-617	0	0	0	0	0	0	0	0	0	0	0	0	0	0	0	0	0	0	0	0	0	0	0	0	0	0	0	0	0	0	0	0	0	0	0	0	0	0	0	0	0	0	0	0	0	0	0	0	0
Streptomyces_sp._CS40	0	0	0	0	0	0	0	0	0	0	0	0	0	0	0	0	0	0	0	0	0	0	0	0	0	0	0	0	0	0	0	0	0	0	0	0	0	0	0	0	0	0	0	0	0	0	0	0	0
Streptomyces_sp._F11	0	0	0	0	0	0	0	0	0	0	0	0	0	0	0	0	0	0	0	0	0	0	0	0	0	0	0	0	0	0	0	31	0	0	0	0	0	0	0	0	0	0	0	0	0	0	0	0	0
Streptomyces_sp._F12	0	0	0	0	0	0	0	0	0	0	0	0	0	0	0	0	0	0	0	0	0	0	0	0	0	0	0	0	0	0	0	0	0	0	0	0	0	0	0	0	0	0	0	0	0	0	0	0	0
Streptomyces_sp._F2	0	0	0	0	0	0	0	0	0	0	0	0	0	0	0	0	0	0	0	0	0	0	0	0	0	0	0	0	0	0	0	0	0	0	0	0	0	0	0	0	0	0	0	0	0	0	0	0	0
Streptomyces_sp._F8	0	0	0	0	0	0	0	0	0	0	0	0	0	0	0	0	0	0	0	0	0	0	0	0	0	0	0	0	0	0	0	0	0	0	0	0	0	0	0	0	0	0	0	0	0	0	0	0	0
Streptomyces_sp._FR1	0	0	0	0	0	0	0	0	0	0	0	0	0	0	0	0	0	0	0	0	0	0	0	0	0	0	0	0	0	0	0	0	0	0	0	0	0	0	0	0	0	0	0	0	0	0	0	0	0
Streptomyces_sp._L-49973	0	0	0	0	0	0	0	0	0	0	0	0	0	0	0	0	0	0	0	0	0	0	0	0	0	0	0	0	0	0	0	0	0	0	0	0	0	36	0	0	0	0	0	0	0	0	0	0	0
Streptomyces_sp._LRS1323	0	0	0	0	0	0	0	0	0	0	0	0	0	0	0	0	0	0	0	0	0	0	0	0	0	0	0	0	0	0	0	0	0	0	0	0	0	0	0	0	0	0	0	0	0	0	0	0	0
Streptomyces_sp._Mg1	0	0	58	0	0	40	0	0	0	0	0	0	391	0	0	0	408	163	0	0	0	0	0	0	51	0	277	23	0	78	0	146	0	0	43	0	0	391	0	0	0	0	29	0	0	57	0	0	0
Streptomyces_sp._PAMC_26508	0	0	0	0	0	0	0	0	0	0	0	0	34	0	0	0	0	26	0	0	0	0	0	0	0	0	0	0	0	0	0	21	0	0	0	0	0	52	0	0	0	0	0	0	0	0	0	0	0
Streptomyces_sp._PBH53	0	0	0	0	0	17	0	0	0	0	0	0	69	0	0	0	0	51	0	0	0	0	0	0	0	0	0	0	0	25	0	31	0	0	0	0	0	66	0	0	0	0	0	0	0	0	0	0	0
Streptomyces_sp._S10(2016)	0	0	33	0	0	106	0	0	0	0	0	0	322	0	0	0	44	164	0	0	0	0	0	0	34	0	0	22	0	130	0	108	0	0	26	0	0	249	0	0	0	0	0	0	0	61	0	0	0
Streptomyces_sp._SirexAA-E	0	0	56	0	0	25	0	0	0	0	0	0	224	0	0	0	39	108	0	0	0	0	0	0	25	0	0	23	0	42	0	86	0	0	37	0	0	341	0	0	0	0	29	0	0	40	0	0	0
Streptomyces_sp._WAC1438	0	0	0	0	0	0	0	0	0	0	0	0	19	0	0	0	0	0	0	0	0	0	0	0	0	0	0	0	0	0	0	0	0	0	0	0	0	0	0	0	0	0	0	0	0	0	0	0	0
Streptomyces_sp._WAC5292	0	0	0	0	0	0	0	0	0	0	0	0	0	0	0	0	0	0	0	0	0	0	0	0	0	0	0	0	0	0	0	0	0	0	0	0	0	0	0	0	0	0	0	0	0	0	0	0	0
Streptomyces_sp._WM6368	0	0	0	0	0	0	0	0	0	0	0	0	0	0	0	0	0	0	0	0	0	0	0	0	0	0	0	0	0	0	0	0	0	0	0	0	0	0	0	0	0	0	0	0	0	0	0	0	0
Streptomyces_sp._ZL12	0	0	0	0	0	0	0	0	0	0	0	0	0	0	0	0	0	0	0	0	0	0	0	0	0	0	0	0	0	0	0	0	0	0	0	0	0	0	0	0	0	0	0	0	0	0	0	0	0
Streptomyces_sparsogenes	0	0	0	0	0	0	0	0	0	0	0	0	0	0	0	0	0	0	0	0	0	0	0	0	0	0	0	0	0	0	0	0	0	0	0	0	0	0	0	0	0	0	0	0	0	0	0	0	0
Streptomyces_tenjimariensis	0	0	0	0	0	0	0	0	0	0	0	0	0	0	0	0	0	0	0	0	0	0	0	0	0	0	0	0	0	0	0	0	0	0	0	0	0	0	0	0	0	0	0	0	0	0	0	0	0
Streptomyces_thioluteus	0	0	0	0	0	0	0	0	0	0	0	0	0	0	0	0	0	26	0	0	0	0	0	0	0	0	0	0	0	0	0	0	0	0	0	0	0	0	0	0	0	0	0	0	0	0	0	0	0
Streptomyces_tsukubensis	0	0	0	0	0	0	0	0	0	0	0	0	0	0	0	0	0	0	0	0	0	0	0	0	0	0	0	0	0	0	0	0	0	0	0	0	0	0	0	0	0	0	0	0	0	0	0	0	0
Streptomyces_turgidiscabies	0	0	0	0	0	0	0	0	0	0	0	0	0	0	0	0	0	0	0	0	0	0	0	0	0	0	0	0	0	0	0	0	0	0	0	0	0	0	0	0	0	0	0	0	0	0	0	0	0
Streptomyces_venezuelae	0	0	136	0	0	74	0	0	0	0	0	0	555	0	0	0	101	201	0	0	0	0	0	0	82	0	42	38	0	137	0	198	0	0	66	0	0	510	0	0	0	0	23	0	0	96	0	0	0
Streptomyces_verticillus	0	0	0	0	0	0	0	0	0	0	0	0	0	0	0	0	0	0	0	0	0	0	0	0	0	0	0	0	0	0	0	34	0	0	0	0	0	0	0	0	0	0	0	0	0	0	0	0	0
Streptomyces_vietnamensis	0	0	61	0	0	39	0	0	0	0	0	0	245	0	0	0	56	159	0	0	0	0	0	0	25	0	24	18	0	67	0	91	0	0	31	0	0	237	0	0	0	0	0	0	0	55	0	0	0
Streptomyces_violaceoruber	0	0	0	0	0	0	0	0	0	0	0	0	0	0	0	0	0	0	0	0	0	0	0	0	0	0	0	0	0	0	0	0	0	0	0	0	0	0	0	0	0	0	0	0	0	0	0	0	0
Streptomyces_violaceusniger	0	0	25	0	0	40	0	0	0	0	0	0	443	0	0	0	99	197	0	0	0	0	0	0	32	0	0	32	0	79	0	184	0	0	42	0	0	489	0	0	0	0	0	0	0	43	0	0	0
Streptomyces_virginiae	0	0	0	0	0	0	0	0	0	0	0	0	0	0	0	0	0	0	0	0	0	0	0	0	0	0	0	0	0	0	0	0	0	0	0	0	0	0	0	0	0	0	0	0	0	0	0	0	0
Streptomyces_viridochromogenes	0	0	0	0	0	0	0	0	0	0	0	0	0	0	0	0	0	0	0	0	0	0	0	0	0	0	0	0	0	0	0	20	0	0	0	0	0	0	0	0	0	0	0	0	0	0	0	0	0
Streptomyces_xiamenensis	0	0	0	0	0	32	0	0	0	0	0	0	217	0	0	0	38	99	0	0	0	0	0	0	42	0	0	36	0	72	0	98	0	0	31	0	0	325	0	0	0	0	0	0	0	49	0	0	0
Nocardiopsis_alba	0	0	0	0	0	22	0	0	0	0	0	0	53	0	0	0	51	26	0	0	0	0	0	0	0	0	0	2096	0	56	0	125	0	0	0	0	0	42	0	0	0	0	0	0	0	37	0	0	0
Nocardiopsis_dassonvillei	0	0	0	0	0	47	0	0	0	0	0	0	151	0	0	0	86	71	0	0	0	0	0	0	38	0	0	2092	0	123	0	218	0	0	0	0	0	83	0	0	0	0	0	0	0	83	0	0	0
Thermobifida_fusca	0	0	0	0	0	23	0	0	0	0	0	0	37	0	0	0	44	20	0	0	0	0	0	0	0	0	0	47	0	55	0	101	0	0	0	0	0	34	0	0	0	0	0	0	0	30	0	0	0
Nonomuraea_sp._ATCC_39727	0	0	0	0	0	0	0	0	0	0	0	0	0	0	0	0	0	0	0	0	0	0	0	0	0	0	0	0	0	0	0	36	0	0	0	0	0	0	0	0	0	0	0	0	0	0	0	0	0
Planobispora_rosea	0	0	0	0	0	0	0	0	0	0	0	0	0	0	0	0	105	0	0	0	0	0	0	0	0	0	0	0	0	35	0	247	0	0	0	0	0	0	0	0	0	0	0	0	0	0	0	0	0
Streptosporangium_amethystogenes	0	0	0	0	0	0	0	0	0	0	0	0	0	0	0	0	26	0	0	0	0	0	0	0	0	0	0	0	0	0	0	57	0	0	0	0	0	0	0	0	0	0	0	0	0	0	0	0	0
Streptosporangium_carneum	0	0	0	0	0	0	0	0	0	0	0	0	0	0	0	0	0	0	0	0	0	0	0	0	0	0	0	0	0	0	0	0	0	0	0	0	0	0	0	0	0	0	0	0	0	0	0	0	0
Streptosporangium_nondiastaticum	0	0	0	0	0	0	0	0	0	0	0	0	0	0	0	0	0	0	0	0	0	0	0	0	0	0	0	0	0	0	0	25	0	0	0	0	0	0	0	0	0	0	0	0	0	0	0	0	0
Streptosporangium_roseum	0	0	35	0	0	2055	18	153	0	0	0	0	797	0	0	0	38396	291	0	0	0	0	0	0	187	32	0	75	0	7913	0	92335	0	0	39	0	0	230	0	0	0	0	0	0	0	202	0	0	0
Streptosporangium_sp._YIM_48783	0	0	0	0	0	0	0	0	0	0	0	0	0	0	0	0	0	0	0	0	0	0	0	0	0	0	0	0	0	0	0	16	0	0	0	0	0	0	0	0	0	0	0	0	0	0	0	0	0
Actinomadura_kijaniata	0	0	0	0	0	0	0	0	0	0	0	0	0	0	0	0	0	0	0	0	0	0	0	0	0	0	0	0	0	0	0	0	0	0	0	0	0	0	0	0	0	0	0	0	0	0	0	0	0
Actinomadura_madurae	0	0	0	0	0	0	0	0	0	0	0	0	0	0	0	0	0	0	0	0	0	0	0	0	0	0	0	0	0	0	0	23	0	0	0	0	0	0	0	0	0	0	0	0	0	0	0	0	0
Thermomonospora_chromogena	0	0	0	0	0	0	0	0	0	0	0	0	0	0	0	0	0	0	0	0	0	0	0	0	0	0	0	0	0	0	0	38	0	0	0	0	0	0	0	0	0	0	0	0	0	0	0	0	0
Thermomonospora_curvata	0	0	21	0	0	87	0	0	0	0	0	0	1089	0	0	0	266	92	0	0	0	0	0	0	94	0	0	113	0	293	0	649	0	0	22	0	0	124	0	0	0	0	0	0	0	107	0	0	0
uncultured_actinobacterium_Rifle_16ft_4_minimus_12599	0	0	0	0	0	0	0	0	0	0	0	0	0	0	0	0	0	0	0	0	0	0	0	0	0	0	0	0	0	0	0	0	0	0	0	0	0	0	0	0	0	0	0	0	0	18	0	0	0
uncultured_actinobacterium_Rifle_16ft_4_minimus_15811	0	0	0	0	0	0	0	0	0	0	0	0	0	0	0	0	0	0	0	0	0	0	0	0	0	0	0	0	0	44	0	0	0	0	0	0	0	0	0	0	0	0	0	0	0	25	0	0	0
uncultured_actinobacterium_Rifle_16ft_4_minimus_38826	0	0	0	0	0	0	0	0	0	0	0	0	0	0	0	0	0	0	0	0	0	0	0	0	0	0	0	0	0	0	0	0	0	0	0	0	0	0	0	0	0	0	0	0	0	86	0	0	0
Actinobacteria_bacterium_IMCC26256	0	0	0	0	0	0	0	0	0	0	0	0	0	0	0	0	0	0	0	0	0	0	0	0	0	0	0	0	0	0	0	0	0	0	0	0	0	0	0	0	0	0	0	0	0	0	0	0	0
Atopobium_parvulum	0	0	0	0	0	0	0	0	19	292	36	0	0	51	0	0	0	0	0	72	0	0	0	135	0	0	0	0	0	0	0	0	0	0	0	0	0	0	0	78	0	37	0	0	0	0	0	48	0
Olsenella_sp._oral_taxon_807	17585	8189	0	14104	1237	510	23	27331	0	3382	8572	29862	0	29012	15449	6003	181	20	3851	6803	14945	22032	19768	18795	20	35	0	0	0	23	21557	0	8144	28524	0	4995	0	46	30	6276	36313	34586	29491	72	0	17	4458	21234	0
Olsenella_uli	518	626	0	54	95	0	0	213	0	680	78	122	0	2313	72	57	0	0	27	181	33	64	151	234	0	0	0	0	52	53	127	0	84	85	0	27	57	0	120	95	154	422	149	0	53	0	21	163	18
uncultured_Collinsella_sp._SMG3	0	0	0	0	0	0	0	0	0	0	0	0	0	0	0	0	0	0	0	0	0	0	0	0	0	0	0	0	32	0	0	0	0	0	0	0	32	0	69	0	0	0	0	0	29	0	0	0	0
Coriobacterium_glomerans	0	0	0	0	0	0	0	0	0	0	0	0	0	18	0	0	0	0	0	0	0	0	0	0	0	0	0	0	28	0	0	0	0	0	0	0	31	0	66	0	0	0	0	0	32	0	0	0	0
Coriobacteriaceae_bacterium_68-1-3	258	44	0	0	0	0	0	152	0	20	58	46	0	204	22	62	0	0	0	65	0	59	88	174	0	0	0	0	0	24	98	0	80	31	0	0	31	0	22	29	69	19	78	0	27	0	0	36	0
Adlercreutzia_equolifaciens	65	0	0	0	0	0	0	40	109	0	0	0	0	50	0	17	0	0	0	24	0	0	23	50	0	0	0	0	429	0	28	0	16	0	0	0	54	0	34	0	16	0	21	0	44	22	0	0	131
Cryptobacterium_curtum	0	0	0	0	0	0	0	0	0	0	0	0	0	0	0	0	0	0	0	0	0	0	0	0	0	0	0	0	0	0	0	0	0	0	0	0	0	0	0	0	0	0	0	0	0	0	0	0	0
Eggerthella_lenta	116	28	0	0	0	0	0	72	200	0	27	25	0	100	0	30	0	0	0	44	0	31	45	90	0	0	0	0	75	24	53	0	35	19	0	0	90	0	40	0	35	0	46	0	69	24	0	20	31
Eggerthella_sp._YY7918	30	0	0	0	0	0	0	0	0	0	0	0	0	22	0	0	0	0	0	0	0	0	0	21	0	0	0	0	34	0	0	0	0	0	0	0	19	0	0	0	0	0	0	0	0	0	0	0	0
uncultured_Eggerthella_sp._SMG5	0	0	0	0	0	0	0	0	0	0	0	0	0	0	0	0	0	0	0	0	0	0	0	0	0	0	0	0	0	0	0	0	0	0	0	0	0	0	0	0	0	0	0	0	0	0	0	0	0
Gordonibacter_pamelaeae	170	53	0	0	0	23	0	127	63	22	51	66	0	196	35	63	0	0	0	47	41	65	62	123	19	0	0	0	91	42	87	0	77	37	0	17	166	18	94	29	86	79	94	0	102	32	19	56	25
Slackia_heliotrinireducens	90	29	0	24	0	0	0	68	0	0	22	28	0	65	26	22	0	0	0	30	23	30	49	89	0	0	0	0	38	0	49	0	21	19	0	0	43	0	40	0	51	40	37	0	41	0	0	34	0
uncultured_Rubrobacterales_bacterium	0	0	0	0	0	0	0	0	0	0	0	0	0	0	0	0	0	0	0	0	0	0	0	0	0	0	0	0	0	0	0	0	0	0	0	0	0	0	0	0	0	0	0	0	0	0	0	0	0
Rubrobacter_radiotolerans	0	0	0	0	0	32	0	0	0	0	0	0	0	0	0	0	0	0	0	0	0	0	0	0	34	0	0	0	0	69	0	0	0	0	0	0	0	0	0	0	0	0	0	0	0	78	0	0	0
Rubrobacter_xylanophilus	0	0	0	0	0	83	18	0	0	0	0	0	36	0	0	0	21	30	0	0	0	0	0	0	81	0	0	0	0	174	0	33	0	0	0	0	0	54	0	0	0	0	0	0	0	179	0	0	0
bacterium_Ellin325	0	0	0	0	0	0	0	0	0	0	0	0	0	0	0	0	0	0	0	0	0	0	0	0	0	0	0	0	0	0	0	0	0	0	0	0	0	0	0	0	0	0	0	0	0	0	0	0	0
Conexibacter_woesei	0	0	0	0	0	1129	212	0	0	0	0	0	1314	21	0	0	416	196	0	22	19	0	0	0	1101	235	170	93	0	2414	0	642	0	0	218	0	0	990	0	0	0	0	0	0	0	1222	0	0	0
uncultured_Solirubrobacterales_bacterium	0	0	0	0	0	0	0	0	0	0	0	0	0	0	0	0	0	0	0	0	0	0	0	0	0	0	0	0	0	0	0	0	0	0	0	0	0	0	0	0	0	0	0	0	0	0	0	0	0
uncultured_Solirubrobacter_sp.	0	0	0	0	0	0	0	0	0	0	0	0	0	0	0	0	0	0	0	0	0	0	0	0	0	0	0	0	0	0	0	0	0	0	0	0	0	0	0	0	0	0	0	0	0	0	0	0	0
Chthonomonas_calidirosea	0	0	0	0	0	0	0	0	0	0	0	0	0	0	0	0	0	0	0	0	0	0	0	0	0	0	0	0	0	0	0	0	0	0	0	0	0	0	0	0	0	0	0	0	0	0	0	0	0
uncultured_Armatimonadetes_bacterium	0	0	0	0	0	0	0	0	0	0	0	0	0	0	0	0	0	0	0	0	0	0	0	0	0	0	0	0	0	0	0	0	0	0	0	0	0	0	0	0	0	0	0	0	0	0	0	0	0
Fimbriimonas_ginsengisoli	0	0	0	0	0	20	0	0	0	0	0	0	0	0	0	0	0	65	0	0	0	0	0	0	40	0	0	0	0	23	0	0	0	0	0	0	0	21	0	0	0	0	0	0	0	36	0	0	0
Anaerolinea_thermophila	28	0	0	0	0	0	0	0	0	0	0	0	0	20	0	0	0	0	0	17	0	0	0	0	0	0	0	0	0	0	17	0	0	0	0	0	0	0	0	0	0	0	21	0	0	0	0	0	0
Caldilinea_aerophila	0	0	0	0	0	18	0	0	0	0	0	0	0	0	0	0	0	33	0	0	0	0	0	0	31	0	0	0	0	24	0	0	0	0	0	0	0	27	0	0	0	0	0	0	0	33	0	0	0
Chloroflexus_aggregans	0	0	0	0	0	0	0	0	0	0	0	0	0	0	0	0	0	0	0	0	0	0	0	0	0	0	0	0	0	0	0	0	0	0	0	0	0	0	0	0	0	0	0	0	0	0	0	0	0
Chloroflexus_aurantiacus	0	0	0	0	0	0	0	0	0	0	0	0	0	0	0	0	0	0	0	0	0	0	0	0	0	0	0	0	0	0	0	0	0	0	0	0	0	0	0	0	0	0	0	0	0	0	0	0	0
Roseiflexus_castenholzii	0	0	0	0	0	18	0	0	0	0	0	0	0	0	0	0	0	25	0	0	0	0	0	0	30	0	0	0	0	26	0	0	0	0	0	0	0	23	0	0	0	0	0	0	0	32	0	0	0
Roseiflexus_sp._RS-1	0	0	0	0	0	17	0	0	0	0	0	0	0	0	0	0	0	21	0	0	0	0	0	0	32	0	0	0	0	18	0	0	0	0	0	0	0	21	0	0	0	0	0	0	0	24	0	0	0
Dehalococcoides_mccartyi	37	0	0	0	0	0	0	39	88	0	0	19	0	47	0	33	0	0	0	18	0	0	0	0	0	0	0	0	0	0	0	0	0	0	0	0	0	0	0	0	0	0	0	0	0	0	0	0	0
Dehalogenimonas_lykanthroporepellens	0	0	0	0	0	0	0	0	0	0	0	0	0	0	0	0	0	0	0	0	0	0	0	0	0	0	0	0	0	0	0	0	0	0	0	0	0	0	0	0	0	0	0	0	0	0	0	0	0
uncultured_Chloroflexi_bacterium	0	0	0	0	0	0	0	0	0	0	0	0	0	0	0	0	0	0	0	0	0	0	0	0	0	0	0	0	0	0	0	0	0	0	0	0	0	0	0	0	0	0	0	0	0	0	0	0	0
Sphaerobacter_thermophilus	0	0	0	0	0	87	22	0	0	0	0	0	25	0	0	0	0	39	0	0	0	0	0	0	106	21	17	0	0	165	0	27	0	0	22	0	0	166	0	0	0	0	0	0	0	230	0	0	0
Thermomicrobium_roseum	0	0	0	0	0	21	0	0	0	0	0	0	0	0	0	0	0	0	0	0	0	0	0	0	23	0	0	0	0	25	0	0	0	0	0	0	0	29	0	0	0	0	0	0	0	42	0	0	0
Chloroflexi_bacterium_human_oral_taxon_HOT-439	39	0	0	0	0	0	0	0	0	0	0	0	0	32	17	0	0	0	0	0	0	0	0	23	0	0	0	0	0	0	21	0	0	0	0	0	0	0	0	0	0	0	19	0	0	0	0	0	0
uncultured_cyanobacterium	0	0	0	0	0	0	0	0	0	0	0	0	0	0	0	0	0	0	0	0	0	0	0	0	0	0	0	0	0	0	0	0	0	0	0	0	0	0	0	0	0	0	0	0	0	0	0	0	0
Gloeobacter_kilaueensis	0	0	0	0	0	18	0	0	0	0	0	0	0	0	0	0	0	38	0	0	0	0	0	0	43	0	0	0	0	26	0	0	0	0	0	0	0	27	0	0	0	0	0	0	0	42	0	0	0
Gloeobacter_violaceus	0	0	0	0	0	27	0	0	0	0	0	0	0	0	0	0	0	39	0	0	0	0	0	0	43	0	0	0	0	30	0	0	0	0	0	0	0	28	0	0	0	0	0	0	0	68	0	0	0
Cyanobium_gracile	0	0	0	0	0	17	0	0	0	0	0	0	0	0	0	0	0	22	0	0	0	0	0	0	35	0	0	0	0	22	0	0	0	0	0	0	0	21	0	0	0	0	0	0	0	53	0	0	0
Synechococcus_sp._JA-3-3Ab	0	0	0	0	0	0	0	0	0	0	0	0	0	0	0	0	0	0	0	0	0	0	0	0	0	0	0	0	0	0	0	0	0	0	0	0	0	0	0	0	0	0	0	0	0	0	0	0	0
Thermosynechococcus_sp._NK55a	0	0	0	0	0	0	0	0	0	0	0	0	0	0	0	0	0	0	0	0	0	0	0	0	0	0	0	0	0	0	0	0	0	0	0	0	0	0	0	0	0	0	0	0	0	0	0	0	0
Geitlerinema_sp._PCC_7407	0	0	0	0	0	0	0	0	0	0	0	0	0	0	0	0	0	24	0	0	0	0	0	0	18	0	0	0	0	0	0	0	0	0	0	0	0	0	0	0	0	0	0	0	0	18	0	0	0
Leptolyngbya_sp._O-77	0	0	0	0	0	0	0	0	0	0	0	0	0	0	0	0	0	17	0	0	0	0	0	0	0	0	0	0	0	0	0	0	0	0	0	0	0	0	0	0	0	0	0	0	0	0	0	0	0
Prochlorococcus_marinus	0	0	0	0	0	0	0	0	0	0	0	0	0	0	0	0	0	0	0	0	0	0	0	0	0	0	0	0	0	0	0	0	0	0	0	0	0	0	0	0	0	0	0	0	0	0	0	0	0
'Deinococcus_soli'_Cha_et_al._2014	0	0	0	0	0	0	0	0	0	0	0	0	0	0	0	0	0	0	0	0	0	0	0	0	0	0	0	0	0	0	0	0	0	0	0	0	0	0	0	0	0	0	0	0	0	28	0	0	0
[truncated: 309 more rows]
[truncated: 58 more columns]

## Sheet: Supp. Table S4
#Supplemental Table S4
[truncated: 1,252 more rows]

## Sheet: Supp. Table S5
#Supplementary Table S5
[truncated: 1,428 more rows]

## Sheet: Supp. Table S6
#Supplementary Table S6
[truncated: 101 more rows]

[truncated: 8 more sheets: Supp. Table S7, Supp. Table S8, Supp. Table S9, Supp. Table S10, Supp. Table S11, Supp. Table S12, Supp. Table S13, Supp. Table 14]
